# Supplementary material for: Systemic Inflammatory Response Index (SIRI) is associated with all-cause mortality and cardiovascular mortality in population with chronic kidney disease: evidence from NHANES (2001–2018)
Source: Front Immunol. 2024 Mar 15;15:1338025. doi: 10.3389/fimmu.2024.1338025 (PMC10978803; doi:10.3389/fimmu.2024.1338025)
Supplement: Supplementary file 1 [file DataSheet_1.zip]

Archive with 2 entries (2 files):
- Rcode.R
- CKD_Raw_data.xlsx
