# Supplementary material for: Systemic Inflammatory Response Index (SIRI) is associated with all-cause mortality and cardiovascular mortality in population with chronic kidney disease: evidence from NHANES (2001–2018)
Source: Front Immunol. 2024 Mar 15;15:1338025. doi: 10.3389/fimmu.2024.1338025 (PMC10978803; doi:10.3389/fimmu.2024.1338025)
Supplement: Supplementary file 1 [file DataSheet_1.zip › Rcode.R]

# This is a R code for the weighted Cox regression model


####0.0 Load packages and data ####

remove(list=ls())
library(gtsummary)
library(survey)
library(haven)
library(tableone)
library(plyr)
library(dplyr)
library(tidyverse)
library(arsenal) 
library(openxlsx)

all<-read.xlsx("./CKD_Raw_data.xlsx")

all<-all%>%mutate(age=ifelse(Age<40,"18-39",ifelse(Age>=40&Age<60,"40-59","≥ 60")))%>%
  mutate(acr=ifelse(ACR<30,"Mildly",ifelse(ACR>=30&ACR<=300,"Moderately","Severely")))

####1.0 Establish a weighted regression model ####
options(survey.adjust.domain.lonely=TRUE)
options(survey.lonely.psu="adjust")


NHANES_design <- svydesign(data = all, 
                           ids = ~SDMVPSU,
                           strata = ~SDMVSTRA, 
                           nest = TRUE, 
                           weights = ~WTGlu, 
                           survey.lonely.psu="adjust" ) 

####2.0 Table 2 #####

#2.1 CVD mortality

model1<- svycoxph(Surv(OS,CVD) ~ siri,
                  design = NHANES_design) %>%
  tbl_regression(exponentiate = TRUE,
                  conf.level = 0.95,
                 pvalue_fun = function(x) style_pvalue(x, digits = 3)) %>% 
  modify_footnote(ci = "CI = Confidence Interval", abbreviation = TRUE) %>% 
  bold_labels() %>% 
  # italicize_levels() %>% 
  bold_p(0.05)%>%add_global_p()   # 加粗 p 显著的结果)

model1

model2 <- svycoxph(Surv(OS,CVD) ~ siri+age+Gender+Race+Education+PIR+Dialysis,
                   design = NHANES_design) %>%
  tbl_regression(exponentiate = TRUE, include = c(siri),
                  conf.level = 0.95,
                 pvalue_fun = function(x) style_pvalue(x, digits = 3)) %>% 
  modify_footnote(ci = "CI = Confidence Interval", abbreviation = TRUE) %>% 
  bold_labels() %>% 
  bold_p(0.05)   

model2


model3<- svycoxph(Surv(OS,CVD) ~ siri+age+Gender+Race+Education+Dialysis+Smoke+Drinking+Hypertension+Diabetes+ALT+AST+Glu+TG+Cr+BMI+GHb+ACR,
                  design = NHANES_design) %>%
  tbl_regression(exponentiate = TRUE, include = c(siri),
                 conf.level = 0.95,
                 pvalue_fun = function(x) style_pvalue(x, digits = 3)) %>% 
  modify_footnote(ci = "CI = Confidence Interval", abbreviation = TRUE) %>% 
  bold_labels() %>% 
  bold_p(0.05)%>%add_global_p()  

model3


#Merge Tables 
table1<-tbl_stack(
  tbls = list(model1, model2,model3),
  group_header = c("Model1 ","Model2 ","Model3 "))%>% 
  modify_footnote(ci = "CI = Confidence Interval", abbreviation = TRUE) %>% 
  bold_labels() %>% 
  bold_p(0.05)%>%as_flex_table() %>% 
  flextable::save_as_docx(path = '../Table/Table2.docx') 

#2.2 all cause mortality
model4<- svycoxph(Surv(OS,OS.status) ~ siri,
                  design = NHANES_design) %>%
  tbl_regression(exponentiate = TRUE,
                 conf.level = 0.95,
                 pvalue_fun = function(x) style_pvalue(x, digits = 3)) %>% 

  modify_footnote(ci = "CI = Confidence Interval", abbreviation = TRUE) %>% 
  bold_labels() %>% 
  bold_p(0.05)%>%add_global_p() 

model4


model5 <- svycoxph(Surv(OS,OS.status) ~ siri+age+Gender+Race+Education+PIR+Dialysis,
                   design = NHANES_design) %>%
  tbl_regression(exponentiate = TRUE, include = c(siri),
                 conf.level = 0.95,
                 pvalue_fun = function(x) style_pvalue(x, digits = 3)) %>% 
  modify_footnote(ci = "CI = Confidence Interval", abbreviation = TRUE) %>% 
  bold_labels() %>% 
  bold_p(0.05)%>%add_global_p()  

model5


model6<- svycoxph(Surv(OS,OS.status) ~ siri+age+Gender+Race+Education+Dialysis+Smoke+Drinking+Hypertension+Diabetes+ALT+AST+Glu+TG+Cr+BMI+GHb+ACR,
                  design = NHANES_design) %>%
  tbl_regression(exponentiate = TRUE, include = c(siri),
                 conf.level = 0.95,
                 pvalue_fun = function(x) style_pvalue(x, digits = 3)) %>%
  modify_footnote(ci = "CI = Confidence Interval", abbreviation = TRUE) %>% 
  bold_labels() %>% 
  bold_p(0.05)%>%add_global_p() 

model6
