# Supplementary material for: Systemic Inflammatory Response Index (SIRI) is associated with all-cause mortality and cardiovascular mortality in population with chronic kidney disease: evidence from NHANES (2001–2018)
Source: Front Immunol. 2024 Mar 15;15:1338025. doi: 10.3389/fimmu.2024.1338025 (PMC10978803; doi:10.3389/fimmu.2024.1338025)
Supplement: Supplementary file 1 [file DataSheet_1.zip › CKD_Raw_data.xlsx]

## Sheet: Sheet 1
SEQN	Gender	Age	Race	SDMVPSU	SDMVSTRA	MEC Weight	PIR	Education	SBP	DBP	BMI	ALB(blood)	ALT	AST	Cr(blood)	TG	GHb	Glu	Hb	Monocyte	Lymphocyte	Neutrophils	Alb_urine(mg/L)	Cr_urine(mg/dL)	ACR	Hypertension	Drinking	Diabetes	Smoking	Dialysis	OS.status	CVD.status	OS	SIRI	siri	eGFR	Stage
10007	Female	63	Mexican American	2	27	1179.85	0.87	High School or some College	173	70	26.57	41	33	36	0.7	2.59	8.9	12.694	14.8	0.7	1.2	3.9	810	96	843.75	Yes	No	Yes	No	No	1	0	67	2.275	Q4	92.2082	I
10102	Male	63	Non-Hispanic Black	1	16	0	1.04	<High School	173	75	29.37	39	13	16	0.9	0.61	8.2	11.444	14.1	0.5	2.1	3.3	190	132	143.939	Yes	No	Yes	Yes	No	0	0	227	0.785714	Q2	104.98	I
10156	Male	77	Non-Hispanic White	2	18	4293.38	3.05	<High School	126	71	19.89	47	18	21	0.6	0.59	5.4	5.344	13.4	0.7	3.4	4	45.4	72	63.0556	No	Yes	No	Yes	No	1	0	187	0.823529	Q2	96.9806	I
10225	Male	82	Non-Hispanic White	2	24	1461.73	1.01	High School or some College	103	70	25.22	45	17	24	1.3	1.75	6.3	6.55	17	1	1.5	5.3	5	131	3.81679	No	Yes	No	No	No	1	0	17	3.53333	Q4	50.8135	III
10264	Male	42	Non-Hispanic White	2	27	4607.07	2.68	<High School	130	81	33.3	45	44	27	1	12.93	11.4	17.722	19.2	0.7	1.9	5.1	233	66	353.03	No	Yes	Yes	Yes	No	0	0	212	1.87895	Q4	92.4202	I
10311	Male	76	Non-Hispanic White	2	19	6363.89	1.81	High School or some College	184	64	25.52	40	12	19	0.9	0.65	6.2	7.489	15.9	0.6	1.5	4.1	32	69	46.3768	Yes	Yes	Yes	No	No	1	0	87	1.64	Q4	82.6727	II
10315	Male	41	Non-Hispanic White	2	23	16143.6	5	High School or some College	114	85	29.3	42	22	22	1.1	3.12	9.3	13.328	16	0.5	1.7	2.7	867	358	242.179	No	Yes	Yes	Yes	No	0	0	207	0.794118	Q2	82.9419	II
10324	Female	57	Non-Hispanic White	2	21	11953	5	High School or some College	120	81	29.64	46	34	34	1.2	2.24	5.5	5.694	15.1	0.6	2.3	6.9	2.5	108	2.31481	Yes	Yes	No	No	No	0	0	210	1.8	Q4	50.1265	III
10440	Male	46	Non-Hispanic Black	2	20	5238.94	0.44	<High School	142	77	24.17	38	61	77	0.8	0.7	5.4	5.083	12.7	0.6	1	2	741	210	352.857	Yes	Yes	No	Yes	No	0	0	224	1.2	Q3	124.163	I
10454	Female	83	Non-Hispanic White	1	17	2231.68	1.35	High School or some College	152	47	28.1	38	23	28	1	1.92	5.1	4.967	11.9	0.4	2.3	5.9	0.9	75	1.2	Yes	Yes	No	No	No	1	0	103	1.02609	Q3	52.0569	III
10518	Female	63	Other Hispanic	2	14	4676.32	1.42	<High School	169	67	25.29	41	16	22	0.9	2.63	5.7	5.539	12.8	0.5	1.5	4.3	37.4	113	33.0973	Yes	Yes	No	Yes	No	1	0	59	1.43333	Q3	68.0478	II
10573	Female	45	Non-Hispanic White	1	17	9650.18	5	College or Above	116	70	24.85	41	18	22	0.9	0.95	4.9	4.939	12.6	0.5	2.2	4.6	68.3	152	44.9342	No	Yes	No	Yes	No	0	0	218	1.04545	Q3	77.2196	II
10577	Male	81	Non-Hispanic White	2	15	2701.56	4.4	College or Above	133	73	26.06	47	17	27	1.2	1.15	5.5	5.928	14.3	0.5	1.2	3.2	19.4	152	12.7632	Yes	Yes	No	No	No	1	0	122	1.33333	Q3	56.3712	III
10601	Male	50	Non-Hispanic White	2	16	16255.2	5	High School or some College	117	71	28.76	44	34	20	0.9	1.31	6.7	10.55	14.2	0.5	3.4	3.9	59.6	113	52.7434	No	Yes	Yes	Yes	No	0	0	206	0.573529	Q1	99.2388	I
10625	Female	73	Mexican American	2	25	310.883	1.89	<High School	185	91	22.59	42	19	21	0.7	1.21	5.2	5.006	12.4	0.4	1.4	3.3	15.2	18	84.4444	Yes	No	No	No	No	1	0	200	0.942857	Q2	85.9532	II
10638	Male	69	Non-Hispanic White	1	16	9131.37	3.73	College or Above	141	72	24.8	42	17	20	1.3	1.66	6.9	8.611	15.4	0.4	1.3	3.5	2.5	93	2.68817	Yes	Yes	Yes	No	No	0	0	227	1.07692	Q3	55.6723	III
10663	Female	56	Non-Hispanic White	1	23	9781.2	1.4	<High School	132	80	45.92	37	16	12	0.6	3.62	5.7	6.056	14.1	0.3	2.9	4.6	661	88	751.136	Yes	Yes	No	Yes	No	0	0	225	0.475862	Q1	101.894	I
10670	Female	79	Non-Hispanic Black	2	18	2147.9	1.35	College or Above	129	63	25.15	41	14	26	1.1	1.4	5.6	6.761	12.4	0.6	1.8	5.1	21.7	205	10.5854	Yes	Yes	No	No	No	1	0	161	1.7	Q4	55.2994	III
10731	Female	24	Non-Hispanic White	2	18	0	3.14	High School or some College	83	57	29.16	35	13	12	0.7	2.81	6.2	4.411	10.8	0.5	2.2	7.3	412.5	190	217.105	No	Yes	Yes	No	No	0	0	212	1.65909	Q4	121.269	I
10738	Female	83	Non-Hispanic White	1	26	2719.99	5	College or Above	126	46	23.9	42	14	21	1.3	1.38	5	4.911	13.4	0.5	1.3	5.3	12.6	214	5.88785	Yes	Yes	No	No	No	1	1	87	2.03846	Q4	37.9071	III
10777	Female	85	Non-Hispanic White	1	17	2157.08	4.61	High School or some College	151	54	19.03	42	13	23	0.9	0.8	5.2	5.706	13.5	0.7	1.1	4.1	32.5	81	40.1235	Yes	Yes	No	No	No	1	1	96	2.60909	Q4	58.3039	III
10883	Male	49	Non-Hispanic White	1	18	4987.21	1.16	High School or some College	117	69	28.83	45	34	27	1.1	3.07	5.5	5.289	16.7	0.7	2.2	6.9	392	228	171.93	No	Yes	No	Yes	No	0	0	217	2.19545	Q4	78.4093	II
10926	Female	73	Non-Hispanic White	1	16	5890.31	4.36	High School or some College	148	64	32.99	41	36	33	1	1.98	5.2	5.8	15	0.5	1.1	3.2	4.2	97	4.3299	Yes	Yes	No	No	No	0	0	223	1.45455	Q3	55.8452	III
10962	Male	66	Non-Hispanic Black	1	14	2130.22	3.72	High School or some College	133	77	33.26	39	25	30	1.7	1.2	7.8	8.606	13.6	0.8	2.3	4.7	30.6	104	29.4231	Yes	Yes	Yes	Yes	No	1	0	167	1.63478	Q4	47.6452	III
11024	Male	73	Mexican American	1	28	222.665	1.16	<High School	130	69	28.89	44	32	32	1.1	1.49	5.6	5.2	14.6	0.5	1.5	5.1	48.1	97	49.5876	No	Yes	No	No	No	1	1	150	1.7	Q4	66.2445	II
11045	Female	28	Non-Hispanic Black	1	26	4084.79	0.68	<High School	98	79	17.61	44	9	18	1	0.61	5	4.528	13.9	0.3	1.9	2.5	213.5	368	58.0163	No	Yes	No	Yes	No	0	0	220	0.394737	Q1	88.7877	II
11092	Male	66	Non-Hispanic White	2	19	7429.47	5	College or Above	137	75	27.25	39	24	22	1.2	2.48	5.7	4.85	15.9	0.5	1.3	6.1	55	143	38.4615	Yes	No	No	No	No	1	0	31	2.34615	Q4	62.6352	II
11102	Female	49	Non-Hispanic Black	2	16	5264.94	1.92	High School or some College	149	97	29.48	40	27	36	0.9	0.96	5.7	4.911	14.9	0.5	2.9	3.8	106.5	199	53.5176	Yes	Yes	No	Yes	No	1	0	34	0.655172	Q1	87.0177	II
11118	Male	80	Non-Hispanic White	2	26	1608.58	4.48	College or Above	123	67	26.59	41	18	19	0.7	0.96	5.1	5.756	12.8	0.8	1.3	5.3	33.3	89	37.4157	No	Yes	No	Yes	No	1	0	58	3.26154	Q4	89.1287	II
11134	Male	62	Non-Hispanic White	1	22	4945.79	5	College or Above	125	81	31.96	42	27	20	1.3	1.68	5.4	6.561	15.4	0.7	1.6	4.3	8.8	141	6.24113	Yes	Yes	No	No	No	0	0	211	1.88125	Q4	58.4782	III
11142	Male	50	Mexican American	2	15	1842.48	0.9	<High School	151	68	26.26	34	114	156	1.6	1.55	4.8	5.883	13.9	1	2.4	3.1	234.5	143	163.986	Yes	Yes	Yes	Yes	Yes	1	0	166	1.29167	Q3	49.4971	III
11163	Female	45	Non-Hispanic Black	1	27	3534.17	2.35	<High School	124	85	34.22	42	37	34	0.7	0.7	5.3	4.689	11.9	0.5	2.4	2.4	110.5	142	77.8169	Yes	Yes	No	No	No	0	0	221	0.5	Q1	121.274	I
11216	Female	85	Non-Hispanic White	1	14	2622.35	2.71	College or Above	139	63	30.79	38	20	25	0.9	1.55	5.4	5.844	14.3	0.4	1.7	3.5	12.4	91	13.6264	Yes	Yes	No	No	No	1	0	184	0.823529	Q2	58.3039	III
11224	Male	78	Non-Hispanic White	1	19	2616.64	1.29	High School or some College	129	71	27.2	39	30	22	1.2	2.19	6	6.611	15.2	0.7	2.2	4.5	33.9	146	23.2192	No	Yes	No	Yes	No	1	0	33	1.43182	Q3	57.5718	III
11230	Female	42	Mexican American	2	22	0	1.8	High School or some College	132	63	35.74	39	12	16	0.7	3.24	6.7	9.694	8.2	0.4	1.5	4.2	39.6	28	141.429	Yes	No	Yes	No	No	0	0	217	1.12	Q3	106.865	I
11285	Female	77	Non-Hispanic White	2	23	4182.99	1.05	High School or some College	159	78	19.87	40	25	43	1.1	1.23	5.2	5.389	15.8	0.3	0.9	2.4	17.4	73	23.8356	Yes	Yes	No	Yes	No	1	1	210	0.8	Q2	48.3881	III
11293	Male	85	Non-Hispanic White	2	23	1466.02	0.25	<High School	170	0	26.64	41	9	14	2.1	1.63	5.9	5.544	14.5	0.6	1.1	4.6	269.5	74	364.189	Yes	No	No	Yes	No	1	0	36	2.50909	Q4	27.8626	IV
11309	Male	49	Non-Hispanic White	1	18	11631.2	0.91	College or Above	172	101	64.16	36	22	17	1.3	1.63	6.8	8.339	15.5	0.7	1.7	5.4	3510	117	3000	Yes	Yes	Yes	Yes	No	1	1	83	2.22353	Q4	64.0699	II
11328	Female	34	Mexican American	2	19	0	5	College or Above	100	65	32.23	33	11	14	0.7	3.25	4.8	6.294	13.8	0.4	2	4.5	90	250	36	No	No	No	No	No	0	0	223	0.9	Q2	113.042	I
11429	Male	71	Non-Hispanic White	1	14	5054.19	4.19	College or Above	111	69	34.01	41	29	24	1	1.89	8.1	9.911	14.1	0.5	0.7	3.7	59.4	144	41.25	Yes	Yes	Yes	No	No	0	0	215	2.64286	Q4	75.3867	II
11434	Female	75	Non-Hispanic White	2	15	5690.94	5	High School or some College	125	58	36.08	40	18	18	1	0.88	5.7	5.417	14.8	0.5	1.8	4.1	7.7	156	4.9359	Yes	No	No	Yes	No	1	0	208	1.13889	Q3	55.0661	III
11468	Male	36	Non-Hispanic Black	2	28	3042.35	4.14	College or Above	133	99	26.14	45	30	21	2.1	2.69	5.1	4.478	16.5	0.4	2	4.2	231	59	391.525	Yes	Yes	No	No	No	0	0	215	0.84	Q2	45.5608	III
11507	Male	85	Mexican American	2	17	520.9	1.21	<High School	148	64	22.78	41	24	23	1	2.36	10	13.089	13.7	0.4	1.3	4	344	183	187.978	Yes	Yes	Yes	Yes	No	1	0	86	1.23077	Q3	68.3258	II
11525	Male	74	Non-Hispanic White	2	21	3434.28	4.19	<High School	172	81	27.37	41	29	28	1.3	2.33	5.8	6.228	14	0.5	1.1	3.4	11.1	141	7.87234	Yes	No	No	Yes	No	1	1	72	1.54545	Q4	53.7508	III
11549	Male	82	Non-Hispanic White	1	19	2167.7	5	College or Above	119	54	20.84	42	7	18	1.1	1.43	5.5	5.194	14.9	0.7	1.4	3.7	84	160	52.5	Yes	Yes	No	Yes	No	1	0	50	1.85	Q4	62.186	II
11591	Male	58	Non-Hispanic White	1	22	7232.16	3.45	High School or some College	121	71	31.77	45	48	37	0.7	1.31	5.3	6.511	15.3	0.6	1.4	4.6	10.2	29	35.1724	No	Yes	No	Yes	No	0	0	221	1.97143	Q4	104.024	I
11641	Female	73	Non-Hispanic White	1	19	6523.37	3.01	High School or some College	138	84	25.03	41	19	23	1	1.84	5.3	4.606	14.6	0.5	2.5	2.6	4.1	42	9.7619	No	Yes	No	No	No	1	0	191	0.52	Q1	55.8452	III
11696	Female	75	Non-Hispanic White	2	15	5690.94	5	College or Above	155	62	22.76	39	14	15	1.1	1.05	5.3	5.844	14.3	0.5	1.2	4.2	5.5	133	4.13534	Yes	Yes	No	No	No	1	0	93	1.75	Q4	49.0727	III
11709	Female	45	Non-Hispanic White	2	19	13286	0.94	High School or some College	104	77	23.82	42	8	13	0.6	0.7	5.4	5.428	11.6	0.4	1.4	2	41.7	21	198.571	No	No	No	No	No	0	0	223	0.571429	Q1	110.08	I
11711	Male	74	Non-Hispanic White	1	14	3924.37	4.02	College or Above	183	79	25.96	42	14	19	1.1	1.12	5.4	4.9	13.8	0.8	1.7	5.1	31.6	98	32.2449	Yes	Yes	No	Yes	No	1	1	54	2.4	Q4	65.7808	II
11789	Female	79	Non-Hispanic White	2	19	6746.07	0.7	<High School	173	71	23.4	39	15	48	0.8	0.97	5.2	6.178	17	0.5	1.4	2.1	17.6	23	76.5217	Yes	Yes	No	No	No	1	1	91	0.75	Q2	70.1205	II
11817	Female	68	Mexican American	2	17	385.959	5	<High School	129	74	29.89	41	21	28	1	2.61	5.4	5.761	15.4	0.4	2	3.8	4.3	131	3.28244	Yes	Yes	No	Yes	No	0	0	211	0.76	Q2	57.8415	III
11863	Female	52	Non-Hispanic White	1	22	7894.67	4.92	High School or some College	108	67	22.33	36	13	16	0.6	1.04	5.6	6.05	12.9	0.9	1.4	10	189	157	120.382	No	Yes	No	Yes	No	0	0	220	6.42857	Q4	104.798	I
11869	Female	83	Non-Hispanic White	1	19	3008.14	2.44	College or Above	149	57	24.69	42	15	31	1.2	2.75	5.5	6.206	14	0.3	1.1	4.9	133.5	90	148.333	Yes	Yes	No	No	No	1	0	48	1.33636	Q3	41.7588	III
11894	Female	80	Non-Hispanic White	1	19	0	5	College or Above	132	65	36.19	41	14	16	1.9	4.67	7.6	10.128	13.1	0.6	1.7	4.4	26.9	46	58.4783	No	No	Yes	No	No	1	0	80	1.55294	Q4	24.4691	IV
11926	Male	78	Non-Hispanic White	1	19	4986.21	0.72	<High School	145	59	27.31	44	14	19	1.4	2.86	6.7	6.933	14.5	0.3	1.2	2.5	54.4	137	39.708	Yes	Yes	Yes	No	No	1	1	68	0.625	Q1	47.7827	III
11950	Female	85	Non-Hispanic White	1	23	2795.62	1.72	<High School	196	74	29.2	39	24	28	0.9	3.26	5.7	6.311	13.4	0.5	2.4	4.6	83.9	213	39.3897	Yes	No	No	No	No	1	0	128	0.958333	Q2	58.3039	III
11979	Female	63	Non-Hispanic White	1	24	5481.9	4.74	High School or some College	174	83	24.39	41	30	25	1	1.94	5.3	5.244	13.3	0.5	2.4	2.5	6.1	150	4.06667	Yes	Yes	No	Yes	No	0	0	211	0.520833	Q1	59.9091	III
12000	Male	46	Mexican American	2	19	2410.28	1.02	<High School	127	77	28.44	46	24	17	0.9	2.12	5.7	5.6	18.6	0.6	1.7	3.5	144.5	148	97.6351	No	Yes	No	Yes	No	0	0	226	1.23529	Q3	102.067	I
12028	Male	60	Non-Hispanic White	2	21	5499.12	5	High School or some College	124	84	32.2	46	24	38	1.3	0.6	5.1	5.133	15.9	0.5	1.1	2.9	5.7	246	2.31707	Yes	Yes	No	Yes	No	0	0	211	1.31818	Q3	59.3056	III
12045	Female	36	Non-Hispanic Black	1	26	5216.85	0.91	<High School	128	101	38.97	40	22	16	0.4	2.4	10.3	9.239	13.4	0.8	3.3	7.6	1680	102	1647.06	Yes	Yes	Yes	No	No	0	0	221	1.84242	Q4	155.304	I
12046	Male	73	Non-Hispanic White	2	22	2697.34	0.94	<High School	140	40	26.04	45	17	25	0.8	0.6	4.8	5.978	17.4	0.9	1.8	4.2	120.5	59	204.237	Yes	Yes	No	Yes	No	1	1	30	2.1	Q4	88.6213	II
12052	Male	44	Non-Hispanic Black	2	25	4076.02	5	College or Above	127	80	26.51	42	37	47	2.3	2.55	5.1	4.856	12.3	0.6	1.2	1.9	463	131	353.435	Yes	Yes	No	No	No	1	0	20	0.95	Q2	38.5851	III
12115	Female	82	Non-Hispanic White	1	23	0	1.2	High School or some College	113	62	40.61	34	14	25	1.5	1.43	5.4	5.989	13.3	0.4	0.7	3.5	8.4	120	7	No	Yes	No	Yes	No	1	0	57	2	Q4	32.1096	III
12131	Female	60	Non-Hispanic Black	1	14	2230.32	3.27	College or Above	148	85	27.55	36	29	25	1.1	3.64	16.1	32.311	13.3	0.2	1.6	2.3	318	74	429.73	Yes	No	Yes	No	No	1	0	136	0.2875	Q1	63.1953	II
12153	Female	85	Non-Hispanic White	1	27	3328	0.93	<High School	154	52	28.54	39	11	19	1	2.38	5.2	5.1	13.5	0.5	1.7	4.2	27.9	85	32.8235	Yes	No	No	No	No	1	1	92	1.23529	Q3	51.3306	III
12208	Female	84	Non-Hispanic White	2	20	3248.54	2.51	<High School	178	0	21.99	36	11	16	0.7	1.84	5.5	5.072	14	0.4	2.3	6	23.7	43	55.1163	Yes	Yes	No	Yes	No	1	0	107	1.04348	Q3	79.5616	II
12217	Female	84	Non-Hispanic White	1	23	2880.71	1.11	High School or some College	154	83	24.08	42	13	25	1.3	3.17	5.5	6.189	11.2	0.6	1.6	4.3	3.8	51	7.45098	Yes	No	No	No	No	1	0	83	1.6125	Q4	37.6417	III
12242	Female	26	Mexican American	2	25	2415.26	2.27	High School or some College	142	94	37.42	39	18	18	0.7	0.84	5.3	4.833	12.5	0.6	2.2	5.3	4020	178	2258.43	Yes	No	No	No	No	0	0	208	1.44545	Q3	119.577	I
12246	Female	85	Non-Hispanic White	2	23	3223.71	5	High School or some College	206	25	20.01	45	20	32	0.8	1.16	5.7	6.389	16.5	0.4	1.9	4.4	59.9	82	73.0488	Yes	No	No	No	No	1	0	20	0.926316	Q2	67.2265	II
12264	Male	76	Non-Hispanic White	1	21	2606.26	1.64	High School or some College	131	96	30.68	41	24	27	1.7	4.62	5.6	5.472	17.3	0.5	1.5	3.4	25	98	25.5102	Yes	Yes	No	Yes	No	1	1	103	1.13333	Q3	38.3203	III
12272	Female	69	Non-Hispanic White	1	27	6679.05	1.82	High School or some College	125	59	25.91	45	15	24	1	1.76	5.4	5.917	13.6	0.4	1.6	2.9	1.3	43	3.02326	No	No	No	No	No	0	0	222	0.725	Q2	57.4366	III
12274	Male	26	Mexican American	2	28	2060.04	0.8	<High School	114	66	24.1	47	29	22	0.9	1.17	5	6.017	17	0.5	2.4	4.2	298	232	128.448	No	Yes	No	Yes	No	0	0	214	0.875	Q2	117.463	I
12276	Female	69	Non-Hispanic Black	1	27	1716.55	0.83	High School or some College	135	75	26.17	42	18	25	1.1	1.34	4.8	4.506	13.2	0.9	2.5	4.5	4.1	40	10.25	Yes	Yes	No	Yes	No	1	0	200	1.62	Q4	59.3237	III
12404	Male	65	Non-Hispanic White	2	20	0	1.47	High School or some College	139	55	42.2	36	23	35	1	2.17	9.4	13.567	14.8	0.4	1.1	3.3	1448	93	1556.99	Yes	Yes	Yes	Yes	No	1	1	55	1.2	Q3	78.632	II
12413	Female	85	Non-Hispanic White	1	26	3467.37	4.31	College or Above	167	0	23.38	43	14	24	1.2	1.59	5.6	4.906	14.1	0.9	2	7.5	7.3	63	11.5873	Yes	Yes	No	No	No	1	1	48	3.375	Q4	41.1762	III
12425	Female	30	Non-Hispanic White	1	18	9762.98	1.68	<High School	107	77	26.88	44	6	12	0.8	0.87	4.7	4.761	12.6	0.3	1	2.8	31.3	101	30.9901	No	Yes	No	Yes	No	0	0	216	0.84	Q2	98.9309	I
12443	Female	69	Mexican American	2	15	392.978	2.26	High School or some College	193	90	19.76	40	12	16	0.5	1.54	8.1	11.761	12.7	0.4	1.2	4.6	13.3	21	63.3333	Yes	Yes	Yes	Yes	No	1	0	23	1.53333	Q4	98.7509	I
12503	Male	85	Non-Hispanic White	1	22	1936.08	1.38	High School or some College	156	80	23.88	40	20	29	0.9	0.96	5.4	5.478	14.9	0.7	2	3.5	51	140	36.4286	Yes	Yes	No	No	No	1	0	25	1.225	Q3	77.6078	II
12510	Female	65	Non-Hispanic White	1	21	5106.06	3.96	High School or some College	127	69	23.26	44	14	15	1.3	2.73	5.2	5.433	12.6	0.5	1.7	3.1	3.8	111	3.42342	No	Yes	No	Yes	No	0	0	205	0.911765	Q2	43.0164	III
12511	Male	69	Non-Hispanic White	1	22	4945.79	5	High School or some College	175	92	30.14	43	22	33	1	2.31	5.8	5.956	15	0.7	1.8	4.7	51.3	33	155.455	Yes	Yes	No	Yes	No	1	0	41	1.82778	Q4	76.4533	II
12512	Female	83	Non-Hispanic White	1	14	2568.66	4.51	High School or some College	187	67	19.2	44	13	22	0.9	1	5.4	5.672	13.6	0.5	1.1	4.4	21	53	39.6226	Yes	Yes	No	Yes	No	1	0	76	2	Q4	59.1288	III
12519	Male	35	Non-Hispanic White	2	24	9860.59	3.59	High School or some College	97	76	31.17	42	16	20	1.1	1.81	5.2	4.972	17.5	0.8	2.4	5.2	106.7	296	36.0473	No	Yes	No	No	No	0	0	213	1.73333	Q4	86.5124	II
12664	Female	48	Non-Hispanic Black	1	21	4598.56	1.5	High School or some College	147	87	26.03	45	29	24	0.8	1.13	5.8	5.689	14.5	0.6	1.8	10.7	369.5	145	254.828	Yes	Yes	Yes	No	No	0	0	205	3.56667	Q4	101.042	I
12676	Female	85	Non-Hispanic Black	1	16	1883.04	0.43	<High School	181	67	30.5	36	11	16	1.1	0.95	5.7	5.228	11.6	0.3	1.9	3.6	12.9	88	14.6591	Yes	Yes	No	No	No	1	0	74	0.568421	Q1	53.0171	III
12697	Male	59	Non-Hispanic Black	1	14	4133.87	1.41	<High School	188	100	23.31	39	12	18	1.2	6.1	8.3	12.561	12.7	0.6	1.4	3.2	589.5	295	199.831	Yes	Yes	Yes	No	No	1	1	24	1.37143	Q3	76.2531	II
12733	Female	58	Other Hispanic	2	27	14518.4	0.34	<High School	101	65	23.68	43	24	23	0.6	3.32	7	7.022	19.7	0.9	2.4	1.4	139.8	46	303.913	No	No	Yes	No	No	0	0	212	0.525	Q1	100.473	I
12770	Female	45	Non-Hispanic White	1	27	13143.3	5	High School or some College	124	77	32.88	43	102	114	0.7	1.69	5.6	6.128	13.8	0.5	2.5	4.5	99.5	241	41.2863	Yes	Yes	No	No	No	0	0	222	0.9	Q2	104.636	I
12803	Male	79	Non-Hispanic White	1	27	4987.25	2.15	College or Above	142	80	30.13	40	34	32	1.3	1.65	5.6	5.6	14.6	0.6	1.2	3.4	11.7	108	10.8333	Yes	Yes	No	Yes	No	1	0	150	1.7	Q4	51.8957	III
12834	Female	70	Mexican American	2	22	1490.24	0	<High School	112	70	27.56	37	15	41	0.8	1.9	5.8	7.011	14.2	0.5	1.8	4.6	28	71	39.4366	Yes	Yes	Yes	Yes	No	0	0	217	1.27778	Q3	74.6968	II
12874	Female	85	Non-Hispanic White	2	24	3048.37	5	High School or some College	181	85	26.8	42	14	21	1	1.54	5.5	5.344	13.8	0.8	3.1	3.7	22	57	38.5965	Yes	No	No	No	No	1	0	100	0.954839	Q2	51.3306	III
12880	Male	77	Non-Hispanic White	1	15	4458.85	2.18	<High School	144	67	22.59	44	47	31	1.3	0.71	5.3	7.333	16.8	0.4	0.8	3.4	17.6	147	11.9728	Yes	Yes	Yes	No	No	1	1	40	1.7	Q4	52.6299	III
12945	Female	62	Non-Hispanic White	2	24	6709.65	2.01	High School or some College	148	79	31.36	44	29	25	0.8	1.08	5.5	5.261	13.9	0.5	2	3.3	7.9	19	41.5789	Yes	No	No	No	No	0	0	214	0.825	Q2	79.0147	II
12947	Female	72	Mexican American	1	28	590.766	0.81	<High School	158	67	24.56	45	19	26	1.2	1.66	6.1	5.883	11.9	0.5	1.8	3	4.3	64	6.71875	Yes	No	Yes	No	No	0	0	208	0.833333	Q2	45.1135	III
12983	Female	51	Non-Hispanic White	2	17	8764.02	5	College or Above	126	81	27.32	38	20	20	0.6	1.15	5	5.089	12.9	0.5	1.3	3.7	63.2	146	43.2877	No	Yes	No	No	No	0	0	211	1.42308	Q3	105.537	I
13000	Male	76	Non-Hispanic White	1	15	4033.93	4.19	High School or some College	153	69	25.74	45	35	27	1.3	1.54	6	6.261	15.2	1.1	0.5	5.5	14.8	97	15.2577	Yes	Yes	No	Yes	No	1	0	48	12.1	Q4	53.001	III
13069	Male	85	Non-Hispanic White	2	25	2944.24	2.91	College or Above	136	56	24.99	40	62	31	1.4	1.86	5.7	7.183	16.2	0.7	1.7	6	71.5	310	23.0645	Yes	Yes	Yes	Yes	No	1	1	47	2.47059	Q4	45.49	III
13108	Male	73	Mexican American	2	15	461.042	2.1	<High School	125	62	22.2	41	13	17	1.6	1.98	6.1	6.594	13.4	0.4	1.4	3.4	27.3	107	25.514	No	Yes	No	Yes	No	1	0	47	0.971429	Q2	42.1126	III
13167	Male	79	Other Hispanic	1	20	3023.29	1.29	<High School	165	65	26.37	44	14	19	0.7	1.02	5.5	5.356	14.5	0.5	1.3	3.5	26.7	87	30.6897	Yes	Yes	No	Yes	No	1	1	60	1.34615	Q3	89.757	II
13366	Male	70	Non-Hispanic White	1	22	5030.75	5	College or Above	128	58	28.82	36	37	32	1.4	2.75	5.9	6.122	14.4	0.9	2.2	5.4	7.3	157	4.64968	Yes	Yes	No	Yes	No	1	1	111	2.20909	Q4	50.5448	III
13370	Female	83	Non-Hispanic White	1	14	4204.55	3.35	High School or some College	153	45	38.14	38	17	22	2.2	2.39	5	6.561	10.6	0.6	2.6	3.8	213.5	102	209.314	Yes	Yes	Yes	No	No	1	0	22	0.876923	Q2	20.0673	IV
13372	Female	24	Mexican American	2	25	2275.97	0.79	<High School	105	54	25.87	47	13	21	0.6	2.31	5.2	5.222	13.1	0.3	2.1	3.9	61	175	34.8571	No	No	No	No	No	1	1	177	0.557143	Q1	127.578	I
13385	Female	63	Mexican American	2	27	1227.78	0.73	<High School	181	93	29.49	43	13	14	0.5	1.25	8.1	10.139	15.4	0.4	1.5	5.4	36.4	74	49.1892	Yes	No	Yes	Yes	No	0	0	212	1.44	Q3	103.002	I
13406	Male	85	Non-Hispanic White	2	16	3328.7	5	College or Above	143	59	24.14	38	19	25	1.2	0.54	5	5.294	15.8	0.6	1.8	3.3	6.3	152	4.14474	Yes	Yes	No	Yes	No	1	1	68	1.1	Q3	54.8093	III
13471	Female	76	Non-Hispanic White	2	19	10126.7	1.81	High School or some College	172	71	28.94	38	17	19	1.1	2.89	7.8	11.633	13.9	0.5	1.6	3.6	20.4	49	41.6327	Yes	Yes	Yes	No	No	1	1	157	1.125	Q3	48.7292	III
13478	Male	66	Non-Hispanic Black	2	15	1822.82	1.3	High School or some College	158	75	26.95	41	11	20	1.1	2.95	11.9	13.75	14.1	0.6	2.4	3.9	86.4	176	49.0909	Yes	Yes	Yes	Yes	No	1	1	72	0.975	Q2	80.647	II
13484	Female	33	Non-Hispanic Black	1	27	841.203	0.68	College or Above	104	70	26.35	38	19	25	0.8	0.95	5.6	4.222	12.5	0.3	2	4.4	121	120	100.833	No	Yes	No	No	No	0	0	222	0.66	Q1	112.27	I
13490	Male	71	Non-Hispanic Black	1	28	1679.29	5	College or Above	186	69	25.84	40	19	24	1.4	0.55	5.3	5.4	15	0.5	1.6	4.5	2.9	138	2.10145	Yes	Yes	No	No	No	0	0	220	1.40625	Q3	58.1714	III
13510	Female	68	Non-Hispanic White	1	19	0	3.88	<High School	177	83	28.74	39	30	43	0.5	3.1	7.3	16.839	13.8	0.6	1.7	3.9	5.3	16	33.125	Yes	Yes	Yes	No	No	1	1	87	1.37647	Q3	99.4471	I
13526	Female	81	Non-Hispanic White	2	14	2839.94	1.75	<High School	130	73	24.63	40	18	20	1.1	2.04	5.9	6.1	12.6	0.5	2.1	3.1	8.3	86	9.65116	No	Yes	No	Yes	No	1	0	66	0.738095	Q2	47.0474	III
13587	Male	81	Non-Hispanic Black	2	26	1223.72	3.63	<High School	159	83	32.73	39	25	27	1.2	2.1	6	6.061	13.4	0.7	2.3	2.4	416	153	271.895	Yes	Yes	No	Yes	No	1	0	24	0.730435	Q2	65.3342	II
13660	Female	81	Non-Hispanic White	1	22	2979.45	3.21	High School or some College	161	70	26.31	39	17	21	0.9	1.43	5.7	6.239	13.9	0.6	1.7	5.4	10.8	139	7.76978	Yes	Yes	No	Yes	No	1	1	115	1.90588	Q4	59.9653	III
13691	Female	44	Other Race	2	28	6940.16	1.13	College or Above	108	74	26.95	45	48	32	0.6	3.25	5.1	5.9	15	0.3	1.6	5.4	144.2	121	119.174	No	Yes	No	No	No	1	0	27	1.0125	Q3	110.856	I
13715	Female	60	Non-Hispanic Black	1	16	3325.23	0.68	<High School	162	97	32.85	44	22	20	0.7	0.91	6.4	5.817	12.5	0.4	1.2	3.5	107	59	181.356	Yes	Yes	Yes	Yes	No	0	0	227	1.16667	Q3	109.145	I
13767	Male	47	Other Hispanic	1	19	1946.13	1.84	College or Above	143	98	35.8	43	28	18	0.9	6.38	6.8	8.011	16.2	0.5	2.5	3.6	176.5	161	109.627	Yes	Yes	Yes	No	No	0	0	219	0.72	Q2	101.352	I
13835	Female	72	Non-Hispanic White	2	22	8520.35	5	College or Above	118	72	27.45	43	22	26	1.3	2.24	5.5	5.628	14.7	0.5	1.4	3.3	3.5	57	6.14035	No	No	No	No	No	1	0	142	1.17857	Q3	40.9523	III
13867	Male	81	Mexican American	2	27	0	0.93	<High School	147	70	27.88	42	19	18	0.8	3.6	6.6	11.794	15.2	0.5	2.4	6.4	68.5	116	59.0517	Yes	Yes	Yes	Yes	No	1	0	58	1.33333	Q3	83.7784	II
13927	Female	52	Non-Hispanic White	2	22	14148.1	2.68	High School or some College	97	66	20.64	47	10	12	1.1	0.69	5.1	4.894	12.7	0.4	1.1	2	6.2	170	3.64706	Yes	Yes	No	Yes	No	0	0	216	0.727273	Q2	57.6777	III
13955	Female	68	Non-Hispanic White	2	21	0	2.51	<High School	138	56	30.41	38	8	16	1.1	0.82	6.9	9.95	13.1	0.7	5.8	7.7	42	102	41.1765	Yes	Yes	Yes	Yes	No	1	0	99	0.92931	Q2	51.5461	III
14069	Male	61	Non-Hispanic White	1	19	9276.46	1.75	<High School	105	40	32.19	37	18	22	0.9	0.93	6.6	2.183	12.9	1	2.2	4.6	111.7	193	57.8756	No	Yes	Yes	Yes	No	1	1	93	2.09091	Q4	91.8593	I
14138	Female	80	Non-Hispanic White	2	21	2315.84	1.69	High School or some College	163	77	18.37	42	16	22	1	1.23	5.8	5.767	13.3	0.5	2.3	5.6	3.9	55	7.09091	Yes	Yes	No	Yes	No	1	0	65	1.21739	Q3	53.1655	III
14157	Male	24	Non-Hispanic Black	2	15	3439.85	2.4	High School or some College	155	107	23.63	39	10	16	3.9	0.64	3.6	5.644	10.3	0.4	0.9	2.9	4250	134	3171.64	Yes	Yes	No	No	No	0	0	219	1.28889	Q3	23.4513	IV
14166	Female	77	Mexican American	2	17	387.568	0.83	<High School	201	99	29.72	42	19	25	0.8	0.75	5.4	5.056	12.5	0.5	1.6	4.6	62.3	37	168.378	Yes	No	No	No	No	1	1	188	1.4375	Q3	71.1126	II
14201	Female	28	Mexican American	2	17	2147.73	5	<High School	113	91	36.07	40	23	20	0.6	1.81	5.2	5.817	13.5	0.5	2.5	5.5	126.5	194	65.2062	Yes	No	No	No	No	0	0	211	1.1	Q3	124.043	I
14212	Male	38	Non-Hispanic White	1	20	10625.9	4.81	High School or some College	129	67	46.88	39	66	58	0.7	4	10.2	10.1	15	0.6	1.8	3.1	763	305	250.164	Yes	Yes	Yes	Yes	No	1	0	47	1.03333	Q3	119.715	I
14237	Female	84	Other Hispanic	1	21	2208.12	3.21	High School or some College	181	49	20.38	42	18	27	0.6	0.63	5.3	5.211	13.1	0.5	1.3	4.7	15.2	32	47.5	Yes	Yes	No	No	No	1	0	131	1.80769	Q4	83.7007	II
14255	Male	80	Mexican American	2	15	659.722	1.64	<High School	159	85	24.76	39	15	17	1	0.71	5.5	5.383	14.9	0.4	0.9	2.1	57.6	158	36.4557	Yes	Yes	No	Yes	No	1	1	19	0.933333	Q2	70.7682	II
14256	Male	70	Mexican American	2	27	567.643	5	High School or some College	151	63	26.48	43	16	23	0.9	1.25	5.4	6.422	16	0.8	2.3	4.3	72.2	120	60.1667	Yes	Yes	No	Yes	No	1	0	152	1.49565	Q4	86.2316	II
14338	Female	37	Non-Hispanic White	2	24	9050.23	3.79	High School or some College	123	82	18.22	43	16	21	0.8	1.32	4.7	5.294	14.5	0.4	1.6	3.4	226.5	86	263.372	Yes	Yes	No	No	No	0	0	214	0.85	Q2	94.1839	I
14351	Female	47	Non-Hispanic Black	1	26	4217.97	5	High School or some College	129	78	37.04	42	25	16	0.6	1.32	6.2	7.039	13.5	0.8	4.4	8	48	128	37.5	Yes	Yes	Yes	No	No	0	0	221	1.45455	Q3	125.803	I
14379	Male	85	Non-Hispanic White	1	24	2043.45	5	High School or some College	167	68	26.86	42	29	35	1.2	0.87	5.2	5.128	14.1	0.6	1.9	3.5	55.5	161	34.472	Yes	Yes	No	Yes	No	1	1	38	1.10526	Q3	54.8093	III
14458	Female	59	Non-Hispanic White	1	19	10250.4	4.48	High School or some College	161	83	45.39	41	31	20	0.8	1.67	5.5	5.528	14.4	0.4	1.9	4.1	43.4	102	42.549	Yes	Yes	No	No	No	0	0	218	0.863158	Q2	80.6975	II
14546	Female	74	Non-Hispanic White	1	19	5873.73	3.66	High School or some College	167	87	26.5	42	19	23	1	1	5.7	5.067	13.3	0.5	1.2	1.8	20	135	14.8148	Yes	Yes	No	No	No	1	1	136	0.75	Q2	55.4542	III
14598	Female	85	Non-Hispanic White	2	17	2824.43	5	<High School	118	69	29.52	41	27	24	3	1.82	5.1	5.128	13.5	0.4	0.9	6.3	4.9	44	11.1364	No	Yes	No	Yes	No	1	1	66	2.8	Q4	13.5999	V
14604	Female	50	Non-Hispanic Black	2	15	4606.75	5	High School or some College	129	85	27.45	35	14	23	1.4	1.43	5.1	4.694	11.6	0.8	1.9	4.3	1.7	40	4.25	Yes	Yes	No	No	No	0	0	219	1.81053	Q4	50.6486	III
14636	Male	67	Mexican American	1	15	293.81	1	<High School	118	66	24.24	37	39	35	0.8	0.79	5.2	5.267	15.9	0.4	2.3	4.8	597.5	114	524.123	No	Yes	No	No	No	0	0	226	0.834783	Q2	92.4363	I
14703	Male	43	Mexican American	2	23	1846.58	3.33	High School or some College	114	91	20	41	20	27	1.3	0.51	5.2	5.367	16.8	0.5	3	3.9	138.3	47	294.255	Yes	Yes	No	No	No	0	0	207	0.65	Q1	66.828	II
14735	Female	42	Non-Hispanic Black	1	16	4292.36	3.31	High School or some College	112	75	22.73	44	11	16	0.8	1.15	5.3	4.689	11.6	0.4	1.8	3.3	114	236	48.3051	No	Yes	No	Yes	No	0	0	227	0.733333	Q2	105.392	I
14739	Female	85	Non-Hispanic White	2	22	4946.06	1.76	<High School	161	22	24.26	42	12	24	1	1	6	7.117	13.6	0.8	2.4	5.2	1.3	20	6.5	Yes	No	Yes	No	No	1	1	127	1.73333	Q4	51.3306	III
14749	Male	64	Mexican American	2	22	1238.27	1.8	College or Above	98	53	29.98	47	20	26	2	1.95	7.1	5.161	11.1	0.4	1.3	2.2	1.1	82	1.34146	No	No	Yes	No	No	0	0	217	0.676923	Q2	34.2535	III
14753	Female	80	Non-Hispanic White	2	19	5196.86	3.45	High School or some College	129	38	39.56	40	14	16	1.1	4.88	5.5	5.467	16.5	0.6	4.2	4.9	11.3	74	15.2703	Yes	No	Yes	No	No	1	1	210	0.7	Q2	47.3791	III
14781	Male	66	Non-Hispanic White	1	19	5867.04	5	College or Above	111	62	28.21	41	19	29	1.1	1.12	5.4	5.644	16	0.6	2.1	6	58.2	115	50.6087	No	Yes	No	No	No	0	0	219	1.71429	Q4	69.5833	II
14829	Male	85	Other Hispanic	2	16	2182.31	3.61	<High School	218	70	21.93	38	20	22	1.4	1.89	7.1	9.272	13.9	0.8	1.9	4.1	1497	63	2376.19	Yes	No	Yes	No	No	1	0	108	1.72632	Q4	45.49	III
14837	Female	85	Non-Hispanic Black	1	20	1453.08	1.39	<High School	137	73	20.03	42	21	25	1.3	1.07	5.2	4.889	12.5	0.4	1.1	4.5	82.4	218	37.7982	Yes	No	No	No	No	1	1	41	1.63636	Q4	43.3214	III
14852	Female	67	Other Hispanic	2	27	10610.5	0.34	High School or some College	149	73	19.72	42	13	16	1	2.21	5.8	6.1	15.6	0.7	2.1	2.5	710	105	676.19	Yes	No	Yes	Yes	No	1	0	124	0.833333	Q2	58.2492	III
14910	Female	85	Non-Hispanic White	2	23	3322.68	1.35	High School or some College	204	69	23.56	37	13	22	1.2	1.42	5.5	5.744	14.3	0.4	0.9	3.9	157.5	155	101.613	Yes	Yes	No	No	No	1	1	34	1.73333	Q4	41.1762	III
14940	Female	69	Non-Hispanic Black	1	14	2083.38	2.71	High School or some College	176	72	28.75	41	21	23	1	2.12	5.6	5.611	12.8	0.5	1.4	2	115.5	111	104.054	Yes	Yes	No	No	No	0	0	214	0.714286	Q2	66.569	II
14999	Female	60	Non-Hispanic White	1	20	5691.76	0.78	High School or some College	129	45	40.39	39	12	13	0.9	1.84	7.3	6.878	14.1	0.9	5.3	5.7	87.3	165	52.9091	Yes	Yes	Yes	Yes	No	1	1	116	0.967925	Q2	69.497	II
15001	Male	82	Non-Hispanic White	2	18	2879.06	2.35	<High School	136	75	31.45	39	19	24	1.2	1.26	5.7	5.761	16.1	1.3	1.9	7.1	185.5	201	92.2886	No	Yes	No	No	No	1	0	183	4.85789	Q4	55.9766	III
15036	Male	41	Mexican American	1	15	1828.95	4.14	High School or some College	127	92	31.43	42	63	33	1.1	1.3	6.8	6.367	16.5	0.4	1.9	2.6	39.8	52	76.5385	Yes	Yes	Yes	No	No	0	0	222	0.547368	Q1	82.9419	II
15047	Male	76	Non-Hispanic White	2	24	4880.73	5	<High School	114	73	22.12	39	12	16	1.2	1.16	5.2	5.233	14.7	0.9	2.8	3.4	69.7	82	85	No	Yes	No	Yes	No	1	0	142	1.09286	Q3	58.3863	III
15134	Female	25	Other Race	1	24	4099.26	2.15	High School or some College	101	46	24.66	43	15	16	0.6	0.76	4.9	4.7	12.4	0.6	2.7	3.3	165.4	295	56.0678	No	Yes	No	Yes	No	0	0	212	0.733333	Q2	126.685	I
15203	Female	67	Non-Hispanic White	1	16	6515.69	3.77	High School or some College	163	83	20.98	42	13	22	0.9	2.52	5.5	5.767	13.7	0.6	3	5.1	52.5	138	38.0435	Yes	Yes	No	No	No	1	0	132	1.02	Q3	66.1623	II
15262	Male	81	Non-Hispanic White	2	18	0	0.81	<High School	161	69	22.72	43	25	36	1.4	2.97	5	5.067	14.4	0.6	1.8	4.7	20.8	207	10.0483	Yes	Yes	No	No	No	1	0	106	1.56667	Q4	46.7863	III
15266	Male	62	Other Race	1	15	6531.68	4.33	<High School	131	13	26.7	39	74	86	0.7	4.43	9.4	10.689	16.5	0.7	2.4	2.5	77.5	245	31.6327	No	Yes	Yes	Yes	No	1	0	86	0.729167	Q2	101.142	I
15272	Female	70	Mexican American	2	17	459.552	0.83	<High School	158	87	31.24	46	19	19	0.5	1.05	5.4	5.389	14.5	0.6	2.4	4.9	4.3	13	33.0769	Yes	Yes	No	Yes	No	1	1	160	1.225	Q3	98.0597	I
15279	Male	72	Non-Hispanic White	2	19	5983.9	3.49	<High School	189	90	28.16	41	21	19	1.3	1.54	5.8	8.7	15.3	0.3	1.3	3.5	6.3	140	4.5	Yes	Yes	Yes	Yes	No	1	1	155	0.807692	Q2	54.5113	III
15300	Female	85	Non-Hispanic White	1	27	2844.59	1.55	High School or some College	156	33	20.12	43	9	18	1	1.33	5.3	5.633	14	0.7	2.2	3	35.4	109	32.4771	Yes	Yes	No	Yes	No	1	1	124	0.954545	Q2	51.3306	III
15313	Female	85	Non-Hispanic White	1	22	2404.93	2.21	High School or some College	170	59	26.9	42	14	22	3.1	1.43	5.2	5.439	11.3	0.6	1.6	5.2	27.9	49	56.9388	Yes	Yes	No	Yes	No	1	1	91	1.95	Q4	13.0713	V
15327	Female	76	Non-Hispanic White	2	19	6746.07	2.15	High School or some College	132	80	36.83	35	13	16	1	2.45	5.3	4.861	15.8	0.5	1.9	3.5	3.8	51	7.45098	Yes	Yes	No	Yes	No	1	1	152	0.921053	Q2	54.6806	III
15340	Female	59	Non-Hispanic White	1	14	4787.05	1.27	<High School	155	88	20.26	38	11	16	0.8	2.04	5.2	4.65	14.3	0.4	1.5	5.4	140.5	134	104.851	Yes	Yes	No	Yes	No	0	0	216	1.44	Q3	80.6975	II
15406	Female	74	Non-Hispanic Black	2	20	3008.35	0.44	<High School	131	57	41.04	38	11	16	1.7	1.49	6.7	6.272	11.1	0.6	1.4	4	2.1	50	4.2	No	No	Yes	No	No	1	0	145	1.71429	Q4	33.8381	III
15432	Female	73	Non-Hispanic White	2	21	0	2.71	High School or some College	117	67	44.21	40	15	21	1	2.36	5.7	5.278	13.2	0.8	3.3	6	33.1	151	21.9205	Yes	Yes	No	Yes	No	1	0	197	1.45455	Q3	55.8452	III
15489	Male	64	Non-Hispanic White	2	16	0	0.62	High School or some College	117	47	31.58	44	27	21	1.3	2.62	5.2	4.728	14.9	0.4	1.7	2.8	9.6	134	7.16418	Yes	Yes	No	Yes	No	0	0	206	0.658824	Q1	57.6624	III
15516	Male	71	Non-Hispanic White	2	15	4709.14	4.02	<High School	141	77	27.62	43	17	16	1.3	1.6	5.5	6.667	13.4	0.6	2.1	4.3	8.9	186	4.78495	Yes	Yes	No	Yes	No	0	0	219	1.22857	Q3	54.8956	III
15617	Male	55	Other Hispanic	2	14	5610.84	1.01	<High School	176	89	32.02	44	19	25	0.7	0.96	7.2	7.417	13.8	0.6	2	4.1	240.5	209	115.072	Yes	Yes	Yes	No	No	0	0	224	1.23	Q3	106.24	I
15618	Male	69	Mexican American	1	17	975.122	5	High School or some College	145	78	41.41	44	26	26	0.9	1.73	6.3	8.061	14.4	0.4	1.7	3.4	134.7	169	79.7041	Yes	Yes	Yes	Yes	No	1	1	104	0.8	Q2	86.8395	II
15642	Female	66	Mexican American	2	28	551.622	2.5	<High School	161	76	37.5	37	19	16	0.5	1.43	8.2	12.028	14.1	0.6	3.4	7.9	2380	41	5804.88	Yes	Yes	Yes	No	No	1	0	74	1.39412	Q3	100.854	I
15660	Male	68	Mexican American	1	15	436.739	1.66	<High School	141	78	28.04	41	20	23	1.1	2.27	6.6	7.317	16	0.5	1.8	4.1	137	122	112.295	Yes	Yes	Yes	No	No	0	0	226	1.13889	Q3	68.6125	II
15771	Female	85	Mexican American	2	27	898.528	0.72	<High School	150	49	28.27	41	12	18	1	3.66	5.9	5.25	14.1	0.4	1.6	4.7	10.3	87	11.8391	Yes	No	No	No	No	1	0	146	1.175	Q3	51.3306	III
15789	Male	65	Non-Hispanic White	1	19	9276.46	2.45	High School or some College	115	65	30.82	37	15	19	1.2	3.71	10.3	24.594	16.7	0.8	1.2	6.3	158.7	43	369.07	Yes	Yes	Yes	Yes	No	1	1	10	4.2	Q4	63.0768	II
15828	Female	55	Mexican American	2	28	1240.86	2.73	High School or some College	178	74	28.94	41	25	19	0.6	5.05	12.4	17.017	13.7	0.4	1.5	4.3	175	43	406.977	Yes	Yes	Yes	No	No	0	0	214	1.14667	Q3	102.613	I
15844	Male	82	Other Hispanic	2	14	1360.64	0.08	<High School	117	61	25.03	43	13	18	1.2	1.41	6.1	5.167	12.6	0.8	1.5	3.2	3.6	141	2.55319	No	No	No	No	No	1	0	167	1.70667	Q4	55.9766	III
15873	Male	81	Non-Hispanic White	1	19	2084.32	4.58	High School or some College	145	68	28.86	44	23	26	1.4	1.66	5.6	5.761	15.6	0.5	1.1	3.6	21.7	56	38.75	Yes	Yes	No	No	No	1	0	112	1.63636	Q4	46.7863	III
15874	Female	68	Non-Hispanic White	1	17	6036.2	5	High School or some College	180	89	21.85	43	18	33	0.8	1.26	4.9	4.967	12.3	0.3	1.1	2.4	31.3	23	136.087	Yes	Yes	No	Yes	No	1	0	116	0.654545	Q1	75.7536	II
15892	Female	77	Non-Hispanic White	1	14	0	3.95	College or Above	126	74	22.18	42	16	26	1.1	1.57	5.4	4.922	12.9	0.7	0.9	4.9	11.1	43	25.814	Yes	Yes	No	Yes	No	1	1	58	3.81111	Q4	48.3881	III
15949	Female	66	Other Race	1	15	7392.86	0.68	<High School	169	107	25.17	44	21	25	1.1	2.13	6.7	6.678	13.7	0.6	2.6	3.8	114	129	88.3721	Yes	No	Yes	No	No	0	0	226	0.876923	Q2	52.2754	III
15954	Male	74	Non-Hispanic White	2	14	4492.26	2.51	High School or some College	147	54	32.03	41	28	33	1.8	0.9	6	6.283	15.3	0.7	1.4	4.2	186	216	86.1111	Yes	Yes	No	Yes	No	1	0	13	2.1	Q4	36.2676	III
16041	Male	75	Non-Hispanic White	1	16	3337.62	1.26	<High School	136	86	37.03	42	30	30	0.9	1.5	5.6	4.867	14.6	1.2	7.7	4.7	32.9	73	45.0685	No	Yes	No	Yes	No	1	0	121	0.732468	Q2	83.2555	II
16075	Female	63	Non-Hispanic Black	1	20	1211.44	0.29	<High School	183	91	19.66	40	14	27	1	0.75	5.5	4.244	13.6	0.6	1.3	5	294	160	183.75	Yes	Yes	No	Yes	No	1	0	164	2.30769	Q4	69.4347	II
16091	Female	50	Non-Hispanic White	1	23	11411	4.36	High School or some College	134	79	25.83	43	11	27	0.7	1.4	6.4	6.339	13.3	0.2	1.8	4.8	230	91	252.747	No	Yes	No	Yes	No	0	0	225	0.533333	Q1	101.025	I
16093	Female	82	Non-Hispanic White	2	14	0	1.24	High School or some College	182	74	27.17	38	14	20	0.7	1.84	5.4	5.006	13.3	0.7	1.4	3.7	16.5	55	30	Yes	Yes	No	No	No	1	1	151	1.85	Q4	80.6873	II
16109	Female	45	Non-Hispanic White	2	24	11666.7	1.89	High School or some College	112	83	17.09	50	21	33	1	0.72	5.6	5.372	16	0.5	1.4	5.2	77.3	217	35.6221	No	Yes	No	No	No	0	0	213	1.85714	Q4	67.984	II
16110	Male	56	Mexican American	1	15	2275.44	1.73	High School or some College	129	78	24.31	43	15	17	0.8	2.3	12.8	18.844	15	1.1	2	6.7	111.1	93	119.462	No	Yes	Yes	Yes	No	0	0	226	3.685	Q4	99.8621	I
16131	Male	67	Mexican American	1	22	435.398	1.21	<High School	170	77	27.21	44	40	35	0.9	5.99	11.1	14.928	15.2	0.4	1.6	4.8	517.5	207	250	Yes	Yes	Yes	Yes	No	1	0	174	1.2	Q3	88.0681	II
16138	Female	54	Non-Hispanic White	2	23	11746.2	5	High School or some College	97	70	24.06	42	9	18	1.2	1.45	5.6	5.367	13.9	0.3	1.3	2.4	0.6	31	1.93548	No	Yes	No	No	No	0	0	206	0.553846	Q1	51.1941	III
16156	Female	74	Non-Hispanic White	2	28	5294.91	1.56	High School or some College	166	79	18.35	45	14	20	0.7	1.25	5.2	5.422	13.1	0.3	1.8	0.5	30	73	41.0959	Yes	Yes	No	Yes	No	1	0	177	0.0833333	Q1	85.3515	II
16187	Male	70	Non-Hispanic White	1	23	3959.53	2.15	<High School	118	63	26.93	43	19	21	1.5	1.32	6.3	9.739	13.5	0.7	1.2	5.4	3.4	69	4.92754	Yes	Yes	Yes	Yes	No	1	1	195	3.15	Q4	46.4998	III
16199	Female	47	Non-Hispanic Black	2	20	4639.33	2.28	High School or some College	146	82	38.52	41	25	27	0.7	1.29	5.7	4.456	12.7	0.3	1.8	4	118.5	122	97.1311	Yes	Yes	No	No	No	0	0	223	0.666667	Q2	119.582	I
16223	Female	39	Non-Hispanic White	2	16	8087.96	0.17	High School or some College	132	80	21.65	46	1925	115	4.2	3.03	5.6	5.817	15.2	1.6	2.4	11.4	28.6	104	27.5	No	Yes	No	Yes	No	1	0	71	7.6	Q4	12.5084	V
16255	Female	83	Mexican American	2	27	676.654	0.7	<High School	201	90	19.64	44	38	43	0.8	1.73	5.4	5.594	15.4	0.5	1.7	5.3	22	34	64.7059	Yes	Yes	No	Yes	No	1	0	149	1.55882	Q4	68.1777	II
16256	Female	85	Non-Hispanic White	2	16	3597.97	5	College or Above	131	65	22.46	45	25	19	0.9	1.41	5.2	5.367	14.8	3.6	2.8	4.3	25.7	110	23.3636	Yes	Yes	No	Yes	No	1	0	113	5.52857	Q4	58.3039	III
16295	Male	77	Non-Hispanic Black	1	27	1526.46	0.85	<High School	155	25	26.64	43	12	18	2.3	2.18	5.5	6.033	13.3	0.5	1.5	3.3	153	216	70.8333	Yes	Yes	No	Yes	No	1	0	73	1.1	Q3	30.6017	III
16301	Male	77	Non-Hispanic White	1	24	5892.34	5	High School or some College	150	58	27.46	42	26	27	1	0.62	6	8.661	14.4	0.4	0.7	3.8	95.6	76	125.789	Yes	Yes	Yes	Yes	No	1	0	61	2.17143	Q4	72.2754	II
16331	Male	35	Mexican American	1	15	2730.87	2.82	<High School	143	72	27.8	44	42	28	0.8	1.76	5.5	5.7	15.6	0.7	2	8.8	25.2	55	45.8182	Yes	Yes	No	Yes	No	0	0	226	3.08	Q4	115.735	I
16349	Male	74	Non-Hispanic White	2	20	2400.71	0.67	<High School	116	48	23.73	40	14	19	1.2	1.99	5.5	5.644	15	0.9	2.1	7.1	14.6	82	17.8049	No	Yes	No	Yes	No	1	0	7	3.04286	Q4	59.2124	III
16372	Male	37	Non-Hispanic Black	1	18	3523.25	3.08	<High School	110	80	24.41	45	40	47	1	0.7	5.5	5.572	15	0.5	2.3	5.1	28.4	18	157.778	No	Yes	No	Yes	No	0	0	217	1.1087	Q3	110.944	I
16434	Male	66	Non-Hispanic Black	1	26	1691.27	0.69	<High School	217	119	43.29	44	16	15	1.8	1.49	5.9	6.261	15.5	0.5	1.6	3	187.6	139	134.964	Yes	Yes	No	Yes	No	1	0	91	0.9375	Q2	44.4639	III
16497	Male	74	Non-Hispanic White	2	23	3853.96	4.79	<High School	135	58	35.82	46	13	18	1.3	1.38	5.5	7.139	13.5	0.7	1.2	2.4	11.8	225	5.24444	Yes	Yes	Yes	Yes	No	1	0	56	1.4	Q3	53.7508	III
16501	Male	45	Non-Hispanic Black	2	18	4445.18	5	College or Above	126	83	30.76	41	20	22	1.2	2.43	6.2	5.817	15.4	0.5	2.4	1.6	163.1	98	166.429	Yes	Yes	No	No	No	0	0	213	0.333333	Q1	84.1333	II
16506	Female	61	Non-Hispanic White	1	19	5917.74	5	High School or some College	128	71	28.67	39	20	21	1.1	3.1	5.2	5.05	12.9	0.6	2.1	5.3	4.2	92	4.56522	No	Yes	No	No	No	0	0	219	1.51429	Q4	54.1441	III
16515	Male	79	Non-Hispanic Black	1	14	1746.82	1.82	<High School	117	73	21.1	38	7	17	1.4	0.89	4.6	5.367	8.9	0.4	1	3	14	186	7.52688	No	Yes	No	Yes	No	1	0	86	1.2	Q3	54.9925	III
16527	Female	43	Mexican American	1	28	1849.19	3.99	High School or some College	107	65	31.64	42	27	23	0.6	5.23	11	16.983	9.1	0.5	2.4	4.5	46.4	153	30.3268	No	Yes	Yes	No	No	0	0	207	0.9375	Q2	111.637	I
16560	Female	76	Mexican American	2	17	567.762	4.77	<High School	153	75	26.06	47	22	27	0.8	2.37	5.4	5.556	15.9	0.6	2	4.4	6.5	18	36.1111	Yes	Yes	No	No	No	0	0	211	1.32	Q3	71.6139	II
16561	Female	85	Non-Hispanic White	2	21	2264.81	5	High School or some College	139	31	21.71	42	29	28	1.2	2.54	5.3	6.061	14.9	0.8	1.2	5.9	10.5	91	11.5385	Yes	No	No	No	No	1	1	99	3.93333	Q4	41.1762	III
16637	Female	75	Non-Hispanic White	1	19	6530.87	1.63	<High School	112	56	18.42	39	17	23	1.1	0.9	5.5	5.244	12.8	0.7	2.3	4.8	4.6	42	10.9524	Yes	Yes	No	Yes	No	1	0	159	1.46087	Q4	49.0727	III
16643	Male	69	Non-Hispanic White	1	16	6658.09	1.58	<High School	152	70	30.1	50	65	43	0.8	1.7	9.1	16.911	17.2	0.6	1.8	3.8	85	133	63.9098	Yes	Yes	Yes	Yes	No	1	0	123	1.26667	Q3	91.1467	I
16661	Male	50	Non-Hispanic Black	2	20	5026.54	1.26	<High School	140	99	31.45	39	22	21	2.2	1.98	8.2	5.967	15.3	0.7	2.3	6.1	1242	215	577.674	Yes	Yes	Yes	Yes	No	0	0	224	1.85652	Q4	39.0351	III
16672	Male	85	Non-Hispanic White	1	26	2762.86	1.32	<High School	155	27	23.44	45	12	25	1.1	2.22	5.7	5.85	10.9	1.1	2.9	6.1	81.4	14	581.429	Yes	Yes	No	Yes	No	1	0	14	2.31379	Q4	60.8893	II
16676	Male	82	Non-Hispanic White	2	14	2814.41	2.6	High School or some College	145	67	28.96	43	16	21	1.9	3.97	5.5	5.961	14.8	0.8	2	7.2	20.3	85	23.8824	Yes	Yes	No	Yes	No	1	0	53	2.88	Q4	32.1162	III
16779	Male	85	Non-Hispanic White	1	26	2083.27	0.87	<High School	118	58	23.97	47	15	23	1.5	1.06	6	7.111	15.6	1.1	1.2	3.4	11.1	120	9.25	Yes	Yes	Yes	Yes	No	1	0	103	3.11667	Q4	41.8495	III
16808	Male	63	Non-Hispanic White	2	22	8229.35	2.7	High School or some College	175	95	25.19	43	18	21	0.9	1.98	5.3	5.172	14.1	0.6	1.7	3.4	415	148	280.405	Yes	Yes	No	Yes	No	1	0	178	1.2	Q3	90.5778	I
16823	Male	73	Mexican American	1	15	585.706	1.36	<High School	117	62	28.05	39	28	24	1.3	2.43	8.3	10.772	13.9	0.7	2.1	4.2	50.5	196	25.7653	Yes	Yes	Yes	No	No	0	0	222	1.4	Q3	54.1297	III
16898	Male	82	Non-Hispanic White	1	16	2651.7	5	<High School	153	60	26.79	41	19	26	1.3	1.21	5.2	5.117	14.3	0.4	1.5	3.3	5.4	118	4.57627	Yes	Yes	No	No	No	1	0	98	0.88	Q2	50.8135	III
16899	Female	78	Non-Hispanic Black	1	27	0	1.11	<High School	172	89	27.18	38	13	22	1	1.19	5.9	6.628	9.5	0.7	1.8	3.9	162.2	125	129.76	Yes	Yes	Yes	Yes	No	1	1	34	1.51667	Q4	62.4907	II
16904	Male	39	Non-Hispanic Black	1	20	2282	1.94	<High School	121	73	23.32	46	16	23	1	1.37	5.7	5.656	13.3	0.9	1.8	5.8	26.7	84	31.7857	No	Yes	No	Yes	No	0	0	226	2.9	Q4	109.396	I
16918	Female	65	Non-Hispanic Black	1	16	2505.71	1.35	High School or some College	137	92	43.27	38	11	18	1.2	1.49	5.7	6.25	14.6	0.3	2.2	2	18.9	252	7.5	Yes	Yes	No	Yes	No	0	0	227	0.272727	Q1	54.9218	III
16925	Male	71	Non-Hispanic White	1	26	6721.21	5	High School or some College	137	61	28.29	39	48	42	1.6	1.37	7	7.256	15.6	0.4	1	3.2	23.3	25	93.2	Yes	Yes	Yes	Yes	No	1	1	50	1.28	Q3	42.7085	III
17018	Female	22	Other Race	1	15	8118.15	2.27	High School or some College	121	65	27.79	41	16	14	0.4	1.23	12.8	18.922	14.9	0.6	2.3	5.2	32.5	53	61.3208	No	Yes	Yes	No	No	0	0	226	1.35652	Q3	147.846	I
17049	Female	80	Non-Hispanic White	1	17	3283.2	3.39	High School or some College	141	29	26.14	36	22	24	1.1	3.73	5.6	6.15	10.8	0.7	1.5	4.6	17.7	65	27.2308	Yes	Yes	No	Yes	No	1	0	34	2.14667	Q4	47.3791	III
17134	Male	83	Non-Hispanic White	2	15	3973.81	5	High School or some College	125	64	28.46	44	29	26	1.2	5.37	5.7	3.833	16.5	1.2	1.9	4.4	21.9	101	21.6832	Yes	Yes	Yes	Yes	No	1	0	90	2.77895	Q4	55.5848	III
17197	Female	72	Non-Hispanic White	2	21	4407.1	5	High School or some College	164	79	24.66	42	22	27	0.8	2.12	6.3	7.033	14.3	0.6	2.2	3.7	11.1	28	39.6429	Yes	Yes	Yes	Yes	No	0	0	209	1.00909	Q3	73.6547	II
17202	Female	58	Non-Hispanic White	2	23	11746.2	3.35	High School or some College	122	77	26.47	43	14	18	0.8	2.03	5.7	5.411	13.8	0.7	2.7	3.1	9.1	26	35	No	Yes	No	No	No	0	0	207	0.803704	Q2	81.2664	II
17224	Male	83	Non-Hispanic White	2	23	1963.51	0.77	<High School	181	83	19.84	43	21	28	1	3.65	5.5	5.3	16.5	0.5	1.6	3.5	29.6	77	38.4416	Yes	Yes	Yes	Yes	No	1	1	13	1.09375	Q3	69.2925	II
17251	Female	85	Non-Hispanic White	2	23	2772.64	0.56	<High School	139	49	31.66	38	15	20	1.3	4.27	5.9	7.272	12.6	0.4	1.8	5.2	5.6	116	4.82759	Yes	Yes	Yes	No	No	1	0	31	1.15556	Q3	37.3783	III
17258	Female	37	Other Hispanic	2	24	6989.14	0.99	High School or some College	123	80	46.69	30	15	17	0.7	1.07	5.3	5.083	15.1	0.6	1.8	3.6	40.9	108	37.8704	Yes	Yes	No	Yes	No	0	0	214	1.2	Q3	110.685	I
17268	Male	61	Mexican American	1	28	393.714	0.97	High School or some College	137	73	37.49	43	32	19	0.7	1.56	8.9	10.989	15.4	0.3	1.9	3.1	68.2	188	36.2766	Yes	Yes	Yes	Yes	No	0	0	208	0.489474	Q1	101.855	I
17275	Female	59	Non-Hispanic White	2	24	11281.9	3.52	High School or some College	129	86	41.5	39	22	23	1.2	1.75	5.4	5.756	15	0.5	1.3	3.2	2.4	81	2.96296	Yes	No	No	Yes	No	0	0	213	1.23077	Q3	49.4272	III
17301	Male	61	Non-Hispanic Black	2	28	1673.38	1.42	<High School	158	85	25.27	42	19	19	1.1	3.58	6.8	7.3	15.7	0.8	3.5	3.9	482	136	354.412	Yes	Yes	Yes	Yes	No	1	0	120	0.891429	Q2	83.5299	II
17309	Female	47	Mexican American	2	28	1199.39	5	High School or some College	163	77	38.13	36	33	19	0.7	1.81	5.5	5.667	14.9	0.4	1.9	4.5	4800	135	3555.56	Yes	Yes	No	Yes	No	0	0	215	0.947368	Q2	103.177	I
17365	Male	74	Mexican American	2	28	334.72	2.83	College or Above	144	79	38.46	42	19	19	0.8	2.96	6.6	7.644	15.3	0.7	2.3	5.2	152.2	122	124.754	Yes	Yes	Yes	No	No	0	0	214	1.58261	Q4	88.0009	II
17427	Male	76	Non-Hispanic White	2	26	2007.84	1.29	<High School	139	58	19.4	43	21	33	1	1	5	5.178	14.1	0.4	1.3	3.5	44.9	139	32.3022	No	No	No	No	No	1	0	43	1.07692	Q3	72.7849	II
17437	Male	71	Non-Hispanic White	1	19	4333.15	3.88	<High School	149	74	26.65	42	21	20	1	2.1	5.3	5.117	15.4	0.5	1.1	2.9	212.5	150	141.667	Yes	Yes	No	No	No	1	0	175	1.31818	Q3	75.3867	II
17461	Male	46	Non-Hispanic White	2	22	5458.85	0.72	High School or some College	112	71	35.09	43	18	23	0.8	1.23	5.7	6	17.1	0.6	1.7	4.5	21	41	51.2195	Yes	Yes	No	Yes	No	0	0	217	1.58824	Q4	107.129	I
17488	Male	82	Non-Hispanic Black	1	19	1502.49	0.81	<High School	191	90	27.55	41	13	23	1	0.82	4.9	4.872	15.4	0.6	1.7	3	178.7	125	142.96	Yes	Yes	No	Yes	No	1	1	109	1.05882	Q3	80.8761	II
17489	Female	63	Mexican American	1	22	789.974	1.21	<High School	169	76	30.4	45	25	22	0.6	4.81	13.9	16.994	15	0.5	1.8	5.4	35	71	49.2958	Yes	No	Yes	No	No	0	0	220	1.5	Q4	97.0052	I
17506	Male	72	Non-Hispanic White	1	17	3300.93	2.18	<High School	137	75	27.74	42	14	17	0.9	1.03	5.2	5.328	13.9	0.9	1.5	5.6	132.1	140	94.3571	Yes	Yes	No	Yes	No	1	0	180	3.36	Q4	85.0286	II
17569	Male	60	Non-Hispanic Black	1	24	1561.63	4.22	<High School	119	80	36.19	42	22	25	1.1	0.97	5	5.267	15.3	0.4	3.3	2	62.8	179	35.0838	Yes	Yes	No	Yes	No	0	0	211	0.242424	Q1	84.1188	II
17649	Female	45	Mexican American	2	25	933.87	2.33	<High School	105	67	29.1	40	27	31	0.6	0.68	5.4	5.211	13	0.3	1.1	3.2	69.1	196	35.2551	No	Yes	No	No	No	0	0	209	0.872727	Q2	110.08	I
17695	Male	64	Mexican American	2	23	710.212	1.84	High School or some College	145	80	33.69	39	19	19	0.9	1.64	6	6.322	15.2	0.5	2	2.9	50.4	117	43.0769	Yes	Yes	No	Yes	No	1	0	180	0.725	Q2	89.9438	II
17734	Female	64	Non-Hispanic White	1	14	7593.52	2.21	<High School	141	66	36.76	31	11	14	1.1	2.92	5.9	6.172	11.3	0.7	2.1	4.1	3.5	128	2.73438	Yes	Yes	No	No	No	0	0	215	1.36667	Q3	53.015	III
17755	Male	49	Mexican American	2	28	1808.74	2.83	High School or some College	159	85	35.84	38	19	13	1	2.35	8.4	10.444	15.6	0.7	2.8	6.6	76.7	148	51.8243	Yes	Yes	Yes	No	No	0	0	214	1.65	Q4	87.9856	II
17771	Female	53	Non-Hispanic Black	1	20	3130.61	3.14	College or Above	141	73	30.36	42	24	17	0.7	1.05	8.3	9.656	13.9	0.8	2.2	7.2	409	169	242.012	Yes	Yes	Yes	Yes	No	1	1	178	2.61818	Q4	114.646	I
17837	Female	46	Non-Hispanic Black	1	16	4897.56	1.26	High School or some College	117	60	19.91	39	24	31	0.7	0.77	4.9	5.094	6.6	0.4	2.2	2.8	80.8	130	62.1538	No	Yes	No	Yes	No	0	0	223	0.509091	Q1	120.425	I
17841	Female	28	Non-Hispanic White	1	27	22611.7	1.26	High School or some College	99	64	23.28	39	30	69	0.7	8.42	4.3	4.483	13.8	0.5	1.4	3.5	38.5	106	36.3208	No	Yes	No	Yes	No	0	0	221	1.25	Q3	117.909	I
17860	Female	82	Non-Hispanic White	2	18	2990.52	5	High School or some College	157	74	25.53	40	15	20	1	0.95	5.4	5.506	13.5	0.7	1.9	3.1	3.1	60	5.16667	Yes	No	No	No	No	1	0	109	1.14211	Q3	52.4238	III
17865	Male	78	Non-Hispanic White	2	14	1939.38	1.24	High School or some College	152	63	31.46	44	20	25	1.2	3.13	5.4	5.739	14.5	0.5	1.6	4.3	35.7	147	24.2857	Yes	Yes	No	No	No	1	1	175	1.34375	Q3	57.5718	III
17942	Male	62	Mexican American	1	17	326.216	1.93	<High School	149	87	27.55	42	22	17	0.9	0.61	4.9	5.539	15.5	0.3	1.1	2.1	42.6	110	38.7273	Yes	Yes	No	Yes	No	0	0	218	0.572727	Q1	91.2163	I
18006	Male	53	Non-Hispanic White	1	21	6990.9	5	High School or some College	105	71	32.07	43	30	26	1.2	1.37	5.7	5.433	15.1	0.7	1.6	3.2	78.6	225	34.9333	Yes	Yes	No	No	No	0	0	205	1.4	Q3	68.6244	II
18045	Male	75	Non-Hispanic White	2	19	5983.9	2.15	High School or some College	134	68	24.59	39	17	17	1.5	1.54	5.3	4.683	9	0.9	0.7	5.6	4.1	62	6.6129	Yes	Yes	No	Yes	No	1	0	82	7.2	Q4	44.895	III
18056	Female	62	Non-Hispanic White	1	21	4660.9	1.22	High School or some College	147	85	30.74	40	21	20	0.5	1.66	6.4	7.35	13.7	0.8	2.9	4.9	11.6	23	50.4348	Yes	Yes	Yes	Yes	No	0	0	205	1.35172	Q3	103.728	I
18071	Female	83	Non-Hispanic White	1	26	3000.91	1.05	<High School	187	65	24.81	44	19	20	1.1	1.47	5.8	7.144	13.4	0.5	1.7	1.9	25.8	151	17.0861	Yes	No	Yes	No	No	1	0	121	0.558824	Q1	46.3911	III
18114	Female	72	Non-Hispanic White	1	18	7835.94	0.81	High School or some College	199	62	19	40	8	16	7.3	1.02	5	5.033	12.9	0.5	0.9	3	1650	33	5000	Yes	Yes	No	Yes	Yes	1	1	43	1.66667	Q4	5.08486	V
18138	Male	85	Non-Hispanic White	2	19	2405.6	2.58	High School or some College	142	73	24.96	38	16	28	1.6	1.64	5.3	5.183	15.9	0.7	1.2	4	15.3	84	18.2143	Yes	Yes	No	Yes	No	1	0	89	2.33333	Q4	38.7082	III
18187	Female	40	Mexican American	2	15	1495.16	2.13	High School or some College	125	76	24.87	38	17	22	0.7	3.65	5.2	5.889	14.4	0.4	1.8	2.4	43.7	118	37.0339	No	No	No	No	No	0	0	219	0.533333	Q1	108.377	I
18242	Male	85	Non-Hispanic Black	2	20	2087.7	1.41	<High School	156	70	21.73	32	10	18	1.3	0.77	6	5.728	10.1	0.4	0.4	2.1	7.3	105	6.95238	Yes	Yes	No	No	No	1	0	6	2.1	Q4	57.6647	III
18283	Male	45	Mexican American	2	24	1958.55	4.14	High School or some College	126	85	32.38	40	26	30	1.3	2.47	5.4	5.483	17.8	0.3	1.2	2.3	1920	245	783.673	No	Yes	No	Yes	No	0	0	214	0.575	Q1	65.8957	II
18301	Male	26	Mexican American	2	27	4487.99	1.86	High School or some College	130	76	28.04	44	43	25	0.8	1.69	5.5	6.378	17.7	0.6	2.7	4.4	426	238	178.992	No	Yes	No	Yes	No	0	0	212	0.977778	Q2	123.289	I
18325	Female	82	Non-Hispanic White	1	19	3008.14	2.21	High School or some College	122	62	19.28	46	16	24	1.1	2.09	5.9	7.078	12.2	0.5	2.2	2.9	18.3	62	29.5161	Yes	Yes	Yes	Yes	No	1	0	144	0.659091	Q1	46.7181	III
18355	Male	56	Non-Hispanic White	1	18	10858.8	5	College or Above	114	74	32.11	40	30	20	0.8	2.94	7.8	12.706	14.3	0.4	1.6	3.9	66.9	162	41.2963	No	Yes	Yes	Yes	No	0	0	217	0.975	Q2	99.8621	I
18368	Female	47	Mexican American	1	19	1651.62	1.84	<High School	131	76	29	40	13	16	0.8	1.47	5.4	5.072	12.4	0.4	2.2	3.3	19.9	66	30.1515	No	Yes	No	No	No	0	0	219	0.6	Q1	87.7949	II
18413	Male	71	Non-Hispanic White	2	20	4771.79	4.27	High School or some College	181	81	24.61	44	16	20	2.3	2	5.9	7.161	14.7	0.4	1	5.6	13.1	151	8.6755	Yes	Yes	Yes	Yes	No	1	1	122	2.24	Q4	27.5401	IV
18466	Female	81	Non-Hispanic White	1	19	0	2.21	High School or some College	137	63	25.37	41	22	21	0.9	0.89	7.2	12.772	13.8	0.4	0.7	2.5	2.3	26	8.84615	Yes	Yes	Yes	No	No	1	1	131	1.42857	Q3	59.9653	III
18516	Female	35	Non-Hispanic Black	1	20	0	1.03	<High School	133	77	31.95	42	10	15	1	0.8	5.4	4.767	7.8	0.5	1	3.9	67.5	61	110.656	Yes	Yes	No	Yes	No	0	0	226	1.95	Q4	84.5274	II
18555	Male	83	Non-Hispanic White	2	24	3749.98	2.09	College or Above	152	85	29.9	42	12	26	1.8	1.96	5.2	5.694	14.4	1.1	0.9	5.6	46	49	93.8776	Yes	Yes	No	Yes	No	1	1	30	6.84444	Q4	34.0456	III
18594	Female	45	Mexican American	1	28	1261.57	0.66	High School or some College	107	69	24.69	41	13	21	0.7	1.81	5.2	5.828	14	0.7	2.2	6.1	35.7	26	137.308	No	Yes	No	No	No	0	0	208	1.94091	Q4	104.636	I
18631	Female	77	Non-Hispanic Black	2	26	0	3.1	<High School	90	51	28.28	38	37	25	1.1	0.84	7.2	5.878	10.6	0.6	2.1	3.2	3.2	57	5.61404	Yes	No	Yes	No	No	1	0	13	0.914286	Q2	56.0818	III
18715	Male	76	Non-Hispanic White	1	21	4667.94	1.89	High School or some College	157	59	22.97	43	17	19	1.3	2.73	6.9	9.839	13.9	0.6	2.2	4	62.2	178	34.9438	Yes	Yes	Yes	Yes	No	1	0	48	1.09091	Q3	53.001	III
18741	Male	80	Non-Hispanic White	2	23	1337.58	1.09	<High School	123	71	28.41	43	21	25	1.7	0.76	5.1	7.161	16.2	0.6	1.8	3.8	4.4	112	3.92857	Yes	Yes	Yes	Yes	No	1	0	154	1.26667	Q3	37.2585	III
18746	Female	62	Mexican American	2	27	1227.78	0.09	High School or some College	131	69	40.72	46	21	22	1.2	2.1	5.2	5.111	15	0.5	2.6	3.7	11.5	89	12.9213	Yes	Yes	Yes	Yes	No	0	0	212	0.711538	Q2	48.3965	III
18757	Female	35	Non-Hispanic White	2	22	6512.17	1.51	<High School	89	60	26.2	40	22	24	0.6	1.69	5.1	4.606	13	0.3	2.1	1.9	98.5	118	83.4746	No	Yes	No	Yes	No	0	0	217	0.271429	Q1	118.091	I
18782	Female	85	Non-Hispanic White	2	21	2542.71	2.03	High School or some College	163	73	30.82	40	14	18	1.1	1.48	6.4	8.3	15	0.8	4.2	4.8	8.4	70	12	Yes	Yes	Yes	Yes	No	1	1	13	0.914286	Q2	45.7439	III
18799	Female	84	Non-Hispanic White	2	16	3742.2	1.35	High School or some College	155	56	21.78	41	30	35	1	1.24	4.8	5.394	12.7	0.4	2.3	4	18.3	105	17.4286	Yes	Yes	No	No	No	1	0	7	0.695652	Q2	51.6925	III
18811	Female	82	Non-Hispanic White	2	21	3402.08	1.51	<High School	158	73	29.64	45	33	35	1.5	0.96	5.8	6.322	13.4	0.4	1.3	3.8	14.6	102	14.3137	Yes	Yes	Yes	No	No	1	0	117	1.16923	Q3	32.1096	III
18884	Male	75	Mexican American	2	17	509.212	5	College or Above	113	68	28.92	43	17	25	1.9	1.39	6	6.572	13.7	0.5	2.1	3.4	22.8	197	11.5736	No	Yes	No	No	No	1	0	65	0.809524	Q2	33.7349	III
18889	Female	74	Mexican American	2	27	659.251	5	High School or some College	146	83	35.82	47	30	24	0.9	2.17	5.7	5.733	15.7	0.4	2.2	4.3	23.7	61	38.8525	Yes	Yes	No	No	No	1	0	209	0.781818	Q2	62.9877	II
18958	Male	82	Non-Hispanic White	2	14	2840.25	2.88	High School or some College	117	45	26.95	41	20	23	1.6	1.2	5.8	6.344	11.6	0.9	3.4	5.2	5.2	93	5.5914	Yes	Yes	No	No	No	1	1	129	1.37647	Q3	39.5326	III
18974	Male	22	Non-Hispanic Black	1	24	4084.67	1.77	<High School	96	84	23.41	32	40	36	1.4	0.72	5.4	4.972	13.6	0.4	2	3.5	688	298	230.872	Yes	Yes	No	Yes	No	1	0	8	0.7	Q2	82.0723	II
19004	Female	78	Other Race	2	23	5479.37	0	<High School	133	76	20.58	44	14	25	1.3	1.55	5.2	4.978	13	0.4	2.1	2.8	5.3	24	22.0833	No	Yes	No	Yes	No	0	0	206	0.533333	Q1	39.2622	III
19051	Male	41	Non-Hispanic Black	1	17	0	2.76	College or Above	125	90	27.92	30	18	15	2.5	0.91	7.7	9.639	12.1	0.3	1.6	6.5	4870	89	5471.91	Yes	Yes	Yes	No	No	0	0	218	1.21875	Q3	35.628	III
19056	Male	63	Non-Hispanic Black	1	25	1444.87	2.07	<High School	176	53	22.79	48	47	49	1.3	1.2	5.7	5.172	14.6	0.4	1.1	1.9	347.5	42	827.381	Yes	Yes	No	Yes	No	1	1	26	0.690909	Q2	67.3018	II
19068	Male	85	Non-Hispanic White	1	19	2328.35	3.45	High School or some College	101	63	27.95	40	17	20	1.2	1.21	5.9	6.761	14.3	0.7	1.5	4.5	10.4	157	6.6242	No	Yes	No	No	No	1	0	18	2.1	Q4	54.8093	III
19116	Male	76	Non-Hispanic White	2	20	5260.22	5	College or Above	156	85	24	43	17	22	1.3	0.65	5.5	5.344	14.3	0.3	1.9	4.5	6.5	150	4.33333	Yes	Yes	No	No	No	1	0	59	0.710526	Q2	53.001	III
19120	Female	81	Mexican American	2	15	781.75	4.51	College or Above	113	57	25.45	42	20	25	1.1	1.99	5.7	5.356	13.6	0.6	1.8	4.8	25.9	215	12.0465	Yes	No	No	No	No	1	0	130	1.6	Q4	47.0474	III
19133	Female	85	Non-Hispanic White	1	26	4644.31	1.32	<High School	125	59	23.05	45	19	19	1.1	4.69	6.2	8.083	14.5	0.5	2.7	4.9	5.8	48	12.0833	Yes	No	Yes	No	No	1	1	32	0.907407	Q2	45.7439	III
19138	Female	44	Non-Hispanic Black	1	27	3865.19	1.2	<High School	139	84	24.06	42	7	16	0.8	0.76	5.7	5.017	13	0.2	1.9	4.4	31.5	90	35	No	No	No	Yes	No	0	0	221	0.463158	Q1	103.921	I
19140	Female	23	Mexican American	1	22	2428.35	1.9	High School or some College	107	65	18.61	46	9	19	0.7	1.28	5.1	4.639	14	0.5	1.6	3.2	28.7	54	53.1481	No	Yes	No	No	No	0	0	220	1	Q3	122.124	I
19207	Male	71	Non-Hispanic Black	1	24	1679.1	1.11	High School or some College	166	92	29.37	41	17	29	1.6	0.97	4.4	4.206	11.2	0.7	3.8	1.7	34.6	105	32.9524	Yes	Yes	No	Yes	No	1	0	24	0.313158	Q1	49.4991	III
19256	Female	84	Non-Hispanic White	1	21	0	4.05	High School or some College	157	61	36.98	38	17	21	0.9	1.85	7	14.678	14.1	0.7	2.2	5.7	4.2	54	7.77778	Yes	Yes	Yes	No	No	1	0	70	1.81364	Q4	58.7149	III
19257	Male	81	Non-Hispanic White	1	17	2363.85	5	High School or some College	127	59	24.91	42	26	27	1.3	1.68	5.5	5.978	15.4	0.8	1.1	6.7	53.8	110	48.9091	No	Yes	No	Yes	No	1	0	117	4.87273	Q4	51.1717	III
19303	Female	52	Mexican American	1	22	1628.37	1.94	<High School	139	75	38.01	40	27	19	0.5	1.65	12.3	11.8	14	0.5	2.3	4.4	374.5	102	367.157	No	Yes	Yes	No	No	0	0	220	0.956522	Q2	111.277	I
19326	Male	32	Mexican American	2	22	3221.12	2.51	High School or some College	113	71	26.6	38	17	17	1.2	1.82	5.4	5.311	16	0.5	2.1	3.6	466.5	168	277.679	No	Yes	No	No	No	0	0	216	0.857143	Q2	79.5324	II
19337	Female	62	Non-Hispanic White	2	18	7896.64	5	College or Above	138	77	29.33	42	21	23	0.7	1.32	5.2	5.611	13.8	0.4	1	3.3	50.8	135	37.6296	No	Yes	No	Yes	No	1	0	75	1.32	Q3	92.8582	I
19343	Female	85	Non-Hispanic White	2	26	2546.6	4.66	High School or some College	195	53	28.42	36	21	25	0.8	0.71	5.5	5.433	14.1	0.8	0.8	5.1	30.7	99	31.0101	Yes	No	No	No	No	1	1	33	5.1	Q4	67.2265	II
19370	Male	80	Non-Hispanic White	2	19	2436.31	3.45	College or Above	139	75	22.69	45	14	21	1.4	2.6	5.4	5.467	14.3	0.8	2	4.8	5.8	96	6.04167	No	No	No	No	No	1	0	81	1.92	Q4	47.1161	III
19376	Female	61	Other Race	1	18	5574.73	3.45	High School or some College	145	85	26.23	42	33	25	0.8	1.68	6	5.556	14.2	0.5	3.8	4.2	178.1	127	140.236	Yes	No	No	No	No	0	0	218	0.552632	Q1	79.5717	II
19426	Female	63	Non-Hispanic White	2	17	3012.22	1.26	High School or some College	125	71	31.05	35	18	18	1	1.41	5.6	6.089	13.4	0.7	2	6.6	9.6	126	7.61905	No	Yes	No	Yes	No	1	0	181	2.31	Q4	59.9091	III
19514	Female	28	Non-Hispanic White	1	24	725.527	0	High School or some College	129	82	18.53	34	14	18	0.5	1.75	4.7	4.239	10.8	0.5	2.7	7.9	41.7	98	42.551	No	Yes	No	Yes	No	0	0	211	1.46296	Q4	131.711	I
19658	Female	85	Non-Hispanic White	2	14	3496.14	1.3	<High School	120	44	29.32	40	16	23	1.8	1.74	5.3	5.567	12.1	0.5	0.8	4.4	13.5	124	10.8871	No	Yes	No	Yes	No	1	1	114	2.75	Q4	25.2204	IV
19688	Male	73	Non-Hispanic White	2	23	1820.99	0.9	High School or some College	159	83	22.79	43	19	23	1.3	0.97	5.5	5.444	18.2	0.6	1.9	6.4	27.3	173	15.7803	Yes	Yes	No	Yes	No	1	0	63	2.02105	Q4	54.1297	III
19701	Female	50	Non-Hispanic White	2	24	11013.4	1.89	College or Above	134	89	20.34	44	37	31	0.6	0.87	5.3	5.467	14.8	0.6	2.8	5.7	20.8	46	45.2174	Yes	Yes	No	Yes	No	0	0	214	1.22143	Q3	106.281	I
19702	Male	62	Non-Hispanic White	2	17	5444.39	2.88	High School or some College	147	73	28.22	47	27	34	0.9	1.82	5.4	6.494	14.3	0.3	1.5	3.6	152	125	121.6	Yes	Yes	No	Yes	No	1	0	203	0.72	Q2	91.2163	I
19716	Female	57	Non-Hispanic White	2	22	8159.69	1.16	<High School	122	55	48.37	37	19	25	1.1	1.66	5.7	5.506	12.5	0.4	2	3.7	13.4	165	8.12121	Yes	Yes	Yes	Yes	No	1	0	182	0.74	Q2	55.687	III
19785	Female	78	Non-Hispanic White	2	14	8726.02	5	College or Above	153	34	26.02	44	19	29	0.8	0.67	5.4	6.461	15.6	0.7	1.6	5.6	33.3	88	37.8409	Yes	Yes	Yes	Yes	No	1	1	80	2.45	Q4	70.6148	II
19836	Male	60	Non-Hispanic White	1	19	6305.12	5	<High School	110	65	29.04	42	26	22	1.3	1.92	5.4	6.122	15	0.7	1.9	7	7.4	263	2.81369	Yes	Yes	No	Yes	No	0	0	218	2.57895	Q4	59.3056	III
19838	Male	82	Non-Hispanic White	2	20	2866.05	5	College or Above	175	77	31.73	44	16	23	1.2	1.63	5.2	4.972	13.9	0.5	2	3.2	2.4	62	3.87097	Yes	Yes	No	Yes	No	1	1	159	0.8	Q2	55.9766	III
19891	Male	81	Non-Hispanic White	2	15	2636.02	5	College or Above	148	65	28.08	40	31	28	2.1	7.25	5.9	7.128	13.4	1.1	3	5.1	11	49	22.449	Yes	Yes	Yes	No	No	1	1	21	1.87	Q4	28.6566	IV
19920	Female	83	Non-Hispanic White	1	19	3314.41	4.31	<High School	138	53	18.69	44	25	22	1	1.34	5.6	6.172	14.3	0.7	1.1	5.2	9.4	78	12.0513	Yes	Yes	No	No	No	1	1	62	3.30909	Q4	52.0569	III
19943	Male	64	Non-Hispanic White	1	23	0	3.73	<High School	114	71	35.39	40	20	18	1.3	4.64	8.3	12.539	15.1	0.5	1.8	3.1	7	120	5.83333	Yes	Yes	Yes	Yes	No	1	0	152	0.861111	Q2	57.6624	III
19990	Female	70	Non-Hispanic White	2	23	4793.65	1.24	<High School	96	48	23.39	44	14	21	1.4	1.42	5.2	5.033	14.3	0.7	1.6	5.6	9.9	27	36.6667	No	Yes	No	Yes	No	1	1	117	2.45	Q4	37.9725	III
20018	Female	76	Non-Hispanic White	2	23	4367.1	1.17	High School or some College	110	57	30.94	41	15	18	1	1.2	5.4	5.806	13.8	0.5	0.5	8.2	31	248	12.5	No	No	No	No	No	0	0	207	8.2	Q4	54.6806	III
20053	Male	38	Non-Hispanic Black	2	14	0	0.65	<High School	163	111	28.3	42	23	30	1.7	1.85	5.8	5.422	14.3	0.7	1.7	4.2	930	146	636.986	Yes	Yes	No	No	No	1	1	131	1.72941	Q4	58.0017	III
20153	Female	79	Non-Hispanic White	1	23	4909.61	1.08	High School or some College	119	59	29.36	42	20	24	1.2	1.48	5.3	5.733	13.6	0.6	1.4	3	67.3	107	62.8972	No	Yes	No	Yes	No	0	0	225	1.28571	Q3	42.9488	III
20295	Male	75	Non-Hispanic White	1	19	4632.23	2.2	High School or some College	135	36	25.06	41	16	15	1.2	2.03	6.2	6.85	14.4	0.8	1	4.6	13.1	129	10.155	Yes	Yes	No	Yes	No	1	1	177	3.68	Q4	58.7979	III
20354	Male	68	Mexican American	2	28	314.606	0.61	<High School	124	68	33.45	40	23	22	1.3	1.59	6.1	6.622	13.9	0.4	1.1	3.9	6.3	92	6.84783	Yes	Yes	No	Yes	No	0	0	214	1.41818	Q3	56.0647	III
20416	Female	26	Mexican American	1	17	2074.34	0.47	<High School	109	71	34.91	41	18	15	0.6	1.98	5.4	4.956	13.5	0.6	2.3	4.4	138	143	96.5035	No	Yes	No	No	No	0	0	218	1.14783	Q3	125.798	I
20425	Female	67	Non-Hispanic White	1	16	0	1.26	High School or some College	151	24	33.92	37	46	42	1	3.88	9.3	14.261	12	0.4	1	2.1	354.5	73	485.616	Yes	No	Yes	No	No	1	0	65	0.84	Q2	58.2492	III
20470	Female	64	Non-Hispanic White	1	21	4403.75	3.45	High School or some College	115	71	42.56	40	27	22	0.9	2.74	5.5	5.228	15.9	0.6	0.6	3.5	181.3	153	118.497	No	Yes	No	Yes	No	1	1	196	3.5	Q4	67.5714	II
20472	Male	67	Non-Hispanic White	1	15	6119.12	2.76	College or Above	119	77	35.27	42	23	19	1.3	1.24	5.8	6.278	14.8	0.5	1.7	2.5	4.7	104	4.51923	No	Yes	No	No	No	0	0	226	0.735294	Q2	56.4599	III
20496	Male	77	Non-Hispanic White	1	16	4531.02	4.36	High School or some College	128	0	27.7	47	10	11	2.3	0.51	5.3	5.883	11.4	0.6	1.1	3.1	37.5	80	46.875	Yes	Yes	No	Yes	No	1	0	62	1.69091	Q4	26.4035	IV
20520	Female	71	Non-Hispanic White	2	20	0	1.22	High School or some College	128	50	33.08	39	19	19	1	1.57	5.4	5.65	13.7	0.9	1.3	4.5	1.6	58	2.75862	Yes	No	No	No	No	1	0	7	3.11538	Q4	56.6353	III
20541	Female	60	Non-Hispanic White	1	19	0	2.45	<High School	150	69	44.72	42	21	21	0.5	6.48	6.8	8.928	16	0.6	2.3	4.2	40.1	54	74.2593	Yes	Yes	Yes	Yes	No	1	0	162	1.09565	Q3	105.196	I
20595	Male	56	Non-Hispanic White	1	26	9625.39	3.88	<High School	139	89	29.87	45	18	31	1.4	1.45	5.4	4.817	14.7	0.8	1.1	4.6	2.7	155	1.74194	Yes	Yes	No	No	No	0	0	220	3.34545	Q4	55.7683	III
20596	Female	84	Non-Hispanic White	1	19	2795.51	3.45	High School or some College	154	70	25.9	40	21	29	1	2.35	5.5	5.189	15.2	0.8	1.7	3.5	15.1	64	23.5938	Yes	No	No	No	No	1	1	143	1.64706	Q4	51.6925	III
20602	Female	84	Non-Hispanic White	1	23	2828.54	2.33	High School or some College	127	70	32.17	37	20	23	1.1	0.99	5.4	5.306	13.6	0.4	1.2	3.6	3.4	23	14.7826	No	Yes	No	No	No	1	1	84	1.2	Q3	46.0663	III
20604	Male	52	Non-Hispanic White	2	22	12355.7	2.93	High School or some College	115	75	31.42	44	45	31	1.5	1.57	5.4	7.3	15.2	0.5	1.3	3.7	2.9	78	3.71795	Yes	Yes	Yes	No	No	0	0	216	1.42308	Q3	52.7673	III
20623	Male	85	Non-Hispanic White	2	23	1282.7	5	College or Above	183	27	27.2	36	20	87	1.7	1.11	5.6	5.339	13.8	0.6	1.7	5.9	1552	68	2282.35	Yes	Yes	No	Yes	No	1	1	22	2.08235	Q4	35.9726	III
20670	Female	77	Other Hispanic	2	27	7903	0.34	High School or some College	175	89	25.95	40	21	22	1.2	1.58	5.4	5.589	16	0.9	1.8	2.1	9.7	33	29.3939	Yes	No	No	No	No	1	0	125	1.05	Q3	43.5564	III
20682	Male	65	Mexican American	2	16	0	0.49	<High School	118	54	32.83	40	23	22	0.9	2.43	6.2	6.883	15.6	0.6	2.6	6.1	49.5	96	51.5625	No	Yes	No	Yes	No	1	0	148	1.40769	Q3	89.3141	II
20689	Male	64	Non-Hispanic White	1	26	7762.16	3.1	High School or some College	113	71	31.23	46	19	22	1.8	1.7	5.6	7.783	17.3	0.7	1.7	4	2.8	74	3.78378	Yes	Yes	Yes	Yes	No	1	1	168	1.64706	Q4	38.9068	III
20696	Male	65	Non-Hispanic White	1	15	3284.92	1.02	<High School	116	64	30.23	37	75	131	1.3	1.23	5.7	6.089	10.5	0.3	0.6	1.3	28.2	284	9.92958	Yes	Yes	No	Yes	No	1	1	39	0.65	Q1	57.2588	III
20757	Male	62	Non-Hispanic White	2	15	7235.56	5	College or Above	113	76	33.13	44	25	33	1.6	2.57	5.1	5.456	13.9	0.5	1.1	3.2	15.4	218	7.06422	No	Yes	No	Yes	No	1	1	149	1.45455	Q3	45.4957	III
20884	Female	82	Non-Hispanic White	1	19	2842.17	5	High School or some College	157	67	25.16	41	20	28	0.9	0.76	4.1	5.478	11.3	1.2	1.5	4.8	3.8	52	7.30769	Yes	Yes	No	No	No	1	0	176	3.84	Q4	59.5456	III
20917	Male	66	Non-Hispanic Black	1	21	1650.85	0.6	<High School	138	98	25.76	38	14	23	0.9	0.79	5.4	4.944	13.5	0.3	1.3	2.1	23.5	41	57.3171	Yes	Yes	No	Yes	No	1	1	166	0.484615	Q1	102.79	I
20950	Female	71	Non-Hispanic White	1	16	6359.48	2.6	<High School	111	55	24.3	38	16	24	1	2.21	5.6	5.517	14.1	0.6	2.7	3.7	9.4	91	10.3297	No	No	No	No	No	0	0	227	0.822222	Q2	56.6353	III
21039	Female	84	Non-Hispanic White	2	30	4644.4	0.92	High School or some College	116	53	33.51	39	18	18	1.1	1.75	5.3	5.623	12.4	0.7	2	3.9	4	108	3.7037	No	Yes	No	Yes	No	1	0	144	1.365	Q3	46.0663	III
21063	Male	69	Mexican American	2	40	577.691	1.17	<High School	168	93	31.45	49	70	61	0.8	2.721	6.5	6.617	16	0.6	2.6	2.2	15.5	27	57.4074	Yes	Yes	Yes	Yes	No	0	0	190	0.507692	Q1	91.1467	I
21080	Female	60	Non-Hispanic White	2	39	12400.3	2.55	High School or some College	172	79	29.79	38	20	25	1.1	0.734	5.2	4.818	11.6	0.3	1.4	2.5	3.3	54	6.11111	Yes	Yes	No	Yes	No	0	0	201	0.535714	Q1	54.5257	III
21083	Female	80	Mexican American	2	38	1355.25	1.18	<High School	201	75	24.85	40	20	19	0.8	1.863	5.5	5.934	14.5	0.6	1.5	4	102	88	115.909	Yes	No	No	No	No	1	0	122	1.6	Q4	69.6297	II
21123	Male	75	Non-Hispanic White	1	35	8093.83	4.13	College or Above	158	89	22.14	45	21	22	1.5	0.903	4.7	4.785	15	0.5	1.2	4.7	98.6	111	88.8288	Yes	Yes	No	Yes	No	1	0	32	1.95833	Q4	44.895	III
21159	Female	51	Non-Hispanic White	1	29	10509.2	1.05	High School or some College	109	73	14.7	45	15	25	0.8	0.7	5.5	4.868	15.9	0.4	2.1	7.5	104.4	199	52.4623	No	Yes	No	Yes	No	1	0	125	1.42857	Q3	85.3623	II
21169	Male	65	Non-Hispanic White	1	38	12374.6	3.71	High School or some College	137	60	20.83	38	16	20	1.3	1.332	5.3	5.223	16.3	0.7	1.2	3.9	2.3	72	3.19444	Yes	Yes	No	Yes	No	1	0	121	2.275	Q4	57.2588	III
21177	Female	43	Non-Hispanic Black	1	30	6256.4	2.67	High School or some College	141	95	32.77	46	26	27	0.8	2.902	4.9	5.157	14.1	0.7	2.3	5.8	159.5	163	97.8528	Yes	Yes	No	Yes	No	0	0	199	1.76522	Q4	104.654	I
21192	Female	80	Non-Hispanic White	2	31	5995.06	1.4	<High School	169	74	29.19	44	15	24	0.9	2.303	5.6	5.695	13.7	0.5	1.4	3.1	44.7	141	31.7021	Yes	No	No	No	No	1	0	67	1.10714	Q3	60.3881	II
21270	Female	85	Non-Hispanic White	2	39	0	4.3	High School or some College	123	43	30.33	39	20	29	1	1.027	6	12.512	14.2	0.7	1.2	5	12.5	96	13.0208	Yes	Yes	Yes	No	No	1	0	20	2.91667	Q4	51.3306	III
21305	Male	75	Non-Hispanic White	2	30	8587.88	5	College or Above	105	70	31.34	44	15	23	1.3	2.552	5.4	5.634	14.5	0.4	1.3	5.1	4.9	156	3.14103	No	Yes	No	Yes	No	1	0	23	1.56923	Q4	53.3746	III
21407	Female	78	Non-Hispanic Black	2	29	5831.97	0.43	High School or some College	139	38	32.73	38	12	15	1.3	0.779	6.6	5.973	11.3	0.4	1.1	1.9	10.1	41	24.6341	Yes	Yes	Yes	No	No	1	1	39	0.690909	Q2	45.5049	III
21413	Male	23	Non-Hispanic White	2	32	13111.5	1.29	High School or some College	118	63	33.05	43	18	27	1.2	4.843	5.1	5.124	16.5	0.7	1.2	5.1	80.6	127	63.4646	Yes	No	No	No	No	0	0	193	2.975	Q4	84.7229	II
21456	Male	84	Non-Hispanic White	1	30	0	3.3	College or Above	131	11	31.79	32	22	24	1.2	0.971	6.7	6.489	11.8	0.7	1.5	5.2	3.8	100	3.8	No	Yes	Yes	No	No	1	0	55	2.42667	Q4	55.1957	III
21528	Male	65	Non-Hispanic White	2	31	13048	5	High School or some College	137	87	28.7	45	19	13	1.4	2.506	5.4	6.017	15.4	0.5	2.2	4.6	16.4	126	13.0159	Yes	Yes	No	Yes	No	0	0	196	1.04545	Q3	52.3517	III
21530	Female	85	Non-Hispanic White	1	35	0	1.89	<High School	187	73	26.99	40	14	18	1.1	3.432	5.6	5.107	13.9	0.5	1.6	6.6	9	31	29.0323	Yes	Yes	No	Yes	No	1	0	62	2.0625	Q4	45.7439	III
21541	Female	61	Non-Hispanic White	2	31	14602.1	3.32	High School or some College	166	103	35.13	44	17	17	1.1	2.45	5.4	5.934	15.4	0.3	1.4	3.8	6.7	57	11.7544	Yes	No	No	Yes	No	1	0	92	0.814286	Q2	54.1441	III
21618	Male	43	Non-Hispanic Black	1	42	6880.61	0.18	<High School	106	68	23.04	40	47	19	1	1.05	11.5	12.878	14.7	0.3	1.6	1.6	63.8	91	70.1099	No	Yes	Yes	No	No	1	0	185	0.3	Q1	106.365	I
21623	Female	85	Non-Hispanic White	2	39	5463.35	2.58	<High School	114	49	30.12	43	18	23	1.9	4.313	6.5	7.433	12.7	1	3.2	8.1	145.6	125	116.48	Yes	Yes	Yes	Yes	No	1	1	28	2.53125	Q4	23.6245	IV
21635	Female	65	Other Race	2	34	18198.3	2.8	High School or some College	117	74	37.3	45	32	28	1	1.208	6.2	7.011	15	0.4	2.8	3.6	8.5	155	5.48387	Yes	Yes	Yes	No	No	0	0	203	0.514286	Q1	59.0733	III
21666	Female	66	Non-Hispanic Black	2	33	4610.44	3.01	High School or some College	197	59	30.12	38	15	12	0.7	1.4	6.2	5.645	13.6	0.4	1.4	6.6	19.3	62	31.129	Yes	Yes	No	No	No	0	0	189	1.88571	Q4	104.641	I
21682	Male	70	Mexican American	1	34	1927.5	0.7	<High School	178	64	26.18	42	23	20	1	2.54	7.7	6.645	14.9	0.4	1.5	5.7	58.3	138	42.2464	Yes	Yes	Yes	Yes	No	1	0	200	1.52	Q4	75.9182	II
21685	Female	49	Non-Hispanic White	2	31	12069.9	1.25	College or Above	97	53	29.21	47	23	20	0.6	1.705	5.7	5.384	14.3	0.5	2.5	4.3	59.3	66	89.8485	Yes	Yes	No	Yes	No	1	0	81	0.86	Q2	107.03	I
21768	Female	85	Other Hispanic	1	30	0	1.24	<High School	174	60	28.61	41	26	23	1	1.885	5.6	4.463	13.4	0.5	1.3	3.5	20.2	120	16.8333	Yes	No	No	No	No	1	0	103	1.34615	Q3	51.3306	III
21772	Male	66	Mexican American	1	40	1610.8	3.34	College or Above	125	72	33.42	46	27	25	1	1.276	5.7	2.537	15.8	0.4	1.2	3.4	64.8	85	76.2353	Yes	Yes	Yes	Yes	No	0	0	184	1.13333	Q3	78.0816	II
21860	Male	83	Non-Hispanic White	2	34	5772.52	0.8	<High School	167	41	21.97	43	16	19	1.2	1.49	6.1	8.61	16.5	0.6	2.1	6.1	276.5	177	156.215	Yes	No	Yes	Yes	No	1	0	101	1.74286	Q4	55.5848	III
21874	Male	66	Non-Hispanic Black	2	42	0	0.96	<High School	169	99	37.45	41	21	24	2	2.552	7.1	11.43	14.6	0.4	1.4	3.3	31.7	95	33.3684	Yes	Yes	Yes	No	No	1	1	143	0.942857	Q2	39.146	III
21909	Female	85	Non-Hispanic White	1	33	4650.5	1.56	High School or some College	129	47	27.08	44	21	31	1.5	1.818	5.4	6.306	13.5	0.4	1	4.8	5.8	68	8.52941	Yes	Yes	No	No	No	1	1	53	1.92	Q4	31.44	III
21922	Female	66	Other Hispanic	1	35	6459.23	0.69	<High School	134	74	23.15	38	12	16	1.2	1.366	5.8	5.024	12.6	0.3	1.7	4.2	72.2	31	232.903	Yes	Yes	No	No	No	1	1	200	0.741176	Q2	47.0555	III
21954	Female	73	Non-Hispanic White	2	30	10569.1	5	College or Above	160	68	24.22	45	17	26	1.1	2.021	5.5	5.018	15	0.4	2.2	2.9	4.3	37	11.6216	Yes	Yes	No	Yes	No	0	0	200	0.527273	Q1	49.767	III
21978	Female	84	Non-Hispanic White	2	35	5282.08	2.58	High School or some College	191	89	25.75	41	18	24	1	1.231	5.1	5.734	12.5	0.6	2.1	3.7	21	63	33.3333	Yes	Yes	No	Yes	No	1	1	44	1.05714	Q3	51.6925	III
22024	Female	71	Non-Hispanic White	1	35	11295.9	2.89	High School or some College	145	52	33.04	38	21	23	1.4	1.953	5.7	4.807	12.3	0.8	1.8	3.4	1.6	133	1.20301	Yes	Yes	No	Yes	No	1	0	92	1.51111	Q4	37.7067	III
22028	Male	74	Non-Hispanic White	1	30	3340.82	1.11	<High School	130	48	28.4	43	19	18	1.2	1.389	5.5	5.34	16	0.7	1.7	5.5	4.8	130	3.69231	No	Yes	No	No	No	1	1	188	2.26471	Q4	59.2124	III
22085	Male	78	Non-Hispanic White	2	43	4521.58	1.01	<High School	110	49	21.92	41	16	26	1.2	1.231	5.2	5.884	13.1	0.6	2.3	3.6	4.9	121	4.04959	Yes	Yes	No	Yes	No	1	0	27	0.93913	Q2	57.5718	III
22109	Female	70	Non-Hispanic White	2	34	14322.4	0.8	High School or some College	121	73	24.25	42	15	21	0.7	1.66	5.4	5.829	14.5	0.4	1.5	2.6	29.4	65	45.2308	No	No	No	No	No	0	0	203	0.693333	Q2	87.7838	II
22136	Male	70	Mexican American	1	34	902.681	1.31	<High School	143	71	31.47	42	18	17	0.8	1.682	6.8	8.388	13.3	0.4	1.5	4.8	65.5	151	43.3775	Yes	Yes	Yes	No	No	1	0	178	1.28	Q3	90.5087	I
22231	Male	80	Non-Hispanic White	1	35	4519.58	1.49	High School or some College	183	62	26.07	48	23	29	1.3	2.156	5.3	5.124	14.8	0.4	1.1	3.3	52.7	127	41.4961	Yes	Yes	No	Yes	No	1	0	15	1.2	Q3	51.5324	III
22245	Male	85	Mexican American	1	34	1075.46	1.79	<High School	193	54	18.23	36	8	21	1.3	0.519	5	4.424	11.6	0.5	1.6	3.7	329	131	251.145	Yes	Yes	No	No	No	1	0	19	1.15625	Q3	49.7539	III
22254	Female	58	Non-Hispanic White	2	34	11436.9	1.2	<High School	153	62	29.02	44	22	21	0.9	2.055	7.1	9.115	13.7	0.5	4.1	4	100.8	92	109.565	Yes	Yes	Yes	Yes	No	1	1	63	0.487805	Q1	70.4803	II
22267	Female	60	Mexican American	1	43	809.108	3.84	<High School	129	73	31.21	39	26	23	0.9	4.042	5.5	7.655	14.8	0.3	1.4	3.3	65.1	35	186	Yes	Yes	Yes	No	No	0	0	186	0.707143	Q2	69.497	II
22329	Male	85	Non-Hispanic White	1	34	5576.69	5	College or Above	134	75	19.44	41	19	30	2	1.761	5.2	4.53	14.1	0.5	0.7	3.3	773	121	638.843	No	Yes	No	No	No	1	1	39	2.35714	Q4	29.5556	IV
22333	Male	68	Non-Hispanic Black	2	37	4830.88	2.24	High School or some College	108	77	24.46	42	25	26	1	1.118	6.7	7.966	13.5	0.4	1.6	2.4	892	306	291.503	No	Yes	Yes	Yes	No	1	0	104	0.6	Q1	89.2341	II
22346	Female	85	Non-Hispanic White	2	39	5048.6	4.8	College or Above	211	95	27.79	37	15	25	0.8	1.276	5.5	5.129	10.8	1.1	1.5	8.3	65.2	68	95.8824	Yes	Yes	No	Yes	No	1	0	20	6.08667	Q4	67.2265	II
22359	Male	84	Non-Hispanic Black	1	41	2716.57	5	College or Above	115	55	25.31	37	19	34	1.3	1.276	5.7	5.773	13.4	0.7	1.4	1.7	5.1	218	2.33945	Yes	Yes	No	No	No	1	1	170	0.85	Q2	58.0712	III
22369	Female	56	Non-Hispanic Black	1	38	7653.61	2.48	High School or some College	171	97	31.3	39	20	25	1	2.1	5.5	5.351	13.6	0.5	2.8	1.6	64	143	44.7552	Yes	Yes	No	Yes	No	0	0	183	0.285714	Q1	72.9343	II
22450	Female	85	Non-Hispanic White	1	29	5564.56	2.23	High School or some College	126	0	21.83	44	18	26	0.6	1.005	5.4	5.251	14.6	0.9	0.7	8.7	94.2	88	107.045	Yes	Yes	No	Yes	No	1	0	66	11.1857	Q4	83.1148	II
22527	Female	85	Non-Hispanic White	2	35	6171.36	1.36	High School or some College	114	74	30.33	37	24	37	1	1.264	6	6.844	13.9	0.9	2	3.5	14.6	218	6.69725	No	Yes	Yes	No	No	1	0	69	1.575	Q4	51.3306	III
22537	Female	40	Non-Hispanic Black	1	42	0	5	College or Above	142	89	36.31	38	19	18	0.9	0.79	5.1	5.734	11.2	0.5	0.9	3.1	243	80	303.75	Yes	Yes	No	No	No	1	0	165	1.72222	Q4	92.6968	I
22573	Female	85	Non-Hispanic White	1	29	5294.47	3.66	High School or some College	163	83	26.03	36	14	25	1.1	1.197	5.5	5.285	12.4	0.6	1.2	3.8	17.1	145	11.7931	Yes	No	No	No	No	1	0	66	1.9	Q4	45.7439	III
22604	Female	61	Mexican American	2	38	1492.68	0.75	<High School	132	71	31.1	39	59	80	0.6	1.377	9.6	16.792	15.6	0.5	2.4	6.1	49.4	103	47.9612	Yes	Yes	Yes	Yes	No	1	1	159	1.27083	Q3	98.3777	I
22608	Female	24	Non-Hispanic White	2	39	1882.47	1.6	<High School	162	94	36.29	29	17	21	0.6	4.268	5.3	4.158	12.4	0.7	2	6.9	112.9	108	104.537	Yes	Yes	No	Yes	No	0	0	201	2.415	Q4	127.578	I
22631	Male	84	Mexican American	1	34	774.793	0.99	<High School	135	65	18.72	39	14	18	1.2	1.208	5.6	4.585	15.6	0.6	7	6	14.4	125	11.52	No	Yes	No	Yes	No	1	1	5	0.514286	Q1	55.1957	III
22668	Male	85	Non-Hispanic White	1	29	5392.86	2.81	College or Above	179	84	23.36	42	19	24	1.5	0.677	5.3	5.451	15.4	0.7	1.1	3.9	8.7	80	10.875	Yes	Yes	No	Yes	No	1	0	97	2.48182	Q4	41.8495	III
22691	Male	36	Non-Hispanic Black	1	36	9051.53	3.01	High School or some College	140	113	32.7	46	34	37	1.1	9.1	5.8	5.923	15	0.5	2.4	5.6	1067	241	442.739	Yes	Yes	No	No	No	0	0	198	1.16667	Q3	99.566	I
22698	Male	43	Non-Hispanic White	1	32	11617.4	1.25	High School or some College	130	81	35.1	38	102	69	1	1.197	6.4	7.355	14.6	0.8	1.7	6.4	391	518	75.4826	Yes	Yes	Yes	Yes	No	0	0	189	3.01176	Q4	91.7732	I
22770	Female	70	Mexican American	1	34	1373.46	5	<High School	123	60	27.93	42	20	20	1	2.529	6.3	7.033	13.5	0.4	0.9	4.3	3	37	8.10811	Yes	Yes	Yes	No	No	1	0	99	1.91111	Q4	57.0345	III
22802	Female	73	Non-Hispanic White	2	31	11520.3	0.86	<High School	160	58	19.33	42	25	23	0.8	1.366	5.3	4.407	12.8	0.5	0.8	5.3	58.9	141	41.773	Yes	No	Yes	No	No	1	0	150	3.3125	Q4	73.1391	II
22826	Female	64	Non-Hispanic White	1	31	17312.6	1.98	<High School	115	51	28.02	42	16	23	1	3.014	5.4	4.918	13.9	0.5	2.6	4.1	2	103	1.94175	No	Yes	No	Yes	No	0	0	198	0.788462	Q2	59.4898	III
22850	Male	83	Non-Hispanic White	2	39	5035.75	5	High School or some College	127	71	29.65	42	18	23	1.2	0.61	5.3	6.467	14.3	0.6	1.1	4.2	85.2	172	49.5349	Yes	Yes	No	Yes	No	1	0	68	2.29091	Q4	55.5848	III
22868	Female	61	Mexican American	1	39	1145.2	0	<High School	134	79	34.73	43	27	27	0.7	2.789	6	6.944	14.3	0.3	2.3	3.5	71.9	132	54.4697	Yes	No	No	No	No	0	0	195	0.456522	Q1	93.5128	I
22873	Female	24	Mexican American	1	31	11566.9	0.92	High School or some College	94	51	27.85	41	27	25	0.7	1.479	5.2	5.057	14.1	0.3	1	5.6	42.3	97	43.6082	Yes	Yes	No	No	No	0	0	198	1.68	Q4	121.269	I
22897	Male	61	Non-Hispanic White	2	31	16605.2	1.64	High School or some College	107	71	30.46	43	49	46	1.6	1.987	7.7	13.272	16.3	0.9	1.5	6	1478	374	395.187	Yes	Yes	Yes	Yes	No	1	0	162	3.6	Q4	45.8164	III
22922	Female	22	Non-Hispanic White	1	29	1896.7	0	<High School	106	64	32.62	32	18	20	0.7	2.111	4.9	4.396	12.9	0.5	1.6	6.7	114.9	294	39.0816	No	Yes	No	No	No	0	0	182	2.09375	Q4	122.984	I
22930	Female	70	Mexican American	2	40	1322.68	1.81	High School or some College	148	79	38.39	39	28	38	1.1	1.874	6.8	8.882	13.7	0.8	1.7	4.7	17.1	165	10.3636	Yes	Yes	Yes	Yes	No	1	0	66	2.21176	Q4	50.827	III
22999	Female	33	Non-Hispanic White	2	37	13882.7	0.51	<High School	127	84	25.54	39	15	13	1	1.016	5	5.201	14.3	0.5	1.6	4.4	20.2	59	34.2373	Yes	Yes	No	Yes	No	1	0	82	1.375	Q3	73.9632	II
23024	Male	85	Non-Hispanic White	2	36	7087.55	1.34	<High School	126	66	21.05	38	11	15	1.2	2.01	5.7	5.495	11	0.6	1.7	6.3	81	154	52.5974	Yes	Yes	No	Yes	No	1	0	4	2.22353	Q4	54.8093	III
23138	Female	72	Non-Hispanic White	1	41	11921.6	2.79	High School or some College	137	55	28.75	42	13	17	1.4	0.553	5.5	5.834	12.5	0.4	1.8	3.5	127.5	132	96.5909	Yes	Yes	No	Yes	No	1	0	102	0.777778	Q2	37.4427	III
23152	Female	36	Other Hispanic	1	43	0	0.95	<High School	109	57	27.67	52	15	25	1.3	1.118	5.1	5.523	13.6	0.4	2.6	4.7	7.1	107	6.63551	No	No	No	No	No	0	0	186	0.723077	Q2	52.7358	III
23163	Female	84	Non-Hispanic White	2	29	4469	2.4	High School or some College	157	69	25.72	39	18	23	1	1.061	5.8	5.906	14.1	0.5	2.2	4.5	108	116	93.1034	Yes	Yes	No	No	No	1	1	93	1.02273	Q3	51.6925	III
23184	Female	68	Mexican American	2	43	945.624	3.36	High School or some College	189	90	30.9	41	27	22	0.8	2.032	10.1	14.638	14	0.5	2.1	3.4	162	141	114.894	Yes	No	Yes	No	No	1	0	40	0.809524	Q2	75.7536	II
23225	Male	73	Non-Hispanic White	2	37	9318.75	4	<High School	119	55	24.21	44	18	22	1.5	1.614	5.5	6.656	15.4	0.6	1.7	4.7	8.8	182	4.83516	Yes	Yes	No	No	No	0	0	183	1.65882	Q4	45.5302	III
23245	Male	55	Mexican American	1	40	5814.13	5	High School or some College	145	67	28.76	35	19	18	0.9	2.506	11.2	16.831	16.3	0.6	2	3.9	1350	86	1569.77	Yes	Yes	Yes	No	No	1	0	88	1.17	Q3	95.8137	I
23255	Female	60	Mexican American	2	38	1274.05	0.64	High School or some College	138	85	32.9	41	23	24	1.1	3.556	6.6	7.499	13.1	0.5	2.8	3.1	7.6	100	7.6	Yes	Yes	Yes	No	No	0	0	187	0.553571	Q1	54.5257	III
23265	Female	78	Non-Hispanic White	2	31	13513.5	4.51	High School or some College	137	42	26.28	38	17	21	1.1	1.106	5.9	6.5	13.9	0.7	1.3	4.6	4.7	78	6.02564	Yes	Yes	No	Yes	No	1	0	169	2.47692	Q4	48.0494	III
23282	Male	82	Non-Hispanic White	1	41	4483.9	2.78	High School or some College	137	60	25.28	44	24	24	1.3	4.381	5.6	5.673	14.1	0.4	1	2.3	5.8	101	5.74257	Yes	Yes	No	Yes	No	1	0	78	0.92	Q2	50.8135	III
23283	Female	85	Non-Hispanic White	1	31	7098.08	1.11	High School or some College	166	72	22.81	45	17	22	0.9	0.689	5.2	4.968	15.9	0.8	3.3	3.4	2.3	26	8.84615	Yes	No	No	No	No	1	1	46	0.824242	Q2	58.3039	III
23367	Male	69	Non-Hispanic White	1	40	6210.54	1.28	High School or some College	143	76	24.01	42	15	22	1.5	2.71	5.5	9.104	16.6	0.5	2.1	3.3	15.2	92	16.5217	Yes	Yes	Yes	No	No	1	0	128	0.785714	Q2	46.8276	III
23372	Female	84	Non-Hispanic White	2	30	4666.65	2	College or Above	166	52	21.54	38	20	31	0.9	1.344	7	7.655	12.7	0.6	3.7	5.2	15.2	34	44.7059	Yes	Yes	Yes	No	No	1	1	118	0.843243	Q2	58.7149	III
23375	Male	75	Non-Hispanic White	1	35	7528.26	2.89	High School or some College	123	71	31.45	45	31	33	1.5	2.619	5	6.006	14.7	0.6	2	6.3	28.2	94	30	Yes	Yes	No	Yes	No	1	1	26	1.89	Q4	44.895	III
23395	Male	82	Non-Hispanic White	2	30	0	5	College or Above	118	58	32.68	37	24	28	1.4	3.195	7.4	13.494	16.8	0.9	2.7	6.6	79.5	44	180.682	No	Yes	Yes	Yes	No	1	1	20	2.2	Q4	46.4588	III
23435	Male	76	Non-Hispanic White	2	32	12815.9	4.13	College or Above	162	86	37.21	43	24	26	1	2.416	5.6	5.651	16.5	0.3	0.8	3.3	427	187	228.342	Yes	Yes	Yes	Yes	No	1	1	171	1.2375	Q3	72.7849	II
23466	Female	48	Mexican American	1	31	0	0.2	<High School	144	99	22.55	43	20	22	0.7	1.874	5.6	5.262	15	0.5	1.7	5.9	677	187	362.032	Yes	No	No	Yes	No	0	0	198	1.73529	Q4	102.454	I
23471	Female	61	Other Race	1	39	11035.6	5	College or Above	176	82	31.19	41	34	28	0.5	1.377	6.1	6.056	15.1	0.4	1.8	3.8	33.6	98	34.2857	Yes	Yes	No	No	No	0	0	194	0.844444	Q2	104.459	I
23487	Male	72	Non-Hispanic White	1	32	10701	5	College or Above	123	79	31.99	41	18	23	1.2	1.219	6.1	5.573	14.1	0.5	1.3	2.9	109.5	177	61.8644	Yes	Yes	Yes	Yes	No	1	0	186	1.11538	Q3	60.0501	II
23502	Male	42	Mexican American	1	34	7554.21	0.67	High School or some College	151	87	25.56	45	18	20	0.8	1.716	6	8.315	18.8	0.4	1.5	5.3	61.7	177	34.8588	Yes	Yes	Yes	Yes	No	1	1	15	1.41333	Q3	110.182	I
23697	Male	71	Other Hispanic	2	29	21116	3.2	High School or some College	113	59	33.14	37	16	15	0.6	1.027	8.3	10.991	15	0.7	1.7	5.3	37	117	31.6239	No	Yes	Yes	Yes	No	1	1	127	2.18235	Q4	101.155	I
23730	Male	69	Non-Hispanic White	2	31	13853.2	3.52	College or Above	107	73	27	38	25	28	1.1	4.674	5.4	5.634	17	0.5	2.1	3.2	75.6	109	69.3578	No	Yes	No	Yes	No	1	0	117	0.761905	Q2	68.1322	II
23744	Male	85	Non-Hispanic Black	1	35	2925.62	0.17	<High School	168	56	21.02	44	16	31	0.9	0.858	5.3	5.418	14.3	0.4	2	3.4	84.8	139	61.0072	Yes	No	No	No	No	0	0	196	0.68	Q2	89.9474	II
23828	Female	70	Non-Hispanic White	2	32	14833.2	1.23	High School or some College	139	64	26.49	43	20	22	0.7	0.96	5.4	5.529	14.4	0.6	1.6	3.5	25.5	82	31.0976	Yes	No	No	No	No	1	1	128	1.3125	Q3	87.7838	II
23883	Female	60	Non-Hispanic Black	1	43	4790.81	1.28	<High School	176	87	30.26	38	17	18	1.3	2.834	5.8	5.568	14.5	0.7	1.4	4.8	27.3	138	19.7826	Yes	Yes	Yes	Yes	No	1	0	169	2.4	Q4	51.6382	III
23914	Female	81	Non-Hispanic White	2	34	6346.67	1.03	<High School	166	64	29.06	42	16	19	1.4	1.919	5.8	5.834	14.8	0.2	1.5	5.7	5	73	6.84932	Yes	No	No	Yes	No	1	0	73	0.76	Q2	35.1488	III
23969	Male	75	Non-Hispanic White	2	32	11816.2	3.71	College or Above	119	72	20.88	30	26	24	1.1	1.671	5.7	5.706	12.2	0.6	0.6	5.3	31.3	74	42.2973	No	No	No	No	No	1	0	151	5.3	Q4	65.3203	II
23980	Female	81	Non-Hispanic White	1	42	5995.48	1.76	High School or some College	154	57	36.76	40	18	23	1.1	2.382	5.8	5.162	13.6	0.4	1.4	3.3	84.9	127	66.8504	Yes	No	No	No	No	1	1	12	0.942857	Q2	47.0474	III
23998	Female	85	Non-Hispanic White	1	40	5595.15	2.48	High School or some College	177	87	26.23	43	15	22	0.9	1.547	5.8	5.196	14	0.5	2.3	2.6	4.5	58	7.75862	Yes	Yes	No	No	No	1	0	68	0.565217	Q1	58.3039	III
24003	Female	68	Mexican American	2	38	1451.22	1.12	<High School	147	70	31.06	40	28	31	0.7	2.258	7.1	8.771	14.9	0.5	2.4	6.2	60.8	81	75.0617	Yes	No	Yes	No	No	1	1	69	1.29167	Q3	89.0258	II
24058	Female	85	Non-Hispanic White	1	29	5996.84	1.78	<High School	140	40	23.45	46	16	26	1.1	1.095	5.4	5.79	11.3	1.6	2.6	3.3	12.9	105	12.2857	Yes	Yes	No	No	No	1	0	79	2.03077	Q4	45.7439	III
24062	Male	80	Non-Hispanic White	2	34	0	2.58	<High School	127	63	27.47	43	30	33	1.3	2.371	5.4	6.928	17.2	1.2	2.1	8.7	235.5	169	139.349	Yes	Yes	No	No	No	1	0	110	4.97143	Q4	51.5324	III
24067	Male	54	Non-Hispanic White	2	30	7967.63	0.51	<High School	139	85	36.43	40	48	52	0.9	8.253	9.5	14.011	15.1	0.8	1.4	5	4330	257	1684.82	Yes	Yes	Yes	Yes	No	1	1	66	2.85714	Q4	96.4892	I
24133	Female	75	Mexican American	1	34	1369.96	1.09	<High School	115	61	24.1	42	11	16	1.2	2.145	5.4	4.946	14.3	0.5	2.6	3.1	5.8	116	5	No	No	No	No	No	0	0	192	0.596154	Q1	44.1727	III
24159	Male	84	Non-Hispanic White	2	29	4671.31	3.76	High School or some College	124	48	26.54	38	13	19	1.4	2.055	6.6	10.169	13.8	0.6	1.1	5	88.4	81	109.136	No	Yes	Yes	Yes	No	1	1	40	2.72727	Q4	45.8106	III
24165	Female	65	Non-Hispanic White	2	34	0	4.8	High School or some College	117	65	24.26	43	36	36	0.6	5.216	8.5	10.475	14.5	0.7	1.8	3.7	71	106	66.9811	Yes	No	Yes	Yes	No	1	0	72	1.43889	Q3	95.6519	I
24181	Male	85	Non-Hispanic Black	1	41	2778.61	4.04	High School or some College	121	71	21.87	40	14	20	1.3	0.96	5.6	5.118	14.4	0.4	1.4	1.9	174	151	115.232	Yes	Yes	No	No	No	1	0	56	0.542857	Q1	57.6647	III
24185	Male	21	Non-Hispanic Black	1	30	7840.94	0.99	High School or some College	108	55	19.25	47	16	22	1	0.892	5.2	4.802	15	0.3	2.4	5.4	111	362	30.663	No	Yes	No	Yes	No	0	0	199	0.675	Q2	124.141	I
24192	Male	71	Non-Hispanic Black	1	40	2998.98	2.15	College or Above	151	69	26.51	44	26	31	1.2	1.863	5.6	5.879	15.1	0.6	2	3.6	225.5	66	341.667	Yes	Yes	No	Yes	No	1	1	169	1.08	Q3	70.0887	II
24208	Female	81	Non-Hispanic White	1	31	5432.31	5	High School or some College	194	74	27.67	46	13	17	0.7	0.903	5.6	5.174	12.7	0.6	1.1	4.7	14	37	37.8378	Yes	Yes	No	No	No	1	1	107	2.56364	Q4	81.2561	II
24213	Male	32	Non-Hispanic White	2	37	0	2.4	High School or some College	125	71	31.97	42	54	165	1.7	1.931	5.3	4.929	18.2	1	2.7	6.7	224.5	540	41.5741	No	No	No	No	No	0	0	182	2.48148	Q4	52.1989	III
24228	Female	49	Mexican American	2	40	4223.66	0.82	<High School	180	106	31.96	40	16	22	0.7	2.653	6.2	5.734	12.5	0.3	1.7	2.4	68.1	151	45.0993	Yes	Yes	No	No	No	0	0	191	0.423529	Q1	101.737	I
24316	Female	85	Non-Hispanic White	1	35	4996.15	1.22	<High School	126	61	34.3	35	20	31	1.2	3.15	5.6	5.645	13.6	0.9	1.7	7.3	35.3	119	29.6639	Yes	Yes	No	No	No	1	0	80	3.86471	Q4	41.1762	III
24330	Male	72	Mexican American	1	34	821.681	1.82	<High School	149	49	26.35	41	11	19	1.2	0.802	5.7	5.135	14.6	0.8	1.5	6	36.7	122	30.082	Yes	Yes	No	Yes	No	0	0	193	3.2	Q4	60.0501	II
24357	Female	26	Other Race	2	32	24930.8	1.17	High School or some College	101	67	28.64	38	15	17	0.5	0.44	5.1	5.151	14.2	0.7	1.8	4.4	104.8	183	57.2678	No	Yes	No	No	No	0	0	193	1.71111	Q4	133.574	I
24588	Male	78	Non-Hispanic White	1	29	3718.25	2.06	College or Above	138	76	22.58	45	28	29	1.2	1.208	5.5	5.251	13.7	0.7	1.2	5.4	74.1	139	53.3094	No	Yes	No	Yes	No	1	1	97	3.15	Q4	57.5718	III
24589	Male	60	Mexican American	2	42	769.766	0.7	<High School	168	112	30.89	37	19	17	9.4	1.208	7.3	10.73	12.4	0.6	2.6	5.8	1061	105	1010.48	Yes	Yes	Yes	Yes	Yes	1	0	72	1.33846	Q3	5.42427	V
24680	Female	74	Mexican American	1	34	1171.54	0.33	<High School	205	81	33.91	37	15	20	0.8	1.242	5.5	5.379	14.9	0.5	1.6	6.9	111.6	61	182.951	Yes	Yes	No	No	No	0	0	192	2.15625	Q4	72.6272	II
24701	Female	33	Non-Hispanic White	2	35	22171.8	5	College or Above	109	73	44.46	42	28	25	0.8	3.443	5.1	5.468	16.3	0.4	2.9	4.3	14.8	35	42.2857	No	No	No	No	No	0	0	185	0.593103	Q1	96.8679	I
24755	Female	79	Non-Hispanic White	1	37	12303.2	2.23	High School or some College	169	59	26.92	40	16	22	1	1.942	5.5	5.89	13.6	0.5	0.9	4.4	12.2	112	10.8929	Yes	No	No	Yes	No	1	0	131	2.44444	Q4	53.5403	III
24757	Female	82	Non-Hispanic White	1	30	4698.99	3.71	<High School	166	73	31.02	40	21	27	0.9	1.581	5.9	5.373	13.6	0.8	1.8	5.4	25.4	118	21.5254	Yes	Yes	No	Yes	No	1	1	192	2.4	Q4	59.5456	III
24763	Female	52	Non-Hispanic White	1	29	21425.8	4.42	High School or some College	125	87	22.14	32	5	22	0.7	0.485	5.8	4.641	14.4	0.8	1.5	13.8	124	90	137.778	No	Yes	No	Yes	No	1	0	45	7.36	Q4	99.6157	I
24768	Male	70	Mexican American	2	40	728.107	2.4	<High School	184	69	27.52	46	19	25	1.2	2.326	5.6	5.801	13.1	0.6	1.2	3.3	5170	224	2308.04	Yes	Yes	No	Yes	No	0	0	191	1.65	Q4	60.8998	II
24784	Female	69	Non-Hispanic White	1	38	12309.9	3.71	<High School	126	85	33.86	42	16	17	0.9	2.484	6.2	4.774	14.9	0.9	1.9	7.6	29.3	88	33.2955	Yes	Yes	No	Yes	No	1	0	70	3.6	Q4	65.2393	II
24823	Male	85	Non-Hispanic White	1	31	6356.57	4.13	High School or some College	149	0	21.31	47	24	25	1.2	1.073	5.5	6.672	17.1	0.6	1.1	5.1	34.3	256	13.3984	Yes	Yes	No	No	No	1	1	115	2.78182	Q4	54.8093	III
24879	Male	76	Non-Hispanic Black	1	41	3358.56	2.18	High School or some College	115	59	38.17	36	19	29	3.2	1.558	9	11.868	10.9	1	2.2	4	11	56	19.6429	Yes	Yes	Yes	No	No	1	1	113	1.81818	Q4	20.6728	IV
24892	Male	70	Mexican American	2	38	1158.66	1.84	<High School	138	61	28.7	29	17	27	2.6	1.705	5.9	6.556	12.1	0.3	0.7	2.1	129.4	181	71.4917	No	Yes	Yes	Yes	Yes	1	0	60	0.9	Q2	23.9135	IV
24900	Female	58	Mexican American	1	34	4860.14	4.95	<High School	169	90	27.43	34	12	17	0.6	1.998	5	4.774	14.4	0.3	2.4	3	71	158	44.9367	Yes	Yes	No	Yes	No	0	0	191	0.375	Q1	100.473	I
24935	Male	67	Non-Hispanic White	1	32	15646.1	4.54	High School or some College	107	41	28.99	42	37	31	1.3	2.258	6.1	6.922	14	0.7	2	3.7	12.9	188	6.8617	Yes	Yes	Yes	No	No	1	0	95	1.295	Q3	56.4599	III
24971	Female	81	Non-Hispanic White	1	29	5632.4	2.64	<High School	174	44	26.21	40	20	26	0.9	1.513	5.9	5.607	13.5	0.5	2.1	4.1	25.7	97	26.4948	Yes	No	No	No	No	1	0	54	0.97619	Q2	59.9653	III
24991	Female	54	Non-Hispanic White	1	33	18206.9	5	College or Above	127	63	25.85	41	21	22	0.8	1.445	5.4	5.296	14.1	0.5	1	3.1	61	157	38.8535	No	Yes	No	No	No	0	0	187	1.55	Q4	83.5822	II
25028	Female	28	Mexican American	2	35	10066.9	0.72	High School or some College	120	79	21.51	42	14	22	0.6	1.084	4.9	5.068	12.7	0.5	1.3	4.3	22.8	21	108.571	No	Yes	No	No	No	0	0	185	1.65385	Q4	124.043	I
25060	Male	29	Non-Hispanic White	1	31	14420.9	2.34	High School or some College	117	78	24.64	43	20	18	1.1	1.332	5.1	4.818	17.5	0.4	1.2	2.7	391	173	226.012	No	Yes	No	No	No	0	0	198	0.9	Q2	90.2366	I
25071	Male	79	Non-Hispanic White	1	41	7899.58	2.79	High School or some College	196	40	21.86	43	20	23	1.3	1.49	5.6	5.368	13.5	0.6	1.6	3.6	21.4	146	14.6575	Yes	Yes	No	Yes	No	1	0	119	1.35	Q3	51.8957	III
25081	Male	65	Non-Hispanic White	2	40	12481.6	1.34	High School or some College	93	53	34.69	41	25	31	1.5	3.76	7.2	2.881	13.1	0.8	1.8	3.1	3.8	72	5.27778	Yes	Yes	Yes	Yes	No	1	0	85	1.37778	Q3	48.1621	III
25123	Female	65	Non-Hispanic White	2	34	8565.41	1.6	<High School	137	0	24.33	43	16	21	1.1	4.697	7.1	10.175	13.3	0.6	1.2	6.5	162.4	191	85.0262	Yes	No	Yes	Yes	No	1	0	134	3.25	Q4	52.6439	III
25141	Male	64	Non-Hispanic White	2	31	13395.9	3.32	High School or some College	139	91	32.58	46	21	24	1.2	0.756	5.6	5.679	15.6	0.5	2.7	3.6	110.4	281	39.2883	Yes	Yes	No	Yes	No	1	0	37	0.666667	Q2	63.5214	II
25169	Male	53	Other Race	1	30	27871.6	5	High School or some College	143	84	42.52	43	19	19	0.9	3.342	7.1	7.239	15.5	0.5	1.8	5.8	174.8	191	91.5183	Yes	Yes	Yes	Yes	No	1	0	105	1.61111	Q4	97.1693	I
25247	Male	51	Mexican American	1	31	7710.49	0.06	<High School	105	69	32.31	39	42	29	1	5.656	18	30.397	16.8	0.7	2.7	5.2	189.5	61	310.656	Yes	Yes	Yes	Yes	No	1	1	75	1.34815	Q3	86.7581	II
25290	Male	82	Non-Hispanic White	2	39	0	2.32	<High School	137	73	16.78	45	20	42	1	0.802	5.4	5.806	15.3	1.1	4.9	5.8	68	112	60.7143	Yes	Yes	No	Yes	No	1	1	35	1.30204	Q3	69.7809	II
25354	Male	80	Non-Hispanic White	2	37	5545.49	3.6	College or Above	117	42	28.04	42	24	24	1.2	1.727	5.8	5.618	14.3	0.6	1.5	4	0.7	17	4.11765	No	Yes	No	Yes	No	1	1	20	1.6	Q4	56.7686	III
25376	Male	81	Non-Hispanic White	2	29	4031.01	2.4	<High School	134	67	26.1	38	24	24	1.2	1.806	5.8	5.251	14.7	0.7	3.3	4.2	2.3	93	2.47312	No	No	No	No	No	1	0	39	0.890909	Q2	56.3712	III
25427	Male	67	Non-Hispanic White	1	33	10609.8	2.62	College or Above	108	49	31.16	43	19	21	1.2	2.145	5.5	5.307	15.5	0.6	1.7	5.5	48.7	81	60.1235	No	Yes	No	Yes	No	0	0	186	1.94118	Q4	62.1968	II
25469	Female	79	Non-Hispanic Black	1	36	5746.71	5	College or Above	176	60	31.78	41	19	22	0.9	1.185	4.9	4.968	11.7	0.3	0.9	1.1	32.2	80	40.25	Yes	Yes	No	Yes	No	1	1	141	0.366667	Q1	70.4831	II
25487	Female	69	Non-Hispanic White	2	34	0	1.1	High School or some College	111	63	24.95	38	25	17	1	1.208	5.8	5.351	14.1	0.5	0.6	9.9	3.2	68	4.70588	Yes	Yes	No	No	No	1	1	31	8.25	Q4	57.4366	III
25507	Female	85	Non-Hispanic White	2	32	6967.44	1.29	<High School	178	62	25.33	38	19	30	0.8	0.497	5.2	5.335	12.6	0.3	1.6	2.2	34.2	77	44.4156	Yes	No	No	No	No	1	1	93	0.4125	Q1	67.2265	II
25529	Male	75	Non-Hispanic White	2	31	9498.78	5	High School or some College	183	69	28.99	41	21	22	1.2	1.479	5.2	5.179	16.8	0.8	1.1	5.6	26.5	92	28.8043	Yes	Yes	No	Yes	No	1	1	156	4.07273	Q4	58.7979	III
25536	Female	33	Non-Hispanic White	2	35	13536.8	0.95	High School or some College	109	85	28.99	42	13	17	0.8	3.319	5.1	5.179	12.7	0.6	3.4	6.3	32.4	19	170.526	No	Yes	No	Yes	No	0	0	185	1.11176	Q3	96.8679	I
25560	Male	70	Non-Hispanic White	2	37	3853.67	1.28	High School or some College	107	79	32.61	44	18	24	1.4	1.795	5.8	6.717	14.8	1.2	1.4	3.6	5.8	98	5.91837	Yes	No	No	No	No	1	1	35	3.08571	Q4	50.5448	III
25562	Male	71	Non-Hispanic White	2	39	9518.03	3.2	High School or some College	140	58	36.39	43	18	26	1.1	1.987	6.3	9.365	14.5	0.6	2	3.6	146.9	60	244.833	Yes	Yes	Yes	Yes	No	1	1	96	1.08	Q3	67.1817	II
25575	Female	57	Non-Hispanic White	2	32	25754.4	2.08	High School or some College	93	73	24.12	34	23	23	1.4	1.163	5	5.629	11.6	0.5	1	5.6	11	70	15.7143	Yes	Yes	No	No	No	0	0	193	2.8	Q4	41.6034	III
25601	Male	58	Non-Hispanic White	2	35	9339.43	1.76	High School or some College	91	52	33.77	44	33	23	1.4	1.931	5.8	8.066	16.8	0.9	2.9	5.8	8.8	98	8.97959	Yes	Yes	Yes	Yes	No	0	0	185	1.8	Q4	54.9903	III
25629	Male	57	Non-Hispanic White	2	32	29582.6	2.08	High School or some College	154	74	39.36	46	30	25	0.9	0.768	6.1	8.993	16.2	0.7	0.9	5.4	94.6	127	74.4882	Yes	Yes	Yes	No	No	0	0	193	4.2	Q4	94.477	I
25638	Male	53	Non-Hispanic White	1	32	27223.1	5	High School or some College	123	83	39	43	75	45	0.9	2.789	6.8	8.771	15.1	0.6	1.2	3.4	91.5	140	65.3571	Yes	Yes	Yes	No	No	1	1	119	1.7	Q4	97.1693	I
25647	Female	76	Non-Hispanic White	1	35	12126	4.95	High School or some College	180	63	22.48	34	15	23	1.4	3.308	5.1	4.402	11.9	0.6	1.2	2.7	3.2	100	3.2	Yes	Yes	No	Yes	No	0	0	196	1.35	Q3	36.4053	III
25657	Male	69	Non-Hispanic White	2	34	6626.86	1	High School or some College	175	85	25.26	41	25	16	0.9	0.858	5.7	7.139	15	0.5	2.3	13.8	63.7	109	58.4404	Yes	No	Yes	Yes	No	1	0	41	3	Q4	86.8395	II
25679	Female	78	Non-Hispanic Black	1	38	7090.72	3.63	High School or some College	173	67	20.96	42	14	21	1.1	0.723	6.2	5.645	12.3	0.3	1.9	4.7	20.1	122	16.4754	Yes	No	Yes	No	No	1	0	108	0.742105	Q2	55.6893	III
25727	Male	66	Non-Hispanic White	1	37	12475.6	4.13	College or Above	167	96	29.64	39	20	24	1.4	2.924	6.5	7.377	15	0.7	3.3	3.5	126.5	272	46.5074	Yes	Yes	Yes	Yes	No	1	0	199	0.742424	Q2	51.9852	III
25763	Female	85	Non-Hispanic Black	2	43	5818.14	1.38	<High School	144	51	36.38	40	10	19	2.2	1.66	5.6	5.901	11.1	0.6	1.7	3.9	3.6	42	8.57143	Yes	No	No	Yes	No	1	1	2	1.37647	Q3	22.9335	IV
25773	Female	65	Non-Hispanic White	2	34	0	1.24	High School or some College	143	65	30.8	38	17	21	0.9	2.698	8.6	11.602	15.3	0.6	1.5	5.6	103.8	161	64.472	Yes	No	Yes	No	No	1	0	88	2.24	Q4	67.0984	II
25797	Female	85	Non-Hispanic Black	2	33	5413.97	4	<High School	136	56	31.87	39	14	24	1.1	0.824	6.5	6.311	15.2	0.8	2.2	4.3	4.7	111	4.23423	Yes	No	Yes	No	No	1	1	74	1.56364	Q4	53.0171	III
25805	Female	82	Non-Hispanic White	2	29	4815.86	1.52	<High School	138	70	21.79	39	39	38	0.9	0.79	5.4	5.379	12.9	0.4	0.7	5.8	8.1	134	6.04478	No	Yes	No	Yes	No	1	0	114	3.31429	Q4	59.5456	III
25828	Female	81	Non-Hispanic White	1	29	5415.37	1.82	College or Above	158	60	24.05	42	16	22	0.8	1.423	5.8	7.216	13.5	0.6	1.6	6.3	55.7	83	67.1084	Yes	No	Yes	No	No	1	1	106	2.3625	Q4	69.1423	II
25880	Female	60	Mexican American	1	34	1072.76	2.56	<High School	209	101	29.36	41	18	19	0.7	3.014	7.5	10.375	14.1	0.5	2.2	5.5	2220	69	3217.39	Yes	No	Yes	No	No	1	0	122	1.25	Q3	94.172	I
25915	Female	70	Other Race	2	34	0	5	College or Above	190	60	28.43	41	18	26	1.5	2.032	7.5	6.378	12.4	0.6	1.8	4.9	7.1	54	13.1481	Yes	No	Yes	No	No	0	0	203	1.63333	Q4	34.9336	III
26009	Male	77	Mexican American	1	34	1385.09	0.66	<High School	79	58	29.8	45	18	16	1	0.779	10.2	10.031	18.2	0.4	2.1	5.6	334.5	382	87.5654	No	Yes	Yes	No	No	1	1	52	1.06667	Q3	72.2754	II
26032	Female	85	Non-Hispanic White	2	32	6402.53	2.69	College or Above	198	60	31.57	40	23	29	1.1	1.084	5.5	5.174	13.5	0.5	1.7	1.8	4	49	8.16327	Yes	Yes	No	Yes	No	0	0	193	0.529412	Q1	45.7439	III
26064	Female	30	Mexican American	1	42	7377.1	1.44	High School or some College	99	63	27.93	44	14	21	0.7	1.163	5.2	4.457	13.6	0.4	2.8	3.8	14.7	48	30.625	No	Yes	No	No	No	0	0	194	0.542857	Q1	116.264	I
26123	Female	71	Non-Hispanic White	2	29	7091.35	1.72	High School or some College	123	78	25.01	47	21	27	1.4	0.779	5.5	6.162	13.6	0.4	1.7	3.1	11.7	174	6.72414	No	Yes	No	Yes	No	1	0	166	0.729412	Q2	37.7067	III
26154	Female	25	Non-Hispanic White	1	29	20846.3	1.64	College or Above	100	67	18.91	34	13	17	0.7	0.835	4.8	5.157	12.6	0.7	1.1	7.4	37.5	85	44.1176	No	Yes	No	Yes	No	0	0	182	4.70909	Q4	120.42	I
26184	Female	66	Non-Hispanic Black	2	39	5102.26	2.8	College or Above	113	63	35.84	38	12	14	1.3	1.535	5.8	5.307	11.1	0.4	1.3	4.5	15	230	6.52174	Yes	Yes	No	No	No	1	1	137	1.38462	Q3	49.507	III
26185	Female	75	Non-Hispanic White	1	30	8034.26	1	<High School	115	47	31.43	41	25	22	0.8	1.355	6.1	6.445	14.9	1	1.3	6.7	97.7	102	95.7843	Yes	Yes	No	Yes	No	0	0	199	5.15385	Q4	72.1188	II
26203	Female	84	Non-Hispanic White	2	30	4541.53	2.21	College or Above	144	0	23.92	42	16	24	1	1.773	5.7	5.579	13.2	0.8	1.1	4.4	7.2	100	7.2	Yes	No	No	Yes	No	1	0	183	3.2	Q4	51.6925	III
26229	Male	26	Mexican American	2	38	10121.5	1.98	<High School	127	64	27.29	47	46	37	0.7	1.027	5.6	4.591	15.8	0.5	2.1	3.3	59.9	126	47.5397	No	Yes	No	No	No	0	0	188	0.785714	Q2	130.244	I
26231	Male	82	Non-Hispanic White	2	34	2721.67	1.05	<High School	109	57	24.08	40	16	19	2.4	1.569	5.8	6.034	14.5	1	1.6	7.2	170	134	126.866	No	Yes	No	No	No	1	0	93	4.5	Q4	24.2137	IV
26240	Male	84	Non-Hispanic White	2	35	0	4.3	<High School	121	49	33.31	38	14	20	1.7	1.795	6.1	5.656	12	0.9	3.8	3.4	6.5	175	3.71429	Yes	Yes	Yes	Yes	No	1	1	4	0.805263	Q2	36.2262	III
26260	Male	79	Non-Hispanic Black	2	31	2827.4	3.18	<High School	111	63	38.02	43	31	32	1.5	1.897	5.9	4.968	13.5	0.3	1.3	2.3	55.8	93	60	Yes	Yes	No	No	No	1	0	116	0.530769	Q1	50.5916	III
26294	Male	82	Non-Hispanic White	2	35	5077.46	5	High School or some College	184	95	28.25	43	21	27	1.5	1.231	5.5	5.446	14.5	0.7	1.5	4.1	298	104	286.538	Yes	Yes	No	Yes	No	1	1	84	1.91333	Q4	42.7408	III
26340	Female	50	Non-Hispanic Black	2	39	0	2.89	High School or some College	144	87	35.62	39	21	25	0.6	1.434	6.4	5.995	13.5	0.6	3.1	3	43.1	141	30.5674	Yes	Yes	No	No	No	0	0	200	0.580645	Q1	123.179	I
26409	Male	74	Non-Hispanic White	1	31	12767.3	2.48	High School or some College	142	64	21.18	40	21	23	1.2	1.197	5.5	5.551	13.1	0.6	0.8	3.6	1.9	53	3.58491	Yes	Yes	No	Yes	No	1	0	67	2.7	Q4	59.2124	III
26434	Male	82	Non-Hispanic White	2	29	4237.03	2.68	High School or some College	152	59	22.75	37	10	17	1.5	0.869	5.2	6.089	11.9	0.4	1.8	5.1	35.7	131	27.2519	Yes	Yes	No	Yes	No	1	0	53	1.13333	Q3	42.7408	III
26435	Female	85	Other Race	2	39	6801.37	1.72	High School or some College	127	63	20.9	41	21	24	0.5	1.344	8.2	9.57	15.2	0.5	0.9	3.2	143.5	63	227.778	No	No	Yes	Yes	No	1	0	32	1.77778	Q4	88.2529	II
26446	Male	66	Mexican American	1	43	0	3.84	<High School	130	65	30.18	42	20	20	1	1.682	6.5	11.496	15	0.6	2.1	6	46.3	134	34.5522	Yes	Yes	Yes	Yes	No	0	0	185	1.71429	Q4	78.0816	II
26491	Male	78	Non-Hispanic White	1	33	7458.26	5	High School or some College	130	55	24.8	38	16	23	1	0.903	5.7	5.54	15.8	0.8	1.5	5.6	36.3	81	44.8148	No	Yes	No	Yes	No	0	0	187	2.98667	Q4	71.7695	II
26501	Male	77	Mexican American	1	34	0	1.5	<High School	153	59	26.11	38	22	29	1.5	2.947	7.3	8.31	14.6	0.5	0.7	3.4	810	77	1051.95	Yes	Yes	Yes	No	No	1	0	41	2.42857	Q4	44.2686	III
26510	Male	53	Non-Hispanic Black	2	42	0	2.85	<High School	140	87	46.71	41	16	17	1.1	0.948	11.4	13.506	14.3	0.4	3.5	3.9	472.5	135	350	Yes	Yes	Yes	Yes	No	1	0	60	0.445714	Q1	88.3585	II
26563	Male	52	Non-Hispanic White	1	39	22961.7	5	High School or some College	134	84	33.55	38	23	20	0.8	12.848	5.4	4.94	14.7	0.6	2.9	2.7	843.5	118	714.831	Yes	Yes	No	Yes	No	0	0	195	0.558621	Q1	102.708	I
26580	Male	25	Other Race	2	39	19820.9	3.27	High School or some College	149	85	33.94	47	53	49	1.1	1.14	5.3	5.396	15.6	0.5	1.8	5.8	173.5	226	76.7699	Yes	Yes	No	Yes	No	0	0	201	1.61111	Q4	92.8081	I
26616	Male	62	Non-Hispanic White	1	32	13536.3	3.56	High School or some College	139	54	24.66	38	14	10	3.2	3.037	4.9	5.063	11.9	0.7	3.2	6.7	1619	88	1839.77	No	Yes	No	Yes	No	1	0	107	1.46562	Q4	19.68	IV
26637	Male	77	Non-Hispanic White	2	30	7741.72	2.8	High School or some College	119	65	26.54	39	38	30	1.2	1.14	5.2	5.001	15.1	0.3	1	2.5	2.3	67	3.43284	Yes	Yes	No	Yes	No	1	0	122	0.75	Q2	57.9776	III
26739	Male	43	Mexican American	2	38	7675.53	1.06	<High School	131	72	26.83	44	27	21	1.1	3.489	5.1	5.268	16.7	0.4	1.6	9.2	45.1	109	41.3761	Yes	No	No	Yes	No	1	0	91	2.3	Q4	81.7847	II
26744	Female	80	Mexican American	1	43	1176.31	1.6	<High School	160	40	29.9	42	15	23	2	4.166	7.7	10.686	11.4	0.7	1.4	3.9	136.9	42	325.952	Yes	No	Yes	No	No	1	1	47	1.95	Q4	22.9977	IV
26775	Female	85	Non-Hispanic White	1	42	9351.37	0.45	High School or some College	202	65	36.64	40	15	20	0.8	1.118	5.7	5.873	14.3	0.5	1.1	5.8	58.8	107	54.9533	Yes	Yes	No	No	No	1	1	17	2.63636	Q4	67.2265	II
26803	Male	66	Non-Hispanic White	1	29	6626.86	1.65	High School or some College	100	58	25.52	42	32	41	1	0.914	5.1	6.617	12.6	0.4	1	2.5	7	20	35	No	Yes	No	No	No	1	0	18	1	Q3	78.0816	II
26809	Female	46	Non-Hispanic Black	2	33	7462.13	5	High School or some College	81	45	40.36	36	17	15	1.3	1.389	5	5.096	10.8	0.8	2.4	4.7	14.6	121	12.0661	Yes	Yes	No	No	No	0	0	189	1.56667	Q4	56.9747	III
26832	Female	68	Non-Hispanic White	2	32	16273.9	3.71	High School or some College	113	55	27.02	39	55	70	1.2	1.366	5.9	6.195	14.6	0.5	0.9	1.4	4.3	82	5.2439	Yes	Yes	No	No	No	1	0	124	0.777778	Q2	46.3991	III
26878	Male	76	Non-Hispanic White	1	34	4359.23	0	College or Above	96	70	29.41	41	18	20	1.1	4.155	5.6	5.185	15.7	1	1.5	4.8	90.3	301	30	No	Yes	No	No	No	1	0	127	3.2	Q4	64.8631	II
26889	Male	81	Non-Hispanic White	1	29	5413.06	1.82	College or Above	129	58	32.58	42	13	18	1.4	0.96	5.3	5.451	15.1	0.6	1.9	4.5	2.4	34	7.05882	No	Yes	No	Yes	No	1	1	159	1.42105	Q3	46.7863	III
26913	Male	85	Non-Hispanic White	2	35	5005.81	2.88	<High School	135	60	23.86	42	27	35	1.5	1.163	5.6	5.29	14.9	1.2	1.8	4.4	5.7	86	6.62791	Yes	Yes	No	No	No	1	1	69	2.93333	Q4	41.8495	III
26917	Female	82	Non-Hispanic White	2	40	4759.54	1.13	High School or some College	134	54	33.11	40	17	19	1	3.568	5.4	5.063	13.5	0.6	3	5.8	55.1	110	50.0909	Yes	Yes	No	Yes	No	1	1	71	1.16	Q3	52.4238	III
26954	Male	72	Non-Hispanic Black	2	41	3751.56	2.8	<High School	129	75	26.94	40	32	24	1	1.569	6.7	11.03	15	0.7	2.3	4.9	121	127	95.2756	No	Yes	Yes	Yes	No	1	0	41	1.4913	Q4	86.7616	II
26964	Male	81	Non-Hispanic White	1	33	5265.27	2	High School or some College	129	54	23.65	43	26	26	1.8	1.423	6.8	8.293	15.4	0.6	1.4	4.8	28.7	86	33.3721	Yes	Yes	Yes	No	No	1	0	139	2.05714	Q4	34.5273	III
26966	Female	85	Non-Hispanic White	1	35	5125.07	2.12	High School or some College	181	62	18.64	40	19	25	0.9	1.987	6	6.45	13.7	0.5	1.9	3.9	9.7	80	12.125	Yes	Yes	No	No	No	1	1	88	1.02632	Q3	58.3039	III
26974	Female	49	Non-Hispanic Black	2	37	9933.61	2.42	High School or some College	180	73	38.9	40	31	23	0.7	2.01	6.2	8.465	12.5	0.6	1.7	5.7	90.9	81	112.222	Yes	Yes	Yes	No	No	0	0	182	2.01176	Q4	117.913	I
26995	Female	30	Non-Hispanic Black	1	30	0	0.46	High School or some College	119	63	28.33	41	11	14	0.7	0.576	5.5	4.89	11.6	0.4	1.7	2.6	125	264	47.3485	No	No	No	No	No	0	0	199	0.611765	Q1	134.75	I
27005	Male	84	Non-Hispanic White	2	31	5642.75	3.2	<High School	137	53	24.07	41	15	22	1.3	2.145	5.7	6.239	13.3	1.3	2.3	7	5.2	86	6.04651	No	Yes	No	Yes	No	1	0	112	3.95652	Q4	50.1046	III
27014	Male	63	Mexican American	2	38	0	1	<High School	127	71	21.97	42	15	16	1.2	2.326	8.8	22.532	13.4	0.8	1.5	3.8	54	50	108	Yes	Yes	Yes	Yes	No	1	0	70	2.02667	Q4	63.9692	II
27050	Female	83	Non-Hispanic White	2	29	4571.05	4.3	College or Above	157	33	23.98	42	26	29	1	0.948	5.3	6.184	14.5	0.6	1.2	5.2	2.2	35	6.28571	Yes	Yes	No	No	No	1	0	122	2.6	Q4	52.0569	III
27159	Male	85	Other Hispanic	1	35	0	1.34	<High School	160	80	24.9	39	19	18	0.9	2.36	8.9	13.361	15	0.6	2.1	5.2	219.5	110	199.545	Yes	No	Yes	Yes	No	1	1	24	1.48571	Q4	77.6078	II
27163	Male	65	Mexican American	1	31	2790.03	4.13	High School or some College	169	79	30.55	46	32	29	1.4	1.377	6	6.017	15.8	0.6	2.5	5	13	145	8.96552	Yes	Yes	No	No	No	0	0	199	1.2	Q3	52.3517	III
27170	Female	84	Non-Hispanic White	1	31	6808.24	4.13	High School or some College	147	49	27.52	39	15	24	1.4	1.863	5.4	5.551	13	0.5	1.7	4.8	5	106	4.71698	Yes	Yes	No	Yes	No	1	0	38	1.41176	Q3	34.4158	III
27175	Male	44	Non-Hispanic White	2	34	30547.5	5	College or Above	122	75	32	43	17	30	1.1	1.942	6.6	7.894	16	0.7	1.7	4	92	252	36.5079	No	Yes	Yes	No	No	0	0	203	1.64706	Q4	81.2122	II
27177	Female	54	Non-Hispanic White	1	37	13808	1.89	College or Above	181	85	30.12	45	22	24	0.6	3.929	5.2	6.056	13.4	0.3	1.2	1.9	35.9	79	45.443	Yes	Yes	No	No	No	0	0	192	0.475	Q1	103.336	I
27282	Male	63	Non-Hispanic White	2	32	17860.9	2.4	High School or some College	139	75	39.55	42	24	23	0.8	1.671	6.7	8.338	15	0.7	1.3	3.6	14.7	20	73.5	Yes	Yes	Yes	Yes	No	1	0	108	1.93846	Q4	95.0704	I
27290	Female	83	Non-Hispanic White	1	35	5308.67	0.99	High School or some College	146	79	19.45	40	19	27	0.9	1.253	5.5	5.49	14.7	0.6	1.3	5.2	15.2	43	35.3488	Yes	No	No	No	No	1	1	89	2.4	Q4	59.1288	III
27327	Male	74	Mexican American	1	34	757.497	0.58	<High School	137	79	28.73	42	15	17	0.9	2.348	5.4	5.512	16.3	0.7	1.8	4	128.1	106	120.849	Yes	Yes	No	Yes	No	1	0	122	1.55556	Q4	83.8424	II
27359	Male	58	Non-Hispanic White	2	34	30502.1	2.81	<High School	101	56	19.19	38	26	30	1.4	0.982	8.6	3.392	13.6	0.8	2.6	3.2	5.9	68	8.67647	No	Yes	Yes	Yes	No	1	1	18	0.984615	Q3	54.9903	III
27411	Female	85	Non-Hispanic White	1	29	5720.46	1.74	High School or some College	150	76	22.9	42	19	26	0.7	1.185	5.5	4.835	14.1	0.4	1.6	3.5	4.7	14	33.5714	Yes	Yes	No	Yes	No	1	0	119	0.875	Q2	79.0047	II
27415	Female	52	Mexican American	1	40	5266.93	1.57	High School or some College	162	88	29.56	37	16	24	0.7	3.026	6.3	7.305	14	0.5	3	4.9	993	114	871.053	Yes	No	Yes	No	No	0	0	184	0.816667	Q2	99.6157	I
27416	Female	37	Non-Hispanic Black	1	37	2565.59	1.98	<High School	113	58	33.49	39	19	20	0.5	0.565	5.5	5.001	12.9	0.5	1.8	2.2	68.8	129	53.3333	No	Yes	Yes	Yes	No	0	0	194	0.611111	Q1	143.301	I
27462	Female	85	Non-Hispanic White	1	32	6008.16	2.78	<High School	196	78	30.38	39	21	21	1	1.671	5.6	4.724	14.2	0.5	1.5	3.2	3.8	55	6.90909	Yes	Yes	No	No	No	1	1	52	1.06667	Q3	51.3306	III
27480	Male	63	Mexican American	2	38	1202.62	2.11	High School or some College	141	53	22.28	42	14	18	0.9	2.314	11.9	14.199	14.5	0.6	3.2	6.6	221	66	334.848	Yes	Yes	Yes	Yes	No	1	1	92	1.2375	Q3	90.5778	I
27484	Female	85	Non-Hispanic White	1	31	6963.71	2.78	High School or some College	163	79	24.39	42	15	20	0.8	1.953	5.3	5.817	15.2	0.5	1.8	4.1	17.2	37	46.4865	Yes	Yes	No	No	No	1	0	169	1.13889	Q3	67.2265	II
27490	Male	76	Non-Hispanic White	2	32	10755.7	2.56	High School or some College	116	62	26.18	34	22	26	1.6	1.016	5.2	5.179	12.5	0.4	1.4	4.7	4.9	117	4.18803	Yes	Yes	No	Yes	No	1	0	94	1.34286	Q3	41.2344	III
27504	Male	75	Non-Hispanic White	2	39	9518.03	2.55	High School or some College	148	71	31.04	40	23	24	1.4	2.484	6.7	7.888	15.1	0.7	1.5	7	9.5	160	5.9375	Yes	Yes	Yes	No	No	1	1	171	3.26667	Q4	48.8004	III
27526	Female	64	Non-Hispanic Black	1	38	4530.62	1.34	High School or some College	129	35	28.93	44	25	28	0.7	1.818	6.2	5.634	14.4	0.6	2.4	2.8	174.2	143	121.818	Yes	Yes	No	Yes	No	0	0	183	0.7	Q2	106.121	I
27597	Male	69	Non-Hispanic White	2	39	13813.4	3.04	High School or some College	130	64	23.24	43	19	24	1.2	1.535	5.8	7.477	15.8	0.4	1	3.2	31.7	102	31.0784	No	Yes	Yes	Yes	No	1	0	110	1.28	Q3	61.3291	II
27601	Female	69	Non-Hispanic Black	1	42	3563.57	4.26	<High School	152	74	30.27	35	15	28	1.6	2.089	5.4	4.713	11	0.8	1	2.1	61.2	103	59.4175	Yes	No	Yes	No	No	1	0	25	1.68	Q4	37.713	III
27642	Female	57	Other Race	1	38	10627.1	0.44	High School or some College	175	92	24.09	39	16	26	0.9	1.242	5.7	4.813	12.9	0.7	2.3	5.7	28.6	81	35.3086	Yes	Yes	No	Yes	No	0	0	183	1.73478	Q4	70.9771	II
27643	Male	70	Non-Hispanic White	2	31	0	0.96	<High School	168	59	24.12	36	20	19	2.9	0.79	5.7	5.279	10.8	0.3	1.5	18	4430	52	8519.23	Yes	Yes	Yes	Yes	No	1	0	41	3.6	Q4	20.9559	IV
27659	Male	74	Non-Hispanic White	1	30	7908.53	4.54	<High School	106	56	30.23	42	60	42	1	1.434	5.2	5.307	17	0.6	2.2	6.3	86	141	60.9929	No	Yes	No	Yes	No	1	0	141	1.71818	Q4	73.8147	II
27671	Female	62	Non-Hispanic White	1	38	14260.6	3.92	High School or some College	161	99	23.42	30	13	20	1	2.789	5.2	4.985	13.4	0.6	2.1	3.3	124.1	51	243.333	Yes	No	No	Yes	No	0	0	183	0.942857	Q2	60.3315	II
27678	Male	60	Non-Hispanic White	2	30	10885	2.4	High School or some College	104	55	25.66	43	26	23	1.3	1.852	5.5	5.257	14.6	0.4	1.4	5.2	3	107	2.80374	Yes	Yes	No	Yes	No	0	0	200	1.48571	Q4	59.3056	III
27730	Female	85	Non-Hispanic White	2	39	6270.24	1.13	High School or some College	176	65	22.94	39	20	25	0.7	1.118	5.1	5.335	13.9	0.6	1	5.6	26.2	75	34.9333	Yes	No	No	No	No	1	1	28	3.36	Q4	79.0047	II
27743	Male	26	Non-Hispanic White	1	29	20020.1	4.42	High School or some College	109	76	21.73	42	13	20	0.9	1.253	5.5	5.013	17.7	0.6	1.9	3.8	149.6	277	54.0072	No	Yes	No	Yes	No	0	0	182	1.2	Q3	117.463	I
27755	Male	37	Mexican American	1	31	0	3.12	<High School	151	102	38.9	46	35	30	0.9	3.364	5.5	5.312	17	0.6	2.1	7	40.9	74	55.2703	Yes	Yes	No	No	No	0	0	199	2	Q4	108.728	I
27810	Female	71	Mexican American	1	34	1463.88	1.34	<High School	153	67	28.1	41	20	17	0.7	8.614	7.9	12.085	13.9	0.4	2	3.9	28.5	47	60.6383	Yes	No	Yes	No	No	0	0	192	0.78	Q2	87.1693	II
27848	Male	71	Non-Hispanic White	2	39	10961.9	5	High School or some College	141	78	24.47	43	20	16	1.4	1.502	7.5	9.958	16.3	0.4	1.6	3.6	112.7	122	92.377	Yes	No	Yes	No	No	1	1	121	0.9	Q2	50.191	III
27881	Female	85	Non-Hispanic White	2	31	0	1.61	High School or some College	169	36	28.69	44	18	23	0.9	1.795	5.6	7.355	11	0.4	0.9	4.9	7.5	34	22.0588	Yes	Yes	Yes	Yes	No	1	1	42	2.17778	Q4	58.3039	III
27920	Female	73	Non-Hispanic White	2	32	15419.4	3.71	High School or some College	100	66	25.73	41	22	25	0.8	4.708	5	5.817	14.9	1.2	1.5	9	95.1	20	475.5	Yes	No	No	No	No	1	0	146	7.2	Q4	73.1391	II
27932	Male	41	Non-Hispanic Black	1	30	7631.89	4.45	High School or some College	119	55	27.08	44	30	23	1.1	2.664	5.5	5.196	16	0.6	3.4	3	304	249	122.088	No	Yes	Yes	Yes	No	0	0	199	0.529412	Q1	96.1296	I
27942	Female	82	Non-Hispanic White	2	39	6016.93	5	High School or some College	149	74	27.26	41	20	20	0.9	1.964	5.3	5.157	16	0.4	1.9	5.8	4.5	69	6.52174	Yes	Yes	No	No	No	1	0	172	1.22105	Q3	59.5456	III
27961	Female	81	Non-Hispanic White	1	29	5632.4	1.49	<High School	141	72	26.85	41	18	30	1.2	1.377	5.6	5.063	13.9	0.8	2.2	4.9	17	222	7.65766	Yes	Yes	No	Yes	No	1	0	140	1.78182	Q4	42.3496	III
28014	Female	64	Non-Hispanic White	2	39	13282.2	3.2	High School or some College	133	71	41.56	40	30	34	1	1.908	5.9	6.722	14.1	0.8	2.1	6.9	5.7	103	5.53398	Yes	Yes	No	No	No	0	0	200	2.62857	Q4	59.4898	III
28078	Male	85	Non-Hispanic White	1	31	5420.07	5	High School or some College	150	0	34.67	39	13	14	2.3	1.694	5.6	5.523	13.6	0.6	1.1	3.9	1959	458	427.729	Yes	Yes	No	No	No	1	0	3	2.12727	Q4	24.9606	IV
28083	Female	58	Non-Hispanic Black	1	36	7635.16	4.54	High School or some College	161	85	38.43	35	28	24	1.3	2.382	12.9	16.187	12.9	0.6	2.4	3.3	780.5	101	772.772	Yes	Yes	Yes	No	No	1	1	160	0.825	Q2	52.3688	III
28144	Female	78	Non-Hispanic White	1	30	10845.6	1.45	High School or some College	110	71	29.48	39	17	19	1	0.565	5.4	5.423	12.4	0.4	1.6	2.7	6.4	99	6.46465	No	Yes	No	No	No	1	1	149	0.675	Q2	53.9178	III
28169	Male	62	Non-Hispanic White	2	30	11404.9	4.83	High School or some College	119	80	29.76	41	27	19	0.8	2.416	5.9	6.234	16.6	0.7	2.5	7.6	103.8	120	86.5	Yes	Yes	Yes	Yes	No	1	1	104	2.128	Q4	95.7406	I
28174	Female	47	Non-Hispanic Black	2	42	7068.02	1.24	High School or some College	114	68	43.21	39	13	18	0.9	1.163	5.4	5.99	13.1	0.6	2.8	3.9	56.3	186	30.2688	Yes	No	No	No	No	0	0	201	0.835714	Q2	88.2489	II
28210	Male	70	Mexican American	1	40	831.554	1.09	<High School	113	56	25.73	41	21	15	0.6	1.479	9.3	11.046	14.8	0.4	2.2	4.6	273.5	148	184.797	Yes	Yes	Yes	Yes	No	0	0	184	0.836364	Q2	101.869	I
28211	Male	72	Non-Hispanic White	1	38	8389.32	5	College or Above	113	51	31.91	43	16	21	1.3	1.716	5.7	5.623	14.3	0.7	2	3.9	0.6	15	4	Yes	Yes	No	Yes	No	1	0	152	1.365	Q3	54.5113	III
28253	Female	85	Non-Hispanic White	1	30	5221	1.67	<High School	137	63	25.75	38	12	19	1.2	2.179	5.7	6.023	11.6	0.6	2.3	3.9	3.8	55	6.90909	Yes	Yes	No	No	No	1	1	123	1.01739	Q3	41.1762	III
28254	Male	35	Non-Hispanic White	1	38	12199.9	1.21	<High School	144	91	44.69	40	45	28	1	1.468	5.2	5.923	17.3	0.4	2.4	2.9	1001	289	346.367	Yes	Yes	No	No	No	0	0	184	0.483333	Q1	97.0783	I
28269	Male	56	Non-Hispanic White	1	37	22093.4	2.16	High School or some College	171	85	30.16	36	94	84	0.9	0.768	5.9	7.233	15.6	0.4	1.5	2.5	131.5	130	101.154	Yes	Yes	Yes	Yes	No	1	0	153	0.666667	Q2	95.143	I
28288	Female	73	Mexican American	1	34	1373.46	0.91	<High School	175	72	40	37	22	24	1	1.456	5.9	5.174	14.1	0.4	1.3	4.5	3	44	6.81818	Yes	Yes	Yes	No	No	0	0	191	1.38462	Q3	55.8452	III
28305	Female	21	Non-Hispanic Black	1	37	9227.3	2.23	High School or some College	133	67	24.02	40	16	23	0.9	1.005	5.2	5.196	13.6	0.6	1.9	6.2	85.8	253	33.913	No	No	No	No	No	0	0	192	1.95789	Q4	105.932	I
28336	Male	85	Non-Hispanic Black	1	41	2684.04	1.73	<High School	180	70	26.32	42	10	15	1.1	0.598	5.9	5.59	13.5	0.6	1.3	6.2	393	124	316.935	Yes	Yes	No	Yes	No	1	0	25	2.86154	Q4	70.5706	II
28350	Female	50	Non-Hispanic White	2	37	0	3.36	High School or some College	118	70	24.61	42	29	21	1.2	0.881	5.3	5.19	13.6	0.6	1.6	5.2	3.8	114	3.33333	No	Yes	No	No	No	0	0	183	1.95	Q4	52.653	III
28396	Female	82	Non-Hispanic White	1	29	0	5	High School or some College	136	59	38.81	38	21	19	2.8	2.89	6.9	10.258	11.1	0.5	1	4.5	14.5	43	33.7209	No	Yes	Yes	Yes	No	1	0	68	2.25	Q4	15.0978	IV
28414	Male	51	Non-Hispanic Black	2	33	8432.08	5	High School or some College	186	97	27.31	41	18	16	1.4	1.219	5.4	4.852	15.5	0.5	1.6	6.5	535	180	297.222	Yes	Yes	No	Yes	No	1	1	124	2.03125	Q4	66.946	II
28415	Female	83	Non-Hispanic White	1	29	5415.37	1.11	High School or some College	100	45	19.2	39	17	20	1.1	1.118	5.2	5.595	12.1	0.5	0.5	4.3	5.3	75	7.06667	Yes	Yes	No	Yes	No	1	0	26	4.3	Q4	46.3911	III
28418	Female	42	Non-Hispanic Black	2	37	8500.95	1	High School or some College	132	82	29.58	38	71	45	0.5	1.208	5.4	4.724	11.6	0.6	2.4	3.6	34.7	109	31.8349	No	No	No	No	No	0	0	182	0.9	Q2	138.355	I
28443	Female	74	Non-Hispanic White	2	30	10333.1	4.4	College or Above	128	66	27.25	45	20	21	1	1.964	5.9	5.956	14.2	0.6	1.3	4.4	12.7	142	8.94366	Yes	Yes	No	Yes	No	0	0	199	2.03077	Q4	55.4542	III
28467	Female	50	Other Race	1	39	19394.5	4.95	High School or some College	138	84	25.27	42	75	46	0.7	1.445	5.8	5.806	14.5	0.5	3.3	2.8	32.6	96	33.9583	No	Yes	No	No	No	0	0	195	0.424242	Q1	101.025	I
28494	Male	74	Other Race	1	38	8072.35	5	High School or some College	160	78	21.47	37	15	18	2.2	1.264	5.4	4.391	13.6	0.7	1.7	6.8	686.5	93	738.172	Yes	Yes	No	Yes	No	1	0	68	2.8	Q4	28.4547	IV
28541	Female	76	Non-Hispanic White	2	34	11291.6	1.4	<High School	123	70	30.41	43	15	17	0.8	3.929	5.5	5.429	14.7	0.3	1.8	3.7	30.1	78	38.5897	No	No	No	Yes	No	1	1	107	0.616667	Q1	71.6139	II
28544	Male	70	Non-Hispanic Black	1	36	3276.18	0.89	High School or some College	152	83	26.4	37	20	18	2	1.479	4.5	4.924	14	0.3	1.6	3.4	102.5	398	25.7538	Yes	Yes	No	No	No	1	1	84	0.6375	Q1	38.0613	III
28565	Female	49	Non-Hispanic Black	2	29	5751.88	5	High School or some College	157	99	27.6	44	16	23	0.7	0.711	5.3	5.063	13.4	0.5	1.4	3.5	80.3	181	44.3646	Yes	No	No	Yes	No	0	0	188	1.25	Q3	117.913	I
28567	Male	83	Non-Hispanic White	1	35	4721.15	5	High School or some College	189	70	26.57	44	27	28	1.3	1.084	5.4	5.107	16.1	0.8	1.6	5.5	37.1	118	31.4407	Yes	Yes	No	No	No	1	1	127	2.75	Q4	50.4578	III
28669	Male	68	Non-Hispanic White	2	32	16242.9	3.3	<High School	112	83	27.41	47	34	39	1.3	1.298	5.4	5.801	17.2	0.5	1.8	3	13.5	212	6.36792	Yes	Yes	No	Yes	No	0	0	192	0.833333	Q2	56.0647	III
28698	Male	43	Non-Hispanic White	2	30	8213.92	0.8	High School or some College	110	71	18.91	44	16	33	1	2.202	4.8	4.918	15.9	0.4	2.3	2.1	72.1	197	36.599	No	Yes	No	Yes	No	1	1	143	0.365217	Q1	91.7732	I
28740	Female	66	Non-Hispanic White	2	34	15611.3	1.93	High School or some College	138	82	27.8	43	36	32	1	3.274	5.5	5.534	16.2	0.4	2	2.5	3.5	84	4.16667	Yes	No	No	No	No	0	0	203	0.5	Q1	58.6598	III
28746	Female	80	Non-Hispanic White	2	30	4402.48	1.07	High School or some College	127	61	27.94	38	17	15	1	1.626	5.7	5.434	13.3	0.5	1.4	4.5	4.8	56	8.57143	Yes	Yes	No	No	No	1	0	77	1.60714	Q4	53.1655	III
28768	Female	74	Non-Hispanic White	2	34	15240.5	1.61	High School or some College	123	0	28.53	45	20	22	1.2	1.118	5.7	5.096	14.4	0.7	2.1	2.7	21.4	137	15.6204	Yes	No	Yes	No	No	0	0	203	0.9	Q2	44.4841	III
28792	Male	61	Mexican American	1	34	1079.96	2.26	High School or some College	137	69	35.14	44	36	26	0.8	0.881	5.7	6.156	16.3	0.4	1.8	3.3	72.3	174	41.5517	Yes	Yes	No	Yes	No	1	0	165	0.733333	Q2	96.4155	I
28877	Female	65	Mexican American	1	40	0	0.08	<High School	86	59	23.04	41	21	21	1	0.881	7.4	11.652	12.7	0.5	1.6	2.5	6.3	47	13.4043	No	No	Yes	No	No	1	0	119	0.78125	Q2	59.0733	III
28981	Male	61	Non-Hispanic White	1	31	17018.8	5	High School or some College	130	76	31.24	47	19	21	0.8	1.603	5.6	6.622	18	0.7	2.3	5.2	44	110	40	Yes	Yes	Yes	Yes	No	0	0	198	1.58261	Q4	96.4155	I
29012	Female	51	Non-Hispanic Black	1	30	10773.9	2.34	<High School	131	74	30.74	38	22	17	0.5	0.666	7.1	5.662	12.5	0.4	2.8	2.6	14	45	31.1111	Yes	Yes	Yes	No	No	0	0	199	0.371429	Q1	129.879	I
29048	Male	61	Mexican American	1	34	846.716	2.16	<High School	109	65	34.74	37	47	26	1.2	4.843	5	5.19	13.1	0.5	2.4	2.7	492	104	473.077	No	Yes	No	Yes	No	0	0	194	0.5625	Q1	64.8742	II
29050	Female	46	Non-Hispanic White	2	36	37617.1	4.62	College or Above	120	67	38.72	37	16	17	0.9	1.174	5.7	4.94	13.8	0.5	2.1	5.2	150.9	44	342.955	No	Yes	No	Yes	No	0	0	202	1.2381	Q3	76.679	II
29051	Male	65	Mexican American	1	40	1508.39	4.95	High School or some College	115	79	29.81	42	34	34	1.2	1.185	5.9	5.196	15.9	0.5	2.3	3.1	35.7	93	38.3871	Yes	Yes	No	Yes	No	0	0	184	0.673913	Q2	63.0768	II
29054	Female	44	Mexican American	1	39	4243.97	3.93	<High School	117	73	26.56	43	22	24	0.6	2.743	5.4	5.823	13.3	0.4	2.6	2.3	26.3	24	109.583	No	Yes	No	No	No	0	0	195	0.353846	Q1	110.856	I
29086	Female	73	Mexican American	2	40	0	1.09	<High School	151	74	26.64	40	16	22	1	5.769	5.2	4.163	12.5	0.2	1.8	3.1	128.9	103	125.146	Yes	Yes	No	Yes	No	1	0	130	0.344444	Q1	55.8452	III
29090	Female	60	Non-Hispanic Black	1	42	6975.54	1.22	High School or some College	129	76	30.84	42	15	20	1.4	1.581	5.4	4.502	12.9	0.6	1.7	3.7	175.5	76	230.921	Yes	Yes	No	No	No	0	0	194	1.30588	Q3	47.2128	III
29175	Female	52	Non-Hispanic Black	1	36	0	4.95	High School or some College	152	93	50.85	37	21	18	0.8	1.558	11.1	16.597	15	0.5	1.6	2.7	1940	103	1883.5	Yes	Yes	Yes	Yes	No	0	0	200	0.84375	Q2	98.2424	I
29214	Male	85	Non-Hispanic Black	1	30	3762.62	1.66	<High School	163	80	17.44	41	11	18	0.9	0.881	9.6	11.657	14.6	0.6	1.1	3.9	58.5	140	41.7857	Yes	Yes	Yes	Yes	No	1	0	9	2.12727	Q4	89.9474	II
29218	Female	81	Non-Hispanic White	1	38	5557.64	3.56	College or Above	127	61	22.04	36	26	25	1.2	1.727	6	5.579	12.2	0.5	1.3	7.6	50.9	201	25.3234	Yes	Yes	No	Yes	No	1	1	99	2.92308	Q4	42.3496	III
29232	Male	60	Non-Hispanic Black	1	36	3950.99	1.82	<High School	137	71	26.32	40	14	16	1	1.231	5.3	4.935	14.9	0.6	3.4	2.5	72.6	112	64.8214	No	Yes	No	Yes	No	1	1	166	0.441176	Q1	94.3923	I
29244	Female	66	Mexican American	2	43	865.539	2.17	<High School	194	60	34.92	43	21	22	1.6	4.245	6.9	7.055	13.3	0.3	2.1	4.1	38.2	82	46.5854	Yes	Yes	Yes	Yes	No	0	0	204	0.585714	Q1	33.2323	III
29249	Male	71	Non-Hispanic White	2	34	3930.35	1.24	High School or some College	101	43	40.91	37	14	25	1.8	1.592	6	5.434	13.6	0.5	2.4	5.1	10.7	114	9.38596	Yes	No	No	No	No	1	0	41	1.0625	Q3	37.04	III
29309	Male	78	Non-Hispanic Black	1	30	2949.56	2.06	<High School	146	0	26.31	40	12	26	1.9	1.174	5.4	4.813	11.4	0.5	1	2.6	12.5	174	7.18391	Yes	Yes	No	No	No	0	0	199	1.3	Q3	38.2834	III
29352	Male	79	Non-Hispanic Black	1	42	5019.71	1.56	High School or some College	153	83	26.83	41	9	20	0.9	0.79	5.6	5.457	13.5	0.4	1.3	1.7	44	67	65.6716	Yes	Yes	No	No	No	1	0	124	0.523077	Q1	93.8195	I
29367	Male	85	Non-Hispanic White	2	32	2671.17	1.44	High School or some College	118	57	30.15	38	17	25	1.4	1.626	5.6	5.806	13.8	0.5	1.5	3.8	723.5	165	438.485	No	Yes	No	No	No	1	1	94	1.26667	Q3	45.49	III
29392	Male	23	Other Hispanic	2	41	17967.4	2.58	High School or some College	127	61	30.85	43	22	20	0.9	0.621	5.1	5.257	14.5	0.5	2.1	4.1	60.6	191	31.7277	No	Yes	No	No	No	0	0	191	0.97619	Q2	119.964	I
29473	Female	41	Other Race	2	41	11273.4	0.95	<High School	112	76	24.38	41	15	16	0.7	1.163	5.5	5.229	14.5	0.3	1.7	4.3	25.1	81	30.9877	No	No	No	No	No	0	0	191	0.758824	Q2	107.618	I
29494	Male	32	Non-Hispanic White	2	31	0	1.21	High School or some College	120	80	20.46	38	18	20	1.1	0.553	5.5	4.974	12.6	0.8	1.9	7	7.1	22	32.2727	No	Yes	No	Yes	No	0	0	196	2.94737	Q4	88.3549	II
29495	Female	75	Non-Hispanic White	1	39	11895.2	5	College or Above	136	54	21.43	40	20	24	1	1.287	5.2	4.896	13.4	0.5	1.1	3.5	3.9	79	4.93671	Yes	Yes	No	Yes	No	1	0	91	1.59091	Q4	55.0661	III
29520	Male	73	Mexican American	2	38	1314.21	0.69	<High School	160	54	29.31	41	18	19	0.9	1.027	7.6	9.897	14.7	0.4	1.4	2.6	190.5	197	96.7005	Yes	Yes	Yes	Yes	No	1	0	138	0.742857	Q2	84.4334	II
29578	Male	85	Non-Hispanic White	1	35	4828.96	2.23	High School or some College	169	82	19.79	38	19	21	1.4	0.587	5	4.596	10.1	0.8	1.4	3.7	37.6	83	45.3012	Yes	Yes	No	Yes	No	1	0	108	2.11429	Q4	45.49	III
29627	Male	77	Non-Hispanic White	1	32	4084.04	1.24	<High School	138	51	32.77	43	18	26	1.8	3.681	5.8	6.162	13.4	0.7	2	3.7	337.5	146	231.164	Yes	Yes	Yes	No	No	1	0	29	1.295	Q3	35.5113	III
29642	Male	52	Mexican American	1	34	0	0.33	High School or some College	119	80	35.04	43	25	26	0.8	3.285	5.9	6.561	16	0.7	2.2	4.4	33.7	67	50.2985	No	Yes	No	No	No	0	0	194	1.4	Q3	102.708	I
29778	Female	52	Mexican American	1	41	5489.98	5	High School or some College	122	69	37.82	37	34	24	0.6	1.863	13	16.775	15.4	0.7	2.8	4.6	666	135	493.333	Yes	Yes	Yes	Yes	No	0	0	181	1.15	Q3	104.798	I
29800	Male	73	Non-Hispanic White	2	34	0	1.24	High School or some College	122	65	34.05	36	22	78	1.7	2.405	6.9	8.032	13.5	0.6	1.2	3.5	65.1	113	57.6106	No	Yes	Yes	Yes	No	1	1	110	1.75	Q4	39.1364	III
29812	Female	79	Mexican American	2	40	0	5	<High School	143	68	25.39	39	14	21	1	1.818	5.9	8.027	13.7	1	0.8	6.4	7.6	85	8.94118	Yes	No	Yes	No	No	0	0	191	8	Q4	53.5403	III
29846	Male	41	Non-Hispanic Black	1	30	7611.09	5	High School or some College	117	83	33.75	40	40	23	1	0.802	5.2	6.106	13.6	0.4	1.6	1.9	63.4	201	31.5423	No	No	No	No	No	0	0	198	0.475	Q1	107.87	I
29878	Male	69	Mexican American	1	40	730.004	1.19	<High School	157	94	28.5	44	26	35	1.2	5.126	5.9	5.446	17.2	0.6	1.7	4.2	824.5	118	698.729	Yes	Yes	No	Yes	No	1	1	140	1.48235	Q4	61.3291	II
29903	Female	57	Non-Hispanic White	2	37	0	5	College or Above	113	77	20.03	42	17	21	0.6	0.858	5.8	5.34	13.6	0.6	1.4	2.9	12.3	26	47.3077	No	Yes	No	Yes	No	0	0	182	1.24286	Q3	101.181	I
29917	Female	85	Non-Hispanic White	2	30	4462.16	1.87	High School or some College	184	0	31.26	39	17	24	1.4	1.908	5.7	6.006	12.2	0.5	1.5	3.5	8.1	114	7.10526	Yes	No	No	Yes	No	1	0	139	1.16667	Q3	34.1749	III
29924	Male	75	Non-Hispanic White	2	31	3741.59	0.96	<High School	173	94	32.42	42	19	21	1.1	2.043	5.7	5.729	17	0.6	1.9	3.9	17.2	44	39.0909	Yes	Yes	No	Yes	No	1	1	39	1.23158	Q3	65.3203	II
29940	Female	85	Non-Hispanic White	2	31	0	3.52	<High School	131	63	27.68	42	24	29	1.1	1.829	7	9.87	14.4	0.6	1.6	4	28.7	182	15.7692	Yes	No	Yes	Yes	No	1	0	141	1.5	Q4	45.7439	III
29978	Female	84	Non-Hispanic White	2	32	7066.09	1.5	<High School	106	68	23.28	43	10	19	0.9	1.118	5.5	5.64	13.6	0.5	1.1	3	13.2	110	12	Yes	Yes	No	No	No	1	0	106	1.36364	Q3	58.7149	III
30006	Male	83	Non-Hispanic White	2	31	5642.75	1.4	<High School	128	61	24.22	42	13	22	1.9	1.569	6	6.511	12.6	0.7	2	4.2	7	125	5.6	No	Yes	No	Yes	No	1	0	152	1.47	Q4	31.8913	III
30060	Female	84	Non-Hispanic White	2	39	5854.39	3.35	High School or some College	157	58	20.03	39	14	23	0.9	1.377	5.2	4.696	14.2	0.6	1.4	3.5	13.2	131	10.0763	Yes	Yes	No	No	No	1	0	94	1.5	Q4	58.7149	III
30078	Female	82	Non-Hispanic White	2	34	6046.78	2.36	College or Above	129	45	33.24	39	16	22	0.9	3.285	7.1	8.243	14.8	0.4	1.5	3.8	4	56	7.14286	Yes	Yes	Yes	No	No	1	0	138	1.01333	Q3	59.5456	III
30090	Female	85	Non-Hispanic White	2	39	5723.69	3.87	College or Above	136	52	28.78	36	11	24	1.6	1.953	5.5	6.228	10.8	0.6	1.5	3.8	14.1	120	11.75	Yes	Yes	No	No	No	1	1	127	1.52	Q4	29.0801	IV
30101	Female	80	Non-Hispanic White	2	29	4708.34	1.52	High School or some College	149	81	25.62	41	23	25	1	1.197	5.3	5.279	12.4	0.5	1.3	3.4	8.5	134	6.34328	Yes	Yes	No	Yes	No	1	0	134	1.30769	Q3	53.1655	III
30224	Male	75	Mexican American	1	40	666.706	1.28	<High School	132	28	24.76	40	20	20	1.7	1.106	5.1	5.529	9.8	0.3	1.3	3.1	3	111	2.7027	No	Yes	No	No	No	1	0	130	0.715385	Q2	38.5904	III
30230	Female	71	Non-Hispanic White	2	29	7269.39	0.64	High School or some College	148	77	33.37	41	21	19	1.1	1.908	5.9	6.184	13.3	0.3	1.7	4.1	17.2	131	13.1298	Yes	Yes	No	Yes	No	1	0	171	0.723529	Q2	50.4712	III
30270	Male	80	Mexican American	2	38	1221.15	0.38	<High School	141	45	31.79	39	41	27	1.6	3.026	11.7	16.692	13.9	0.4	1.9	3.2	177.5	75	236.667	Yes	Yes	Yes	Yes	No	1	0	12	0.673684	Q2	40.0919	III
30286	Male	76	Non-Hispanic White	2	30	0	1.68	High School or some College	100	66	34.41	36	21	25	1.1	3.839	7.4	15.454	15.3	0.5	1.6	5.7	37.5	95	39.4737	Yes	Yes	Yes	No	No	1	1	78	1.78125	Q4	64.8631	II
30295	Female	81	Mexican American	2	38	1298.85	4.8	<High School	198	66	27.07	41	54	38	1	0.881	5.3	5.545	13.3	0.5	1.5	4.9	8.6	97	8.86598	Yes	Yes	No	Yes	No	1	0	120	1.63333	Q4	52.7934	III
30302	Female	53	Non-Hispanic Black	2	31	7691.24	3.19	<High School	131	71	21.61	43	14	22	0.9	0.587	5.2	4.879	13.3	0.6	1.9	2.4	26	68	38.2353	No	No	No	No	No	0	0	195	0.757895	Q2	84.6067	II
30310	Female	85	Non-Hispanic White	1	29	5592.75	2.23	High School or some College	149	61	25.49	39	15	19	0.6	1.761	5	5.262	13.3	0.6	1.4	5.8	40.2	116	34.6552	Yes	Yes	No	No	No	1	0	57	2.48571	Q4	83.1148	II
30405	Male	45	Non-Hispanic Black	2	35	8036.56	2.8	High School or some College	171	113	43.91	39	41	27	0.8	1.219	6.1	6.678	13.9	1.2	2.5	4.1	50.1	92	54.4565	Yes	Yes	No	No	No	0	0	194	1.968	Q4	125.038	I
30417	Female	76	Non-Hispanic White	2	30	9935.78	1.57	<High School	129	69	39.75	41	37	39	1.1	1.49	5.2	5.373	14.8	0.5	1.8	2.2	8.6	272	3.16176	No	Yes	No	Yes	No	1	1	184	0.611111	Q1	48.7292	III
30449	Female	76	Non-Hispanic Black	2	41	0	1.4	High School or some College	94	61	35.46	36	15	23	0.8	0.869	5.5	5.146	11.9	0.3	1	3.1	23.2	50	46.4	Yes	Yes	No	No	No	1	0	159	0.93	Q2	83.0005	II
30526	Male	43	Non-Hispanic White	1	37	28481.2	5	College or Above	136	77	27.4	43	27	25	1.5	1.253	5.4	5.534	15	0.9	3.2	7.5	5.8	205	2.82927	No	Yes	No	No	No	0	0	192	2.10938	Q4	56.211	III
30605	Female	70	Mexican American	1	34	0	0.66	<High School	133	58	38.37	40	24	20	1.3	1.321	7.1	13.123	13.2	0.5	1.7	6.4	50.7	69	73.4783	No	Yes	Yes	No	No	1	0	167	1.88235	Q4	41.5318	III
30610	Female	85	Non-Hispanic White	2	31	6037.14	0.96	<High School	170	64	19.95	35	13	25	1	1.005	5.1	5.684	11.4	0.4	1.4	2.8	119.3	84	142.024	Yes	No	No	No	No	1	1	25	0.8	Q2	51.3306	III
30617	Female	25	Non-Hispanic Black	1	38	8878.43	5	College or Above	115	58	34.56	31	36	26	0.8	1.795	4.2	4.574	11.3	0.9	1.6	7	64.2	128	50.1562	No	Yes	No	No	No	0	0	184	3.9375	Q4	118.76	I
30625	Female	65	Mexican American	1	40	0	5	<High School	135	68	32.59	39	19	23	0.8	2.439	7.1	9.448	11.7	0.4	1.6	3.1	33.3	55	60.5455	No	No	Yes	No	No	0	0	184	0.775	Q2	77.367	II
30632	Male	35	Non-Hispanic White	2	31	14106.8	1.17	<High School	133	73	45.23	41	50	28	0.9	7.372	7.9	11.219	16	0.5	2.3	3.5	192.5	126	152.778	Yes	Yes	Yes	No	No	1	1	12	0.76087	Q2	110.266	I
30646	Female	81	Non-Hispanic White	1	29	0	1.56	<High School	117	64	29.37	39	16	31	1	1.231	5.2	4.413	13.4	0.6	1.6	3.2	3.8	37	10.2703	No	Yes	No	Yes	No	1	1	96	1.2	Q3	52.7934	III
30680	Female	74	Non-Hispanic White	2	39	12585.1	3.23	High School or some College	125	64	19.14	40	17	20	0.7	2.766	5.5	4.363	13.1	0.7	2.2	4.3	20.1	67	30	No	Yes	No	Yes	No	1	1	14	1.36818	Q3	85.3515	II
30722	Female	85	Mexican American	2	38	1274.23	0.76	<High School	197	76	33.46	40	17	23	1.1	2.484	5.8	6.273	13.5	0.6	2.2	3.7	12.4	86	14.4186	Yes	No	No	Yes	No	1	1	135	1.00909	Q3	45.7439	III
30756	Female	81	Non-Hispanic White	2	31	5952.86	2.36	High School or some College	160	83	27.41	42	17	23	0.9	1.298	5.5	5.767	14.9	0.5	2	3.8	9.5	69	13.7681	Yes	No	No	Yes	No	1	0	105	0.95	Q2	59.9653	III
30758	Male	80	Non-Hispanic White	2	31	2474.58	0.91	<High School	116	70	31.03	41	15	19	1.5	2.281	5.6	5.285	14.1	0.6	1.8	5.3	72.9	211	34.5498	Yes	Yes	No	Yes	No	1	1	93	1.76667	Q4	43.3455	III
30771	Female	85	Non-Hispanic White	1	33	7066.09	0.96	<High School	174	48	23.47	41	16	18	0.9	2.653	5.2	5.063	13.3	0.5	2.3	3	23.9	106	22.5472	Yes	No	No	No	No	1	0	92	0.652174	Q1	58.3039	III
30779	Female	71	Non-Hispanic White	2	30	10333.1	2.4	High School or some College	133	89	27.12	40	23	30	1	2.608	5.8	5.135	14.3	0.4	1.7	4	6.1	70	8.71429	No	Yes	No	Yes	No	0	0	200	0.941176	Q2	56.6353	III
30783	Male	63	Non-Hispanic White	1	38	12637.9	2.02	College or Above	131	75	28.17	42	23	21	1.2	1.389	5.7	5.484	14.9	0.6	2.4	5.2	37.6	66	56.9697	No	Yes	No	No	No	0	0	183	1.3	Q3	63.9692	II
30788	Female	38	Non-Hispanic Black	1	41	9416.07	0.52	High School or some College	118	64	48.52	37	30	24	0.7	1.027	5.3	5.001	12.5	0.5	2.4	7.6	127.5	343	37.172	No	Yes	No	Yes	No	0	0	181	1.58333	Q4	127.386	I
30799	Female	74	Non-Hispanic White	2	40	11983	1.18	<High School	134	66	41.73	39	41	33	1.5	1.953	8.4	7.916	13.1	0.6	2.4	7.5	1.6	42	3.80952	Yes	Yes	Yes	Yes	No	0	0	191	1.875	Q4	33.9657	III
30846	Female	45	Non-Hispanic Black	1	37	7892.29	5	College or Above	112	75	32.87	39	9	18	0.7	0.824	5.4	5.268	10.8	0.3	1.2	2.5	42.9	99	43.3333	Yes	Yes	No	No	No	0	0	194	0.625	Q1	121.274	I
30858	Female	75	Other Race	1	33	11675.5	0.97	High School or some College	145	71	31.89	47	24	26	1	2.089	6.3	4.641	16	0.4	2.3	3.3	1.4	13	10.7692	Yes	No	Yes	No	No	0	0	187	0.573913	Q1	55.0661	III
30859	Female	65	Non-Hispanic White	2	30	11527.2	3.74	High School or some College	145	74	23.45	41	23	27	1	3.105	5.3	5.312	15	0.7	1.6	3.7	15.7	232	6.76724	Yes	Yes	No	No	No	0	0	200	1.61875	Q4	59.0733	III
30890	Male	82	Non-Hispanic White	2	37	5203.58	3.2	College or Above	184	70	27.22	46	32	28	0.8	1.163	5.9	5.29	14.7	0.4	1.2	3	120.5	64	188.281	Yes	Yes	No	Yes	No	1	1	71	1	Q3	83.1919	II
30893	Female	70	Non-Hispanic Black	1	35	6538.82	1.34	High School or some College	155	79	26.19	37	16	16	1.5	0.948	10.2	13.955	10.9	0.4	1.3	2.5	1614	116	1391.38	Yes	No	Yes	No	No	1	0	168	0.769231	Q2	40.4881	III
30894	Male	85	Non-Hispanic White	1	38	5170.83	5	High School or some College	123	53	30.67	42	19	24	1.7	0.7	5.8	6.184	13.5	0.8	1.9	3.1	12.3	180	6.83333	Yes	Yes	No	No	No	1	0	13	1.30526	Q3	35.9726	III
30909	Male	69	Non-Hispanic Black	1	30	4086.53	1.98	<High School	118	53	23.78	44	22	18	1	1.773	7	8.854	11.3	0.3	1.4	3.9	34.4	95	36.2105	No	Yes	Yes	Yes	No	1	1	190	0.835714	Q2	88.6094	II
30928	Female	28	Non-Hispanic Black	2	36	11260.4	0.53	High School or some College	88	70	35.53	40	14	31	0.7	0.655	5.6	4.652	10.9	0.5	2	4.7	14.3	40	35.75	No	No	No	No	No	0	0	191	1.175	Q3	136.656	I
30929	Female	57	Other Race	2	31	28915.7	1.61	<High School	180	76	21.12	42	22	28	0.7	3.353	8.2	11.685	12.5	0.3	1.7	2.8	41.1	68	60.4412	Yes	Yes	Yes	No	No	1	1	89	0.494118	Q1	96.1776	I
30976	Male	68	Non-Hispanic Black	1	30	3400.29	5	High School or some College	184	87	28.45	40	22	23	1.4	1.795	5.3	5.04	12	0.4	1.9	3.6	10.2	202	5.0495	Yes	Yes	No	No	No	1	1	156	0.757895	Q2	59.4103	III
31013	Male	64	Non-Hispanic Black	1	33	2730.75	5	College or Above	108	79	30.95	45	33	30	1.5	1.197	5.5	4.974	15.5	0.7	2.6	2.1	8.5	296	2.87162	Yes	Yes	No	No	No	0	0	187	0.565385	Q1	56.2133	III
31019	Female	71	Mexican American	2	40	1249.43	1	<High School	160	70	52.36	39	49	66	1	1.332	5.4	5.573	13.3	0.8	1.4	1.9	6	68	8.82353	Yes	Yes	Yes	No	No	1	1	63	1.08571	Q3	56.6353	III
31083	Female	53	Non-Hispanic Black	2	37	7425.02	1.09	High School or some College	133	83	25.58	44	21	18	0.6	1.016	5.6	5.218	13.9	0.3	1	5.3	51.9	75	69.2	Yes	Yes	No	No	No	0	0	182	1.59	Q4	120.611	I
31098	Male	83	Non-Hispanic White	2	41	2142.2	0.84	College or Above	180	36	24.21	39	21	22	1.5	1.152	5.5	4.935	15.6	0.8	0.8	3.7	5	112	4.46429	Yes	Yes	No	No	No	1	0	159	3.7	Q4	42.4416	III
31119	Male	23	Mexican American	1	39	7780.57	3.93	<High School	124	74	26.13	45	97	64	0.8	2.495	5.6	6.2	17.2	0.7	2.8	5	31.7	41	77.3171	No	Yes	No	No	No	0	0	195	1.25	Q3	125.914	I
31151	Female	59	Non-Hispanic Black	2	53	7891.07	3.03	High School or some College	139	73	29.51	37	13	19	0.9	1.389	5.8	4.774	11.8	0.4	1.6	1.7	41.5	97	42.7835	Yes	Yes	Yes	Yes	No	0	0	167	0.425	Q1	81.1148	II
31195	Male	73	Non-Hispanic White	2	48	10377.7	5	High School or some College	112	63	22.75	40	18	23	1.3	0.96	5.5	5.773	13.5	0.7	1.6	6.4	5.7	149	3.8255	Yes	Yes	No	Yes	No	0	0	175	2.8	Q4	54.1297	III
31252	Male	35	Non-Hispanic Black	1	52	0	3.62	High School or some College	114	64	32.62	40	33	27	1.1	1.569	5.6	5.384	16	0.2	2.7	4.1	92.7	276	33.587	No	Yes	No	No	No	0	0	179	0.303704	Q1	100.268	I
31257	Male	70	Non-Hispanic White	2	50	4590.31	1.21	High School or some College	114	59	23.55	43	31	40	0.8	1.637	7.5	7.216	14	0.7	13.2	3.1	22.7	68	33.3824	No	Yes	Yes	No	No	1	0	25	0.164394	Q1	90.5087	I
31259	Female	35	Non-Hispanic Black	1	55	1512.5	1.93	High School or some College	110	51	28.81	32	19	26	0.6	1.885	4.6	4.496	12.6	0.6	1.6	3.6	43.2	122	35.4098	No	No	No	No	No	0	0	173	1.35	Q3	136.867	I
31263	Female	78	Non-Hispanic Black	2	49	4473.08	1.74	<High School	143	65	31.64	43	19	24	1.1	0.892	6.9	8.382	13.9	0.4	1.9	3.9	11.6	75	15.4667	Yes	Yes	Yes	Yes	No	0	0	169	0.821053	Q2	55.6893	III
31339	Female	85	Other Race	2	54	8911.18	4.46	<High School	111	54	24.69	41	16	25	1.1	1.231	5.8	5.607	13.4	0.4	1.6	3.5	11	62	17.7419	No	No	No	No	No	1	0	142	0.875	Q2	45.7439	III
31343	Female	61	Non-Hispanic White	2	52	14075.2	5	High School or some College	131	64	35.11	38	21	27	0.8	8.614	9.5	10.103	13.3	0.9	3	4.3	3640	93	3913.98	Yes	Yes	Yes	No	No	0	0	167	1.29	Q3	79.5717	II
31358	Female	62	Non-Hispanic Black	2	51	3625.34	0.72	High School or some College	137	72	30.71	30	17	21	0.8	3.443	7.5	7.549	12.1	0.7	1.5	3.7	746	204	365.686	Yes	No	Yes	No	No	0	0	170	1.72667	Q4	91.5781	I
31447	Male	85	Non-Hispanic White	2	44	2387.42	0.71	High School or some College	151	74	26.48	45	20	26	1	1.355	5.4	6.439	16.8	0.3	1.1	5.7	62	50	124	Yes	No	No	No	No	1	1	122	1.55455	Q4	68.3258	II
31472	Male	76	Non-Hispanic White	1	46	11970.9	1.43	High School or some College	110	68	32.3	37	16	19	1.8	1.953	6.1	5.329	14.3	0.7	1.8	4	191.8	95	201.895	No	No	No	Yes	No	1	0	89	1.55556	Q4	35.7616	III
31506	Male	73	Non-Hispanic White	2	44	9223.41	1.29	<High School	105	60	25.02	45	16	17	1.2	1.434	5	5.329	13.2	0.7	2	1.9	13	75	17.3333	Yes	Yes	No	Yes	No	0	0	176	0.665	Q2	59.6298	III
31509	Male	35	Non-Hispanic White	1	46	11566.2	0.94	High School or some College	109	45	24.39	45	23	25	1	1.761	5.1	5.884	16.2	0.6	3.8	2.9	530.5	116	457.328	Yes	Yes	No	Yes	No	0	0	170	0.457895	Q1	97.0783	I
31510	Male	32	Mexican American	2	55	8534.44	1.23	<High School	142	85	31.97	48	77	43	0.8	2.902	6.2	7.938	16.3	0.4	2.3	3.6	35.1	108	32.5	Yes	Yes	Yes	No	No	0	0	169	0.626087	Q1	118.2	I
31520	Male	53	Non-Hispanic Black	2	49	6676.75	1.22	<High School	213	113	25.73	45	26	36	1.4	0.655	5.4	7.161	14.6	0.3	1.6	2	44.7	99	45.1515	Yes	No	Yes	No	No	0	0	170	0.375	Q1	66.012	II
31563	Female	61	Non-Hispanic White	2	49	19951.8	3.64	High School or some College	151	74	40.51	44	20	30	1.1	1.208	4.9	4.718	12.9	0.6	1.5	3.4	5.4	69	7.82609	Yes	Yes	No	Yes	No	0	0	168	1.36	Q3	54.1441	III
31567	Male	55	Non-Hispanic White	2	52	16578.3	5	College or Above	117	74	26.23	45	25	29	1.4	1.423	5.2	5.773	14	0.4	1.5	2.7	8.8	306	2.87582	Yes	Yes	No	No	No	0	0	167	0.72	Q2	56.1614	III
31585	Female	40	Mexican American	1	54	5079.48	1.16	High School or some College	137	84	37.13	39	18	17	0.6	1.174	5.4	6.661	14.7	0.5	2.1	4.8	97.6	116	84.1379	Yes	No	No	No	No	0	0	165	1.14286	Q3	114.015	I
31601	Female	82	Non-Hispanic White	1	47	9707.9	3.12	High School or some College	108	60	24.5	39	15	21	0.9	0.982	5	5.107	13.6	0.4	2	5.2	11	115	9.56522	No	Yes	No	No	No	1	1	156	1.04	Q3	59.5456	III
31610	Male	85	Non-Hispanic White	2	50	5273.22	1.82	High School or some College	172	22	28.18	39	46	59	1	1.66	5.9	6.439	12.6	1.2	1.8	4.2	30.4	87	34.9425	Yes	Yes	No	Yes	No	1	1	103	2.8	Q4	68.3258	II
31633	Female	85	Non-Hispanic White	2	47	11497	2.2	<High School	98	74	29.57	43	15	24	0.9	1.242	5.5	6.55	14.9	0.6	2.1	4.9	273	50	546	Yes	Yes	No	No	No	1	1	33	1.4	Q3	58.3039	III
31636	Female	72	Non-Hispanic Black	2	49	4820.44	2.42	<High School	121	60	33.96	36	13	19	1.2	0.7	6	4.94	13.2	0.5	1.7	8.2	18.9	182	10.3846	Yes	Yes	No	Yes	No	1	0	156	2.41176	Q4	52.2865	III
31663	Male	76	Non-Hispanic White	2	53	5678.47	2.27	High School or some College	125	74	30.27	40	16	18	1.2	2.145	5.2	5.218	15	0.5	1.1	4.6	16.3	116	14.0517	No	No	No	Yes	No	1	0	111	2.09091	Q4	58.3863	III
31668	Female	85	Non-Hispanic White	2	49	8076.09	1.53	High School or some College	116	37	21.13	34	14	26	0.9	0.802	5.7	5.051	12.8	0.7	2.6	3.7	34.8	226	15.3982	No	No	No	No	No	1	1	79	0.996154	Q3	58.3039	III
31746	Female	77	Non-Hispanic White	2	46	10347.3	1	<High School	113	71	27.66	40	15	21	1.5	2.145	6	6.883	13.4	0.3	1.9	4.5	33.1	134	24.7015	Yes	No	Yes	No	No	1	0	125	0.710526	Q2	33.2574	III
31762	Female	70	Mexican American	1	56	2645.02	0.62	<High School	147	69	27.37	39	14	17	1	2.619	8.7	10.38	13.7	0.4	2.2	3.5	44.1	98	45	Yes	No	Yes	No	No	0	0	175	0.636364	Q1	57.0345	III
31781	Female	58	Non-Hispanic Black	1	52	7166.57	1.45	High School or some College	154	81	47.52	40	17	17	1	1.163	6.4	5.884	13.8	0.5	3.4	5.8	51.2	138	37.1014	Yes	Yes	Yes	Yes	No	0	0	178	0.852941	Q2	71.9168	II
31827	Female	46	Non-Hispanic Black	1	49	7464.49	1.46	<High School	140	50	25.97	30	20	23	0.8	0.768	8.4	12.767	13.6	0.3	2.7	2.9	2361	196	1204.59	Yes	Yes	Yes	Yes	No	1	0	125	0.322222	Q1	102.472	I
31877	Male	62	Non-Hispanic Black	1	49	2758.37	2.72	High School or some College	153	80	26.44	31	16	15	5	2.856	5.7	4.996	12.2	0.3	1.4	4.2	2248	78	2882.05	Yes	Yes	No	Yes	No	1	0	115	0.9	Q2	13.2978	V
31893	Female	81	Non-Hispanic White	1	47	0	3.12	High School or some College	144	82	24.97	42	19	25	0.9	1.773	5.2	5.384	15	0.3	1.3	2.9	10.9	72	15.1389	Yes	Yes	No	No	No	1	1	172	0.669231	Q2	59.9653	III
31991	Female	33	Mexican American	2	54	6349.11	1.15	High School or some College	87	53	21.93	42	16	19	0.6	0.61	5.2	5.829	12.8	0.2	2.1	3.1	27.5	21	130.952	No	Yes	No	No	No	0	0	160	0.295238	Q1	119.762	I
32035	Male	60	Non-Hispanic Black	2	53	3608.28	3.03	High School or some College	134	77	26.85	43	95	125	1.5	1.14	8.6	4.996	13.4	0.5	1.4	1.9	15.1	147	10.2721	No	Yes	Yes	Yes	No	1	1	104	0.678571	Q2	57.8152	III
32066	Male	65	Non-Hispanic Black	1	51	1991.51	4.18	<High School	116	74	29.89	39	17	22	1	1.524	5.6	5.829	15	0.6	1.4	4.6	144.5	265	54.5283	Yes	No	No	Yes	No	1	1	108	1.97143	Q4	91.1345	I
32079	Male	50	Other Hispanic	1	55	20990	5	High School or some College	116	77	27.98	43	52	32	0.9	7.497	7.4	10.991	16.4	0.5	2	2.9	27.8	84	33.0952	Yes	Yes	Yes	Yes	No	0	0	173	0.725	Q2	99.2388	I
32140	Female	69	Non-Hispanic Black	1	51	4355.33	3.46	High School or some College	132	69	33.23	39	18	20	1.1	2.168	5.6	5.162	14.4	0.5	2.7	3.2	11.4	258	4.4186	No	No	No	No	No	0	0	164	0.592593	Q1	59.3237	III
32163	Female	47	Mexican American	2	55	6272.78	1.68	<High School	122	77	32.26	42	20	21	0.7	0.485	5.3	5.495	13.3	0.8	2.2	7.1	14.2	40	35.5	Yes	Yes	No	No	No	0	0	169	2.58182	Q4	103.177	I
32193	Male	76	Non-Hispanic White	1	57	14937.9	3.13	High School or some College	151	61	25.75	47	22	26	0.9	0.711	4.9	6.384	15.1	0.4	0.5	3.1	258	147	175.51	Yes	Yes	No	Yes	No	1	0	95	2.48	Q4	82.6727	II
32200	Female	60	Mexican American	2	55	2295.55	1.9	<High School	154	62	32.84	42	20	26	0.7	1.84	5.9	6.273	14.9	0.6	2.2	3.2	12.6	25	50.4	Yes	Yes	No	No	No	0	0	169	0.872727	Q2	94.172	I
32202	Male	81	Non-Hispanic White	1	45	5238.72	1.95	High School or some College	118	71	22.96	39	20	24	1.6	1.14	5.4	4.385	15	0.9	1.4	3.6	4.5	58	7.75862	No	Yes	No	Yes	No	1	0	168	2.31429	Q4	39.8113	III
32245	Male	61	Non-Hispanic White	1	44	13113.8	5	College or Above	105	78	34.24	42	22	20	1.5	0.655	5.1	4.774	16	0.2	1.1	3.9	2.7	122	2.21311	No	Yes	No	No	No	0	0	177	0.709091	Q2	49.5345	III
32294	Female	77	Non-Hispanic White	2	49	12187.7	2.5	High School or some College	145	62	26.79	40	26	32	0.5	1.355	7.6	9.215	13.9	0.6	1.3	4.7	38.5	111	34.6847	Yes	Yes	Yes	No	No	1	1	116	2.16923	Q4	93.3545	I
32383	Female	83	Non-Hispanic White	2	46	10141.8	3.41	High School or some College	137	59	29.66	47	19	27	1.2	1.366	5.5	5.773	14.3	0.6	1.3	4	7.8	27	28.8889	Yes	No	No	No	No	1	0	129	1.84615	Q4	41.7588	III
32442	Male	72	Mexican American	1	56	2335.47	2.73	<High School	150	56	23.73	43	29	32	1	0.621	5.2	5.44	15	0.3	1.9	2.1	18.2	42	43.3333	Yes	Yes	No	Yes	No	0	0	176	0.331579	Q1	74.859	II
32444	Male	85	Non-Hispanic White	1	56	0	1.95	<High School	133	55	27.78	43	24	25	1.3	2.664	6.2	7.494	14.1	0.6	2	3.5	5.8	57	10.1754	Yes	No	Yes	Yes	No	1	0	22	1.05	Q3	49.7539	III
32455	Male	85	Non-Hispanic White	2	46	6031.88	3.79	College or Above	136	24	21.75	38	28	28	0.8	0.677	5	5.495	11.7	1	1.1	5.8	59.6	117	50.9402	Yes	Yes	No	No	No	1	1	45	5.27273	Q4	81.4571	II
32497	Female	74	Non-Hispanic White	2	44	11759.2	1.22	High School or some College	189	76	24.9	41	12	20	1.9	0.982	5.6	4.496	11.4	0.4	1	3.9	22.7	69	32.8986	Yes	Yes	No	Yes	No	1	0	76	1.56	Q4	25.5224	IV
32513	Female	22	Mexican American	2	54	3900.83	0.3	High School or some College	125	83	32.31	31	15	24	0.6	4.968	5	3.886	12.6	0.5	2.7	4.9	22.2	45	49.3333	No	Yes	No	No	No	0	0	161	0.907407	Q2	129.383	I
32577	Male	45	Non-Hispanic White	1	44	17857.4	4.16	High School or some College	119	77	38.2	39	35	25	1	5.272	5.6	6.328	15	0.3	1.3	2.5	226.5	125	181.2	No	Yes	No	Yes	No	1	1	26	0.576923	Q1	90.4929	I
32619	Male	52	Mexican American	1	57	8190.48	3.41	<High School	135	96	27.95	45	31	30	1.3	1.332	5.5	6.384	16.2	0.7	2.3	4.1	38.7	96	40.3125	Yes	Yes	No	No	No	0	0	165	1.24783	Q3	62.7338	II
32630	Male	60	Other Race	2	53	16057.3	1.52	College or Above	116	61	23.7	41	36	25	1.3	1.524	5.7	6.051	16.3	0.6	2.5	4.2	12.3	270	4.55556	No	Yes	No	Yes	No	0	0	166	1.008	Q3	59.3056	III
32729	Female	85	Non-Hispanic White	2	44	0	1.84	High School or some College	167	68	25.21	40	15	28	1.3	2.213	6.4	6.55	12.2	0.7	1.2	5.9	7.5	44	17.0455	Yes	No	No	No	No	1	0	77	3.44167	Q4	37.3783	III
32745	Female	43	Other Race	2	49	19842.7	2.04	High School or some College	99	57	24.21	44	12	17	0.7	1.502	5.1	5.051	13.6	0.6	2.2	3.8	18.1	57	31.7544	No	Yes	No	Yes	No	0	0	169	1.03636	Q3	106.117	I
32789	Female	27	Other Race	1	54	1920.59	2.73	College or Above	109	75	26.41	35	23	27	0.7	3.906	5.1	4.663	14.7	0.6	2.4	6.6	23.2	55	42.1818	No	No	No	No	No	0	0	165	1.65	Q4	118.74	I
32880	Female	62	Non-Hispanic Black	1	49	4620.31	2.02	<High School	155	51	32.2	42	22	24	1.2	1.005	7.3	9.825	11.6	0.4	1.3	2.3	15.7	283	5.5477	Yes	No	Yes	Yes	No	0	0	162	0.707692	Q2	56.0915	III
32881	Female	23	Mexican American	1	54	5020.9	2.89	<High School	106	46	34.05	32	19	21	0.4	3.037	5	4.829	12.3	1.1	2	9.4	50	116	43.1034	No	No	No	No	No	0	0	164	5.17	Q4	146.811	I
32910	Male	39	Non-Hispanic White	2	50	9721.07	3.25	High School or some College	103	69	47.23	43	33	22	0.8	2.845	6	5.329	16.6	0.5	1.7	5.2	67.4	99	68.0808	Yes	Yes	Yes	No	No	0	0	156	1.52941	Q4	112.529	I
32931	Male	38	Mexican American	2	58	8794.47	1.81	<High School	146	76	40.8	40	85	62	0.8	2.608	10	13.878	17	0.8	2.2	8.4	113.1	115	98.3478	Yes	Yes	Yes	Yes	No	0	0	177	3.05455	Q4	113.322	I
32954	Female	73	Non-Hispanic White	2	50	9694.74	0.91	High School or some College	131	70	31.12	39	15	19	1	2.868	6.1	8.549	14.5	0.9	2.2	5.5	18.1	94	19.2553	Yes	Yes	Yes	Yes	No	1	1	130	2.25	Q4	55.8452	III
32963	Male	32	Mexican American	1	48	0	1.55	<High School	131	71	29.19	43	42	23	0.8	1.998	5.3	5.551	15.2	0.5	2.4	3.4	113.8	159	71.5723	No	Yes	No	Yes	No	0	0	160	0.708333	Q2	118.2	I
33020	Male	39	Non-Hispanic White	1	54	21860.2	1.93	High School or some College	135	80	34.59	40	45	68	0.9	2.845	5.2	7.438	18.8	0.9	2.6	7.3	355	182	195.055	No	Yes	Yes	Yes	No	1	0	90	2.52692	Q4	107.211	I
33076	Male	54	Mexican American	1	53	5231.79	1.71	<High School	96	57	26.11	47	36	35	0.7	6.616	9.6	12.157	16.3	0.4	2.5	2.3	32.2	73	44.1096	Yes	Yes	Yes	Yes	No	0	0	159	0.368	Q1	106.988	I
33096	Male	81	Non-Hispanic Black	1	51	2458.14	5	College or Above	144	68	21.44	44	17	24	1.1	0.835	5.6	5.051	13.7	0.3	1.5	1.7	17.2	51	33.7255	Yes	No	No	No	No	1	1	24	0.34	Q1	72.5817	II
33153	Male	82	Non-Hispanic White	2	44	6008.76	5	College or Above	162	71	29.63	42	14	22	1	1.355	5.9	6.217	14.7	0.5	1.2	2.2	40	118	33.8983	Yes	Yes	Yes	No	No	1	1	150	0.916667	Q2	69.7809	II
33154	Male	46	Mexican American	1	56	5986.84	1.37	High School or some College	149	73	40.91	42	35	26	0.7	2.823	6.2	9.048	14.8	0.4	1.3	3.5	286.5	115	249.13	Yes	Yes	Yes	Yes	No	1	0	43	1.07692	Q3	113.173	I
33192	Female	47	Non-Hispanic White	2	49	12308.1	1.2	High School or some College	159	86	30.64	42	32	28	0.8	1.524	5	5.607	16.2	0.6	2.7	5.3	40.2	95	42.3158	Yes	Yes	No	Yes	No	0	0	171	1.17778	Q3	87.7949	II
33197	Female	85	Non-Hispanic White	2	46	10445.9	5	High School or some College	106	49	26.15	45	14	24	1.6	2.043	5.7	5.884	14.1	0.7	2.5	9.4	30	232	12.931	No	Yes	No	Yes	No	1	0	68	2.632	Q4	29.0801	IV
33200	Female	50	Non-Hispanic Black	2	49	6558.91	1.52	<High School	139	0	41.35	39	12	19	0.8	1.174	4.7	5.384	6.2	0.2	1.5	3.3	611	109	560.55	Yes	Yes	No	Yes	No	0	0	170	0.44	Q1	99.6324	I
33228	Male	44	Non-Hispanic White	2	44	8737.42	0.6	<High School	156	84	130.21	36	15	21	1.2	1.163	5.1	6.661	13.8	0.8	2.8	6.7	73.4	180	40.7778	Yes	Yes	No	No	No	0	0	175	1.91429	Q4	73.103	II
33265	Male	85	Non-Hispanic White	1	47	6245.85	4.39	High School or some College	137	69	26.82	43	29	33	0.9	0.96	5	5.051	17.4	0.7	3	3.2	168	95	176.842	No	Yes	No	Yes	No	1	0	89	0.746667	Q2	77.6078	II
33277	Female	77	Non-Hispanic Black	1	55	5100.02	1.48	<High School	103	53	35.31	38	16	17	1.8	1.423	6	5.773	13.8	0.4	1.6	4.3	2.3	134	1.71642	Yes	Yes	No	Yes	No	0	0	173	1.075	Q3	30.9201	III
33316	Male	74	Non-Hispanic White	2	53	4806.84	1.39	High School or some College	137	58	24.87	45	28	27	1.3	2.179	5.4	6.495	16.9	0.8	2.8	2.9	88.3	106	83.3019	Yes	Yes	No	Yes	No	0	0	166	0.828571	Q2	53.7508	III
33321	Male	63	Non-Hispanic White	2	50	14821.6	3.41	High School or some College	147	80	26.24	46	23	21	1.4	2.179	4.4	5.94	17	0.6	2.7	4.3	5.7	145	3.93103	Yes	Yes	No	No	No	0	0	157	0.955556	Q2	53.0924	III
33323	Female	27	Non-Hispanic Black	2	51	6796.78	1.81	High School or some College	155	89	34.28	35	31	26	2.9	1.174	4.9	4.219	8.6	0.4	0.9	3.4	1910	127	1503.94	Yes	Yes	No	No	No	1	0	55	1.51111	Q4	24.6811	IV
33454	Male	84	Non-Hispanic Black	1	55	3043.09	1.12	<High School	131	54	25.19	43	28	29	1.1	1.016	6.9	4.885	15.6	0.7	1.3	2.8	56.6	166	34.0964	Yes	Yes	Yes	Yes	No	1	0	3	1.50769	Q4	71.0681	II
33492	Male	45	Non-Hispanic Black	2	49	6676.75	3.37	High School or some College	164	79	44.15	34	22	33	1.1	1.366	6.4	5.662	16	0.6	1.5	4.4	98	223	43.9462	Yes	Yes	No	No	No	1	1	27	1.76	Q4	93.4661	I
33520	Male	74	Non-Hispanic White	2	49	9165.13	2.46	College or Above	108	53	25.41	37	21	24	1.2	2.258	5	4.607	15	0.5	1.9	5.5	3.2	138	2.31884	Yes	Yes	No	No	No	0	0	167	1.44737	Q3	59.2124	III
33562	Female	48	Other Race	2	52	0	5	College or Above	126	69	22.82	43	24	23	0.5	3.319	5.7	5.329	12.2	0.6	2.2	4.3	6.4	14	45.7143	No	No	No	Yes	No	0	0	167	1.17273	Q3	114.448	I
33576	Female	68	Non-Hispanic White	2	44	20139.5	2.68	High School or some College	110	67	25.33	41	21	20	1	2.055	5.2	5.162	14.5	0.7	2.1	3.5	4.5	123	3.65854	No	Yes	No	No	No	0	0	175	1.16667	Q3	57.8415	III
33596	Female	32	Non-Hispanic Black	1	45	6841.84	0.53	<High School	99	65	19.29	39	13	22	0.6	1.456	4.8	4.33	12.2	0.3	2.9	5.6	220	178	123.596	No	Yes	No	Yes	No	0	0	163	0.57931	Q1	139.782	I
33597	Female	59	Other Race	1	58	19393.1	3.11	<High School	107	64	23.27	43	19	28	0.8	4.651	7.1	8.16	12.6	0.4	1.6	3.2	1294	64	2021.88	No	No	Yes	No	No	0	0	166	0.8	Q2	80.6975	II
33625	Female	81	Non-Hispanic White	1	52	0	1.56	High School or some College	133	55	25.15	44	18	24	1.4	1.987	5.5	5.107	12.9	0.3	1.1	2.2	8.5	151	5.62914	No	No	No	No	No	1	1	21	0.6	Q1	35.1488	III
33663	Male	76	Non-Hispanic White	1	54	4239.63	1.29	College or Above	110	70	35.72	42	23	24	1.4	1.671	6.8	6.273	15.5	0.7	1.9	3.8	30.8	110	28	No	No	Yes	No	No	1	0	108	1.4	Q3	48.4588	III
33666	Male	71	Non-Hispanic White	2	56	7565.1	3.41	High School or some College	137	72	23.28	37	20	20	1.6	1.298	5.7	5.607	12	0.6	0.9	5.2	1790	117	1529.91	Yes	Yes	No	Yes	No	1	1	113	3.46667	Q4	42.7085	III
33667	Male	79	Mexican American	2	58	1129.21	2.61	<High School	138	65	33.58	42	24	28	1.2	2.608	5.7	5.94	14.5	0.4	1.7	4.2	32	176	18.1818	Yes	Yes	No	Yes	No	1	1	46	0.988235	Q3	57.1688	III
33673	Male	85	Non-Hispanic White	2	56	3101.53	1.19	High School or some College	120	46	31.89	38	13	21	1.2	0.802	5.7	5.495	13.1	0.4	0.9	3.3	35.6	131	27.1756	No	Yes	No	Yes	No	1	0	86	1.46667	Q4	54.8093	III
33698	Male	75	Non-Hispanic White	2	44	4778.5	1.21	<High School	132	82	37.04	44	21	23	0.8	2.055	6.4	6.717	17.6	0.6	1.3	3.8	44.6	148	30.1351	No	Yes	No	No	No	1	0	147	1.75385	Q4	87.3849	II
33731	Male	26	Non-Hispanic Black	2	57	6556.29	1.16	<High School	133	85	45.39	41	78	29	0.8	2.597	11.3	17.708	16.3	0.5	3.5	4.4	18.5	57	32.4561	Yes	No	Yes	No	No	0	0	174	0.628571	Q1	142.892	I
33793	Male	76	Non-Hispanic White	2	47	12068.5	2.5	College or Above	114	63	39.73	40	29	30	1.4	1.287	5.4	4.829	15.6	0.9	1	4	42.1	123	34.2276	Yes	Yes	No	Yes	No	1	1	65	3.6	Q4	48.4588	III
33796	Female	81	Non-Hispanic White	1	46	10136.7	2.04	High School or some College	179	57	27.99	41	23	27	0.9	1.321	5.7	5.384	15.4	0.6	2.1	4.3	18.4	103	17.8641	Yes	No	No	No	No	0	0	170	1.22857	Q3	59.9653	III
33854	Female	63	Mexican American	1	58	1520	0.9	<High School	156	56	34.33	47	14	21	0.7	2.924	6.1	8.382	15.5	0.5	3.1	5.1	15.8	30	52.6667	Yes	No	Yes	Yes	No	0	0	166	0.822581	Q2	92.2082	I
33922	Female	83	Non-Hispanic White	2	54	9640.24	2.39	High School or some College	147	67	23.11	39	15	21	0.8	2.269	6.3	7.216	12.6	0.4	1.3	6.1	171.9	75	229.2	Yes	Yes	Yes	Yes	No	1	0	59	1.87692	Q4	68.1777	II
33941	Female	81	Mexican American	2	58	2308.02	1.56	High School or some College	129	52	25.04	41	16	17	1	4.708	6.8	8.771	13.3	0.5	1.8	5.6	11	127	8.66142	Yes	Yes	Yes	Yes	No	1	1	58	1.55556	Q4	52.7934	III
33959	Female	81	Non-Hispanic White	1	47	10209.7	0.99	<High School	176	21	25.7	37	35	30	1.6	1.66	6	5.495	11.6	0.9	1.3	6.3	40.8	58	70.3448	Yes	No	No	No	No	1	0	101	4.36154	Q4	29.9088	IV
34006	Male	81	Non-Hispanic White	1	47	7229.72	2.65	College or Above	142	50	29.92	46	18	23	1.2	3.297	5.3	5.94	15.8	0.8	2.6	4.4	25.7	39	65.8974	Yes	Yes	No	Yes	No	1	1	57	1.35385	Q3	56.3712	III
34016	Female	85	Non-Hispanic Black	1	52	6036.24	3.82	<High School	116	0	26.02	37	12	21	1.2	1.558	4.3	4.94	11.3	0.7	3	6.8	2.8	89	3.14607	Yes	No	No	No	No	1	0	67	1.58667	Q4	47.7232	III
34040	Female	84	Non-Hispanic White	2	44	9067.23	2.2	High School or some College	205	47	27.21	50	9	22	1.6	1.592	6.1	6.106	11	0.5	1.8	2.1	415	72	576.389	Yes	No	No	No	No	1	1	22	0.583333	Q1	29.2851	IV
34043	Female	20	Mexican American	2	49	3780.48	0.76	High School or some College	102	63	29.12	39	19	25	0.9	1.287	5.7	5.829	14.9	0.5	2.6	6.5	17	55	30.9091	No	Yes	No	No	No	0	0	172	1.25	Q3	92.0442	I
34114	Male	69	Non-Hispanic Black	1	45	2810.93	2.51	High School or some College	131	83	24.51	41	16	19	1.2	1.411	4.2	4.829	13.6	0.4	1.5	1.2	209	314	66.5605	No	Yes	No	Yes	No	1	1	155	0.32	Q1	71.0804	II
34184	Male	60	Non-Hispanic Black	1	48	2199.04	0.63	<High School	112	82	39.64	36	19	19	1	1.897	5.3	6.883	14.3	0.5	2.3	2.2	53.2	167	31.8563	Yes	Yes	No	Yes	No	0	0	159	0.478261	Q1	94.3923	I
34220	Male	50	Non-Hispanic Black	1	49	8360.74	2.57	High School or some College	126	89	29.17	46	29	25	1.4	2.619	7.7	8.715	15.2	0.3	1.3	1.8	31.5	96	32.8125	No	Yes	Yes	No	No	0	0	162	0.415385	Q1	67.4179	II
34248	Female	83	Non-Hispanic White	2	54	10579.9	1.53	High School or some College	126	28	19.68	41	13	20	0.9	1.174	5.6	5.329	14.3	0.6	1.4	3.5	4.2	31	13.5484	No	Yes	No	No	No	0	0	161	1.5	Q4	59.1288	III
34300	Male	81	Non-Hispanic White	1	45	2766.96	1.09	High School or some College	119	55	25.49	35	15	22	1.4	0.689	5.9	5.273	11.4	0.4	1.7	2.7	32.2	114	28.2456	No	Yes	No	Yes	No	1	0	12	0.635294	Q1	46.7863	III
34361	Female	85	Non-Hispanic White	1	44	7316.94	1.46	<High School	134	36	31.56	40	17	32	1	0.418	5.6	7.105	13.1	0.2	1.1	12	128.2	164	78.1707	No	Yes	Yes	Yes	No	1	0	76	2.18182	Q4	51.3306	III
34374	Female	34	Other Hispanic	1	47	18882.2	0.23	<High School	115	69	29.92	39	16	23	0.7	2.8	5.6	4.996	13.1	0.3	1.5	2.7	72.6	99	73.3333	No	Yes	No	No	No	0	0	178	0.54	Q1	113.042	I
34418	Male	63	Non-Hispanic White	2	53	19070.9	4.77	High School or some College	123	81	22.91	44	27	31	1.3	4.189	5.4	5.384	16.7	0.6	1.6	6	1197	156	767.308	Yes	Yes	No	Yes	No	1	0	144	2.25	Q4	58.0689	III
34477	Female	70	Mexican American	1	48	2466.75	1.68	College or Above	110	49	26.44	38	21	22	0.8	1.377	6	5.773	14.5	0.5	1.9	5.6	4.4	10	44	No	Yes	No	No	No	0	0	159	1.47368	Q4	74.6968	II
34490	Female	33	Other Hispanic	2	54	26603.8	3.4	<High School	107	61	34.96	41	13	20	0.9	0.531	5.1	5.162	12.9	0.5	1.9	3.3	49.7	149	33.3557	No	Yes	No	No	No	0	0	161	0.868421	Q2	84.0111	II
34531	Male	81	Non-Hispanic White	2	50	3982.67	1.21	<High School	113	49	36.72	39	36	37	1.5	0.892	7.9	7.105	15.6	0.9	2	8.2	108.7	133	81.7293	Yes	Yes	Yes	Yes	No	1	0	12	3.69	Q4	43.0421	III
34584	Female	68	Non-Hispanic White	2	46	22526.3	1.63	High School or some College	129	83	30.56	43	24	27	0.9	5.453	5.5	5.718	15.1	0.5	2.1	3.1	90.7	124	73.1452	No	Yes	No	No	No	0	0	177	0.738095	Q2	65.6992	II
34625	Female	74	Non-Hispanic Black	1	55	5045.12	5	College or Above	136	68	36.89	36	10	14	1.4	1.152	6	5.218	15.2	0.6	1.5	4.9	244.5	51	479.412	Yes	Yes	No	Yes	No	1	1	16	1.96	Q4	42.7907	III
34674	Female	80	Non-Hispanic White	2	50	8409.55	1.48	<High School	154	84	33.91	45	14	22	1.2	2.089	5.2	6.384	15	0.7	2.1	5.1	30.5	127	24.0157	Yes	Yes	No	No	No	1	1	90	1.7	Q4	42.6481	III
34675	Female	78	Non-Hispanic Black	1	48	4823.26	0.63	High School or some College	115	63	28.4	39	17	22	1.5	0.96	6.7	6.994	11.6	0.6	1.6	5.2	7	192	3.64583	Yes	No	Yes	No	No	1	0	66	1.95	Q4	38.2755	III
34712	Female	20	Non-Hispanic White	1	46	19872.5	2.94	<High School	99	55	23.71	36	15	14	0.8	1.75	5.3	5.051	13	0.6	3.8	6	150.7	327	46.0856	No	Yes	No	No	No	0	0	169	0.947368	Q2	106.13	I
34715	Female	76	Non-Hispanic White	1	45	17725.2	1.88	High School or some College	177	86	30.88	42	18	22	1	1.185	5.8	6.328	14.9	0.4	1.8	5	72.1	127	56.7717	Yes	Yes	No	Yes	No	0	0	163	1.11111	Q3	54.6806	III
34719	Female	24	Non-Hispanic White	2	46	1845.4	5	<High School	103	71	39.74	28	48	23	0.9	2.134	4.6	4.607	11.2	0.5	1.8	5.4	67.6	57	118.596	No	Yes	No	Yes	No	0	0	177	1.5	Q4	89.4938	II
34726	Female	67	Non-Hispanic Black	2	45	2710.61	1	High School or some College	193	99	28.31	39	11	21	1.4	1.287	5.5	4.94	14	0.5	2.6	2.3	63.3	208	30.4327	Yes	Yes	No	Yes	No	1	0	125	0.442308	Q1	44.9474	III
34782	Female	85	Non-Hispanic White	2	48	0	1.12	<High School	189	59	30.52	42	19	24	1	4.369	6.5	9.048	13.9	0.5	3.2	2.9	163.7	140	116.929	Yes	No	Yes	No	No	1	1	97	0.453125	Q1	51.3306	III
34788	Male	85	Non-Hispanic White	2	50	0	1.52	<High School	152	71	26.64	38	18	26	1	1.129	5.3	5.44	13.8	0.6	1.9	3	111.4	210	53.0476	Yes	Yes	No	No	No	1	1	26	0.947368	Q2	68.3258	II
34805	Male	31	Non-Hispanic Black	1	44	5333.75	1.11	High School or some College	162	97	27.62	39	22	27	2.3	0.666	4.1	4.552	15.6	0.7	2.9	3.6	1168	170	687.059	Yes	Yes	No	No	No	0	0	178	0.868966	Q2	42.2746	III
34827	Female	54	Other Hispanic	1	47	13363.2	1.29	High School or some College	129	90	23.8	44	24	24	0.8	2.01	5.4	5.495	13.9	0.6	1.2	2.4	134.6	84	160.238	Yes	No	Yes	Yes	No	1	1	110	1.2	Q3	83.5822	II
34849	Female	71	Non-Hispanic Black	2	49	5674.82	1.47	<High School	149	0	30.27	44	51	138	1.1	0.79	4.7	5.884	13.1	0.5	1.8	3.7	44.6	409	10.9046	Yes	Yes	No	Yes	No	1	1	135	1.02778	Q3	58.4961	III
34857	Male	85	Non-Hispanic White	2	47	5886.27	1.46	High School or some College	179	78	26.54	42	14	22	1.9	2.01	5.4	5.662	15.4	0.6	2.8	4.7	350.5	41	854.878	Yes	Yes	No	Yes	No	1	0	38	1.00714	Q3	31.4464	III
34899	Female	84	Non-Hispanic White	2	47	10563.7	5	High School or some College	111	41	23.18	41	22	40	1.1	0.677	5.6	5.218	13.2	0.3	2.1	3.5	7.6	134	5.67164	Yes	Yes	No	Yes	No	1	0	120	0.5	Q1	46.0663	III
34910	Male	85	Non-Hispanic White	1	44	2099.52	1.71	<High School	138	0	25.94	41	132	92	1	0.948	7.3	9.27	11.3	0.5	1.7	4.3	362	127	285.039	No	Yes	Yes	No	No	1	0	42	1.26471	Q3	68.3258	II
34913	Female	81	Non-Hispanic White	2	46	8898.19	2.05	High School or some College	176	70	32.83	40	19	25	1	0.892	5.5	4.774	14.6	0.7	2.2	3.7	4.6	44	10.4545	Yes	Yes	No	No	No	1	0	77	1.17727	Q3	52.7934	III
34928	Male	85	Non-Hispanic White	2	46	4833.54	2.05	College or Above	135	71	22.13	36	15	15	1.2	1.061	5.5	5.718	14.5	0.6	1.4	3.2	3.9	108	3.61111	No	Yes	No	No	No	1	1	34	1.37143	Q3	54.8093	III
35079	Female	84	Non-Hispanic Black	1	48	5448.77	3.42	<High School	136	73	35.54	36	15	18	1	0.756	5.3	5.107	12.8	0.4	1.8	3.2	300.5	189	158.995	No	No	Yes	No	No	1	0	52	0.711111	Q2	59.9116	III
35184	Female	21	Mexican American	2	49	896.589	1.19	High School or some College	115	77	30.08	31	14	23	0.5	3.511	5.5	4.718	12.5	0.5	1.8	5.2	65.5	178	36.7978	Yes	No	No	No	No	0	0	169	1.44444	Q3	138.349	I
35221	Female	61	Mexican American	2	51	2350.34	0.65	<High School	135	66	27.7	31	19	18	0.7	3.635	13.2	20.594	13	0.5	2.7	3.3	1222	50	2444	Yes	No	Yes	No	No	0	0	169	0.611111	Q1	93.5128	I
35232	Female	67	Mexican American	1	57	2170.82	1.95	High School or some College	146	67	27.56	41	20	22	0.7	2.789	6.1	7.05	13.9	0.8	3	3.9	7.7	21	36.6667	Yes	Yes	Yes	No	No	0	0	175	1.04	Q3	89.6534	II
35273	Male	79	Non-Hispanic White	2	46	10386.8	1.59	<High School	137	87	28.87	45	28	28	1.1	4.595	6.6	9.936	14.7	0.6	1.9	2.8	33.6	105	32	Yes	Yes	Yes	No	No	1	0	144	0.884211	Q2	63.5104	II
35324	Male	76	Non-Hispanic White	2	44	9823.03	1.36	High School or some College	143	65	32.79	43	16	16	1.3	1.287	5.7	5.607	16.5	0.8	1.6	7.2	42	187	22.4599	Yes	Yes	No	Yes	No	0	0	176	3.6	Q4	53.001	III
35339	Female	41	Mexican American	1	54	4795.26	1.46	High School or some College	103	57	28.83	39	19	21	0.7	1.174	5.8	6.384	9.4	0.7	3.3	2.9	43.7	128	34.1406	No	No	No	No	No	0	0	164	0.615152	Q1	107.618	I
35343	Female	36	Non-Hispanic Black	1	50	1993.4	3.82	College or Above	115	61	30.93	32	20	20	0.6	1.423	5.4	4.274	12.1	0.8	2	5.1	44	124	35.4839	No	Yes	No	Yes	No	0	0	160	2.04	Q4	135.909	I
35345	Male	48	Mexican American	2	57	5231.4	4.55	High School or some College	117	63	26.64	41	25	27	0.9	1.964	5.7	6.495	15.6	0.6	2	2.8	31.3	87	35.977	No	Yes	No	Yes	No	0	0	173	0.84	Q2	100.643	I
35374	Male	72	Non-Hispanic White	1	58	8565.59	3.59	College or Above	136	73	35	41	18	18	1.4	0.881	5.3	5.607	14.8	0.4	0.9	3.6	7.5	18	41.6667	Yes	Yes	No	No	No	1	0	17	1.6	Q4	49.8397	III
35432	Male	84	Non-Hispanic White	1	44	4351.29	5	High School or some College	137	93	22.14	42	17	27	1.4	1.445	5.4	5.829	16.2	0.7	2.2	5.4	19.2	113	16.9912	Yes	Yes	No	Yes	No	1	1	71	1.71818	Q4	45.8106	III
35439	Female	78	Non-Hispanic Black	1	48	4849.88	1.04	High School or some College	158	27	23.59	37	20	21	1.5	0.644	6.9	7.105	9.1	0.4	0.8	2.3	33.3	62	53.7097	Yes	Yes	Yes	No	No	1	1	76	1.15	Q3	38.2755	III
35444	Male	80	Non-Hispanic White	2	47	6757.05	2.58	High School or some College	119	51	27.95	42	24	28	1.3	1.039	5	4.829	12.9	0.6	1.4	4.2	8.2	168	4.88095	No	Yes	No	No	No	1	1	163	1.8	Q4	51.5324	III
35504	Female	22	Non-Hispanic Black	2	45	4311.6	2.12	High School or some College	103	63	19.42	45	12	27	0.8	1.964	5	4.94	14.4	1.1	4.2	8	44	77	57.1429	No	Yes	No	Yes	No	0	0	159	2.09524	Q4	121.289	I
35569	Male	85	Non-Hispanic White	1	55	5656.33	3.9	High School or some College	128	40	22.59	44	25	31	1.5	1.694	5.6	6.162	14.7	0.7	1.3	5.3	82	117	70.0855	Yes	Yes	No	No	No	1	0	136	2.85385	Q4	41.8495	III
35586	Female	67	Mexican American	1	58	1420.15	0.82	<High School	112	74	24.19	42	20	19	0.9	0.644	7.5	8.438	13.9	0.3	1	2.4	35.8	40	89.5	No	Yes	Yes	No	No	1	0	64	0.72	Q2	66.1623	II
35609	Female	64	Non-Hispanic White	2	49	16987.6	3.03	High School or some College	154	57	32.07	46	16	20	1	1.863	6.1	6.439	13.7	0.8	1.8	5.3	7	44	15.9091	Yes	Yes	No	Yes	No	0	0	167	2.35556	Q4	59.4898	III
35617	Female	81	Mexican American	1	57	2631.89	1.46	High School or some College	123	48	32.26	46	19	23	0.9	2.077	5.6	5.218	13.6	0.5	1.7	2.7	16.7	214	7.80374	Yes	Yes	No	Yes	No	0	0	165	0.794118	Q2	59.9653	III
35624	Female	62	Non-Hispanic White	1	55	11695.8	1.04	High School or some College	125	57	18.73	46	18	34	0.5	1.479	4.8	4.718	17.4	0.7	1.5	3.4	51.5	64	80.4688	No	Yes	No	Yes	No	1	0	16	1.58667	Q4	103.728	I
35667	Female	73	Non-Hispanic White	1	46	17702.6	1.43	High School or some College	146	60	39.93	41	23	29	1.4	3.285	5.2	6.828	12.2	0.7	2.4	6.2	8.6	168	5.11905	Yes	No	Yes	No	No	0	0	170	1.80833	Q4	37.1806	III
35675	Female	70	Non-Hispanic White	2	50	11553.2	1.21	High School or some College	151	59	29.52	41	17	22	0.6	2.54	6.7	6.994	13.1	0.4	1.9	4	26	65	40	Yes	Yes	Yes	No	No	0	0	157	0.842105	Q2	92.3506	I
35686	Female	54	Non-Hispanic White	2	49	10529.6	0.46	High School or some College	163	59	35.12	38	14	16	1.2	2.71	6.8	8.215	14.3	0.8	2.9	5.9	17.2	119	14.4538	Yes	Yes	Yes	Yes	No	1	0	92	1.62759	Q4	51.1941	III
35687	Female	70	Non-Hispanic White	2	50	14596.8	5	College or Above	101	51	24.2	36	21	19	1	0.689	4.8	5.495	10.4	0.2	0.6	2.3	2.6	81	3.20988	Yes	Yes	No	Yes	No	1	1	135	0.766667	Q2	57.0345	III
35745	Male	66	Non-Hispanic Black	1	49	1991.51	3.11	<High School	122	69	18.59	39	19	24	1.6	0.869	5.8	4.996	14	0.5	2.4	3.6	35.4	110	32.1818	Yes	Yes	No	Yes	No	0	0	162	0.75	Q2	51.2686	III
35756	Female	80	Non-Hispanic White	2	44	0	1.16	High School or some College	130	70	25.7	45	21	30	1.1	1.377	5.9	5.829	13.9	0.8	1.7	7.2	5.6	35	16	Yes	No	No	Yes	No	1	1	42	3.38824	Q4	47.3791	III
35783	Male	80	Non-Hispanic White	2	48	5822.79	5	College or Above	125	75	23.18	47	47	42	1.2	1.152	5.3	7.105	16.4	0.4	1.5	3	24.6	156	15.7692	No	No	Yes	No	No	1	0	134	0.8	Q2	56.7686	III
35805	Male	45	Non-Hispanic Black	2	51	0	5	High School or some College	150	101	36.31	33	57	115	0.8	3.59	4.3	6.384	14.4	0.3	1.6	3.2	108.5	311	34.8875	Yes	Yes	No	Yes	No	0	0	171	0.6	Q1	125.038	I
35818	Male	85	Non-Hispanic White	2	44	5138.3	1.28	High School or some College	144	86	30.51	38	18	23	1.6	1.897	6.1	7.549	15.9	0.4	1	6.5	64.6	43	150.233	Yes	Yes	Yes	Yes	No	1	0	11	2.6	Q4	38.7082	III
35826	Male	72	Mexican American	1	55	1578.34	2.96	<High School	166	85	29.46	42	22	23	1.6	2.845	5.8	5.94	17	0.5	1.8	2.7	68.5	142	48.2394	Yes	Yes	No	Yes	No	0	0	173	0.75	Q2	42.4095	III
35884	Male	60	Non-Hispanic White	2	50	10232	1.89	<High School	183	81	42.46	40	31	28	1.1	1.671	7	8.549	14.9	0.5	2.5	3.6	129.2	149	86.7114	Yes	Yes	Yes	Yes	No	0	0	156	0.72	Q2	72.5787	II
35887	Male	73	Non-Hispanic White	1	57	13516.9	5	College or Above	128	63	27.58	41	22	21	1.3	0.745	5.5	6.439	16.5	0.5	1.4	3.2	8.4	130	6.46154	No	No	No	No	No	0	0	164	1.14286	Q3	54.1297	III
35908	Male	72	Non-Hispanic White	2	50	0	3.79	High School or some College	151	83	29.65	43	16	21	1.4	1.129	5.2	5.607	15	0.5	1.8	3.7	10.5	93	11.2903	Yes	Yes	No	Yes	No	1	0	149	1.02778	Q3	49.8397	III
36020	Female	82	Non-Hispanic White	2	47	11473.9	2.55	High School or some College	120	0	24.56	42	14	21	1	0.824	5.5	5.162	12.5	0.6	1.3	5	7.4	106	6.98113	No	No	No	No	No	0	0	171	2.30769	Q4	52.4238	III
36038	Male	55	Non-Hispanic White	2	52	16268.9	5	College or Above	163	85	43.23	40	26	28	1	2.405	6.1	6.162	14.9	0.7	1.8	5.2	22.3	73	30.5479	Yes	Yes	No	No	No	0	0	167	2.02222	Q4	84.3543	II
36050	Male	31	Non-Hispanic White	1	53	20949.7	5	High School or some College	124	77	28.88	41	25	18	1	2.608	10.9	13.989	17.2	0.6	2	4.4	192	224	85.7143	Yes	Yes	Yes	Yes	No	0	0	164	1.32	Q3	99.8447	I
36076	Female	37	Non-Hispanic White	1	50	29394.5	5	College or Above	99	55	16.71	42	26	29	0.8	0.892	4.6	4.163	14.3	0.3	1.5	2.1	59.3	104	57.0192	No	Yes	No	No	No	0	0	158	0.42	Q1	94.1839	I
36119	Male	83	Other Hispanic	2	45	1748.76	0.98	High School or some College	200	105	29.24	46	30	31	1.4	2.202	6.3	7.383	16.9	0.7	2	3.4	368	90	408.889	Yes	Yes	Yes	Yes	No	1	1	122	1.19	Q3	46.1336	III
36129	Female	68	Non-Hispanic Black	2	57	4186.16	2.55	High School or some College	133	76	34.17	42	18	21	1.3	0.892	6	5.44	12.6	0.6	1.8	3.5	17.6	158	11.1392	Yes	Yes	No	Yes	No	0	0	173	1.16667	Q3	48.8163	III
36164	Male	46	Non-Hispanic White	2	52	17705.8	5	High School or some College	107	68	28.14	46	35	19	1.4	2.134	5.2	5.829	14.5	0.5	1.6	5.1	4.6	155	2.96774	No	Yes	No	No	No	0	0	167	1.59375	Q4	59.8267	III
36176	Female	41	Non-Hispanic White	2	53	13600.8	0.2	High School or some College	105	72	39.6	36	33	27	0.8	0.971	4.4	7.494	15.3	1	2.2	12.2	173.6	103	168.544	Yes	Yes	Yes	Yes	No	1	0	79	5.54545	Q4	91.5743	I
36194	Female	46	Non-Hispanic White	2	53	34302.9	5	High School or some College	144	77	40.8	40	22	21	0.7	1.66	5.7	6.828	12.5	0.7	1.8	6.3	54.8	37	148.108	Yes	No	No	No	No	0	0	166	2.45	Q4	103.904	I
36266	Female	85	Non-Hispanic White	1	44	8413.22	4.29	<High School	158	0	21.06	39	20	23	0.6	2.71	6.4	7.383	10.9	0.9	2.5	4	41	104	39.4231	Yes	Yes	Yes	No	No	1	1	36	1.44	Q3	83.1148	II
36319	Male	65	Non-Hispanic White	2	50	7824.53	2.58	High School or some College	127	81	29.5	40	16	22	0.9	1.298	5.5	5.773	16.3	0.6	2.1	7.7	168.5	231	72.9437	No	Yes	No	Yes	No	0	0	157	2.2	Q4	89.3141	II
36346	Male	85	Non-Hispanic White	2	50	2593.11	1.22	High School or some College	129	50	21.68	40	64	35	1.2	0.61	5.6	5.218	10.5	0.4	1.2	1.3	2.7	78	3.46154	No	No	No	No	No	1	1	79	0.433333	Q1	54.8093	III
36354	Male	70	Non-Hispanic Black	2	58	4239.95	1.12	High School or some College	120	64	30.29	39	19	27	1.2	0.869	6.3	6.717	12.9	0.4	2.4	1.6	55.6	155	35.871	Yes	Yes	Yes	Yes	No	0	0	177	0.266667	Q1	70.5828	II
36405	Male	54	Non-Hispanic Black	2	45	5017.68	2.27	College or Above	125	68	25.07	42	28	32	1.1	1.49	4.1	6.439	14.1	0.9	2.4	3.4	45.5	114	39.9123	No	Yes	No	No	No	0	0	160	1.275	Q3	87.74	II
36407	Male	80	Non-Hispanic White	1	52	5622.85	1.56	<High School	117	66	20.19	44	24	37	1.4	3.003	4.7	5.218	16	0.3	0.8	4.4	18.3	101	18.1188	Yes	Yes	No	Yes	No	1	0	99	1.65	Q4	47.1161	III
36408	Male	42	Mexican American	2	54	6357.19	0.51	High School or some College	91	59	46.04	39	17	17	2.9	3.218	8.9	2.498	12.4	0.8	1.9	5.7	591	62	953.226	Yes	Yes	Yes	Yes	No	1	0	110	2.4	Q4	25.511	IV
36432	Female	84	Non-Hispanic White	2	44	0	1.32	High School or some College	148	0	33.02	45	16	21	1.1	1.456	6.1	6.828	10.6	0.6	0.8	5.2	12.3	55	22.3636	Yes	Yes	No	Yes	No	1	1	59	3.9	Q4	46.0663	III
36487	Male	81	Non-Hispanic White	2	46	6151.65	1.89	<High School	134	76	24.67	45	14	23	2	2.337	5	5.051	15.3	0.8	1.9	6.9	9.6	167	5.7485	No	Yes	No	No	No	1	0	117	2.90526	Q4	30.3978	III
36519	Female	67	Non-Hispanic White	2	54	21635.4	5	College or Above	113	61	26	36	16	21	1	1.852	5.2	5.051	13.5	0.5	1.5	2.4	0.5	29	1.72414	No	Yes	No	Yes	No	0	0	160	0.8	Q2	58.2492	III
36523	Female	45	Non-Hispanic White	1	46	12399.8	1.2	<High School	136	59	16.91	44	15	24	0.7	0.418	4.9	5.607	13.9	0.5	1.9	3.3	151.5	132	114.773	No	Yes	No	Yes	No	0	0	170	0.868421	Q2	104.636	I
36582	Female	61	Non-Hispanic Black	2	51	3722.36	0.34	<High School	174	96	19.38	49	18	25	0.9	2.518	5.3	5.329	11.8	0.5	3.2	4.6	110.8	236	46.9492	Yes	Yes	No	Yes	No	1	1	121	0.71875	Q2	79.9832	II
36670	Female	52	Non-Hispanic Black	1	49	8213.19	0.84	High School or some College	129	88	49.75	35	20	16	0.9	0.914	5.5	5.607	14.5	0.3	2.4	3.2	606	95	637.895	No	No	No	No	No	0	0	162	0.4	Q1	85.2031	II
36690	Female	85	Non-Hispanic White	2	51	8971.15	1.36	<High School	164	75	21.83	43	11	18	1	0.971	5.2	4.94	12.9	0.6	2.3	2.9	17.9	121	14.7934	Yes	No	No	No	No	1	0	50	0.756522	Q2	51.3306	III
36698	Male	27	Non-Hispanic Black	2	45	4220.82	4.59	High School or some College	123	67	25.79	41	16	18	0.9	1.637	5.3	5.495	16.5	0.4	2.2	2	69.8	85	82.1176	No	Yes	No	No	No	0	0	158	0.363636	Q1	135.186	I
36723	Male	36	Mexican American	2	54	7869.58	1.71	College or Above	135	93	42.01	46	35	23	0.8	1.49	8	7.605	16	0.6	2.8	4	61.1	134	45.597	Yes	No	Yes	No	No	0	0	161	0.857143	Q2	114.925	I
36725	Female	69	Non-Hispanic White	1	54	19990.6	2.51	High School or some College	161	72	29.6	44	21	23	1	1.095	5.7	5.107	13.1	0.4	1.3	1.9	12.1	142	8.52113	Yes	No	No	No	No	0	0	165	0.584615	Q1	57.4366	III
36728	Female	69	Non-Hispanic White	2	50	17530.6	2.27	High School or some College	153	49	40.89	44	23	27	1	1.614	6	7.605	14.6	0.5	1.3	4.6	16.9	203	8.32512	Yes	No	Yes	Yes	No	0	0	156	1.76923	Q4	57.4366	III
36765	Female	72	Non-Hispanic White	2	49	13344.1	2.33	<High School	119	65	29.16	43	18	23	1.3	0.881	5.1	5.829	13.1	0.4	1.7	3.4	14.9	164	9.08537	No	No	No	No	No	0	0	168	0.8	Q2	40.9523	III
36784	Female	25	Other Race	1	47	1784.82	4.52	College or Above	139	95	30.95	26	14	23	0.7	3.285	5.2	5.773	11.7	0.4	1.6	5.7	11810	157	7522.29	Yes	Yes	No	No	No	0	0	179	1.425	Q3	120.42	I
36827	Female	83	Non-Hispanic White	2	50	9876.93	1.89	<High School	216	38	28.07	50	19	28	0.9	2.134	5.7	5.384	13.5	0.6	1.4	7	393	54	727.778	Yes	No	No	No	No	1	1	15	3	Q4	59.1288	III
36839	Male	40	Non-Hispanic White	1	45	7855.73	1.14	College or Above	118	57	38.5	44	35	28	0.9	3.635	5.5	5.384	16	0.5	1.7	7.1	163	282	57.8014	No	Yes	No	Yes	No	0	0	163	2.08824	Q4	106.461	I
36849	Male	80	Non-Hispanic White	1	45	5458.65	1.25	College or Above	123	60	28.96	45	22	22	2	5.272	6.7	7.216	15.7	1	1.6	5.2	75.8	168	45.119	No	Yes	Yes	Yes	No	1	0	104	3.25	Q4	30.6121	III
36850	Female	35	Non-Hispanic White	1	55	25405.2	2.8	High School or some College	119	71	26	38	20	25	0.9	1.14	5.2	4.774	13.8	0.4	1.5	2.3	156.5	210	74.5238	No	Yes	No	No	No	1	0	139	0.613333	Q1	82.839	II
36853	Male	65	Non-Hispanic Black	2	49	2287.28	1.06	High School or some College	111	67	26.51	45	16	22	1.5	1.445	4.9	7.327	11.6	0.4	0.8	2.8	468	94	497.872	No	No	Yes	No	No	1	1	16	1.4	Q3	55.8198	III
36873	Female	51	Non-Hispanic Black	2	45	5430.07	2.12	High School or some College	119	80	31.91	45	37	32	0.9	8.761	5.6	6.106	15.1	0.6	3	7.4	75.8	158	47.9747	Yes	No	No	Yes	No	0	0	159	1.48	Q4	85.8038	II
36875	Female	74	Non-Hispanic Black	2	52	4134.21	3.79	High School or some College	121	63	37.19	35	22	26	1.1	1.31	8.9	10.269	11.9	0.5	2.1	3.7	13.5	49	27.551	Yes	Yes	Yes	Yes	No	0	0	167	0.880952	Q2	57.2762	III
36909	Female	40	Mexican American	1	53	5191.8	3.1	High School or some College	162	107	41.55	38	28	23	0.8	1.795	5.9	6.162	15.2	0.3	2.7	3.6	291	101	288.119	Yes	Yes	No	No	No	0	0	159	0.4	Q1	92.2199	I
36931	Male	81	Non-Hispanic White	2	44	2433.73	1.22	High School or some College	135	82	30.12	43	18	24	1.2	1.953	5.4	5.773	14.3	0.5	1.2	3.1	11.5	154	7.46753	Yes	Yes	No	No	No	1	0	101	1.29167	Q3	56.3712	III
36950	Male	67	Non-Hispanic Black	1	52	2693.69	1.45	<High School	126	67	37.97	31	12	14	1.3	0.802	6.1	6.217	9.2	0.2	1.6	1.9	206.5	76	271.711	Yes	Yes	Yes	Yes	No	1	0	35	0.2375	Q1	65.4371	II
36975	Male	75	Non-Hispanic White	1	51	8009.34	5	College or Above	139	0	25.31	39	23	22	1.2	2.224	5.7	5.773	16	0.4	2	4.6	34	248	13.7097	No	Yes	No	Yes	No	1	0	126	0.92	Q2	58.7979	III
36978	Female	67	Mexican American	1	48	2438.89	3.11	<High School	125	76	28.05	42	20	26	0.7	1.253	4.8	5.107	13.9	0.5	1.9	4.3	137.2	62	221.29	Yes	Yes	No	Yes	No	1	0	160	1.13158	Q3	89.6534	II
36992	Female	49	Non-Hispanic Black	1	51	0	2.88	High School or some College	136	76	30.53	40	21	20	0.4	0.632	6.7	7.993	12.3	0.5	2.5	6.2	93.9	77	121.948	Yes	Yes	Yes	No	No	0	0	163	1.24	Q3	141.75	I
36998	Female	55	Non-Hispanic White	1	45	25784.9	5	College or Above	126	84	25.87	47	30	23	1.1	3.477	5.5	5.718	15.5	0.5	1.4	5.3	10.4	111	9.36937	No	Yes	No	Yes	No	0	0	163	1.89286	Q4	56.4749	III
37014	Male	77	Non-Hispanic White	1	56	0	5	College or Above	111	59	28.8	40	13	18	1.2	0.971	5.6	5.829	13.9	0.5	1.2	5.2	5.3	45	11.7778	No	No	No	Yes	No	1	0	34	2.16667	Q4	57.9776	III
37025	Male	83	Non-Hispanic White	1	54	5891.08	1.64	High School or some College	125	67	21.13	38	15	21	1.2	1.332	5.8	5.829	15	0.7	3.1	5.8	4.4	92	4.78261	No	No	No	No	No	1	0	47	1.30968	Q3	55.5848	III
37031	Female	53	Non-Hispanic Black	2	54	8338.62	5	High School or some College	148	58	40.55	37	21	23	1	2.382	5.6	5.051	13.6	0.9	5.4	3.8	22.9	70	32.7143	Yes	Yes	No	Yes	No	0	0	161	0.633333	Q1	74.4876	II
37034	Male	35	Non-Hispanic White	2	47	24956.9	2.4	College or Above	111	77	50.19	40	45	29	0.8	2.45	5	5.662	16.3	0.8	3.5	5.3	53.5	127	42.126	No	Yes	No	Yes	No	0	0	171	1.21143	Q3	115.735	I
37050	Male	69	Non-Hispanic Black	1	50	2936.27	0.73	High School or some College	137	92	29.04	39	27	19	0.9	0.802	10.8	8.16	15.5	0.5	2.7	2.2	155.4	294	52.8571	Yes	Yes	Yes	Yes	No	0	0	157	0.407407	Q1	100.647	I
37075	Female	61	Non-Hispanic Black	1	51	4355.33	4.68	College or Above	151	92	18.53	43	21	26	1.6	0.847	6.2	5.107	12.9	0.2	1.6	2.2	31.9	131	24.3511	Yes	Yes	No	No	No	0	0	164	0.275	Q1	39.893	III
37130	Male	82	Non-Hispanic White	2	50	5987.62	1.48	<High School	114	76	28.75	42	14	23	1.2	0.903	5.8	6.217	15.6	0.8	1.5	5.8	42.3	85	49.7647	Yes	Yes	No	Yes	No	1	1	85	3.09333	Q4	55.9766	III
37134	Female	75	Non-Hispanic White	2	47	18763.4	3.03	High School or some College	170	74	43.17	43	21	25	0.7	1.784	5.5	5.829	12.9	0.6	1.6	5.2	55.8	88	63.4091	Yes	Yes	No	No	No	1	1	39	1.95	Q4	84.7541	II
37138	Male	66	Mexican American	1	46	3094.03	1	High School or some College	129	63	36.49	45	41	31	1.1	1.31	5.6	5.551	15.6	0.8	1.4	4.4	27.3	87	31.3793	No	Yes	No	Yes	No	0	0	170	2.51429	Q4	69.5833	II
37147	Male	60	Mexican American	2	58	1052.81	3.21	<High School	130	80	23.64	45	23	21	0.8	1.084	12.2	14.322	17.3	0.3	1.2	3.9	74.6	88	84.7727	No	Yes	Yes	No	No	0	0	177	0.975	Q2	97.0952	I
37148	Male	84	Non-Hispanic White	2	46	0	1.38	<High School	133	52	32.54	50	20	25	2.1	2.664	5.8	5.607	15	0.7	4.1	6.5	27.2	203	13.399	No	Yes	No	Yes	No	1	0	65	1.10976	Q3	28.059	IV
37151	Female	55	Non-Hispanic White	2	46	28102.8	4.24	High School or some College	150	83	23.93	45	22	24	0.7	1.005	5.7	6.162	14.1	0.6	2.6	6.6	118.1	17	694.706	Yes	Yes	No	Yes	No	0	0	177	1.52308	Q4	97.5384	I
37188	Male	78	Non-Hispanic Black	1	49	3246.61	1.38	High School or some College	127	45	30.94	42	20	24	1.4	1.219	5.4	5.495	15	0.8	3.2	2.6	6.3	118	5.33898	Yes	Yes	No	No	No	1	1	174	0.65	Q1	55.3802	III
37210	Female	72	Non-Hispanic White	1	47	11492.6	1.15	High School or some College	132	59	50.13	37	16	16	1.6	6.83	6.1	9.326	12.3	0.6	1.6	6.6	1714	98	1748.98	Yes	Yes	Yes	Yes	No	1	0	52	2.475	Q4	31.8607	III
37218	Female	80	Non-Hispanic White	2	47	10244.3	1.22	<High School	145	70	40.86	37	22	30	0.8	3.5	6.3	7.549	13.1	0.7	3.2	7.9	103.8	182	57.033	Yes	No	Yes	No	No	1	1	111	1.72812	Q4	69.6297	II
37250	Female	33	Non-Hispanic White	1	48	31157.5	3.01	High School or some College	127	76	34.49	43	13	16	0.8	1.287	5.3	5.384	14.5	0.5	1.8	4.2	171.2	108	158.519	No	Yes	No	No	No	0	0	160	1.16667	Q3	96.8679	I
37279	Female	43	Non-Hispanic White	2	53	12202.9	1.36	High School or some College	121	69	31.76	35	12	22	0.7	1.344	6.3	4.441	12.5	0.5	2.5	2.7	71	76	93.4211	No	Yes	Yes	Yes	No	0	0	166	0.54	Q1	106.117	I
37303	Male	66	Non-Hispanic Black	2	49	2202.79	1.18	<High School	189	70	29.77	38	16	22	1.6	0.666	5.9	6.384	15.4	0.8	1.2	6.8	234.5	378	62.037	Yes	Yes	No	Yes	No	1	0	28	4.53333	Q4	51.2686	III
37373	Female	77	Non-Hispanic White	2	53	13921.8	2.27	High School or some College	145	47	33.26	41	20	26	1.9	1.276	7.8	9.548	13.3	0.8	2.4	5.6	23	40	57.5	Yes	No	Yes	No	No	1	0	90	1.86667	Q4	24.9902	IV
37389	Male	71	Non-Hispanic White	1	53	4476.28	0.69	<High School	144	83	23	37	8	16	1.4	2.314	5.2	5.162	16.5	0.4	2.6	5.1	5.5	142	3.87324	Yes	Yes	No	Yes	No	1	0	20	0.784615	Q2	50.191	III
37436	Male	77	Non-Hispanic White	2	47	7148.19	1.52	<High School	134	61	43.79	36	17	24	1.3	1.739	6.6	8.16	12	0.8	2.6	6.7	60.4	63	95.873	Yes	Yes	Yes	No	No	1	0	36	2.06154	Q4	52.6299	III
37455	Male	64	Mexican American	2	54	3718.65	1.21	<High School	124	61	34.99	36	15	22	1.3	0.813	7.1	6.162	14.1	0.5	0.9	5.6	1054	143	737.063	Yes	Yes	Yes	Yes	No	1	1	4	3.11111	Q4	57.6624	III
37456	Female	52	Non-Hispanic Black	1	52	7885.38	2.49	High School or some College	151	69	30.48	44	20	26	0.7	2.71	6.3	6.606	14.8	0.4	3.5	3.8	141.7	53	267.358	Yes	Yes	No	No	No	1	1	123	0.434286	Q1	115.455	I
37492	Male	75	Non-Hispanic Black	1	55	3621.38	1.48	<High School	129	78	52.02	36	16	21	2.3	1.084	6.2	5.995	14.1	0.6	1.6	3.2	52.7	202	26.0891	Yes	Yes	Yes	No	No	1	1	58	1.2	Q3	31.0346	III
37494	Male	62	Non-Hispanic White	1	44	12851	3.73	High School or some College	162	77	34.4	38	29	20	1	1.377	7.8	8.882	15.6	0.9	3.4	7.8	89	144	61.8056	Yes	Yes	Yes	Yes	No	1	0	109	2.06471	Q4	80.3067	II
37513	Female	49	Non-Hispanic Black	1	56	9680.65	0.87	High School or some College	198	98	38.84	39	18	19	0.9	1.332	5.7	6.55	14.3	0.5	1.8	3.1	105.5	184	57.337	Yes	Yes	No	No	No	0	0	174	0.861111	Q2	87.0177	II
37556	Male	58	Non-Hispanic Black	1	49	8360.74	1.48	High School or some College	129	95	33.02	43	25	24	3.2	1.603	5.9	5.162	15	0.8	2.9	4.2	21.1	156	13.5256	Yes	Yes	No	Yes	No	1	0	107	1.15862	Q3	23.4591	IV
37599	Female	48	Non-Hispanic Black	1	53	8769.27	3.42	College or Above	118	62	29.38	38	23	23	1.1	1.118	5.2	5.051	13.3	0.4	2.3	2.7	42.7	63	67.7778	Yes	Yes	No	No	No	0	0	159	0.469565	Q1	68.7534	II
37606	Male	53	Non-Hispanic White	2	46	22729.8	5	High School or some College	153	95	28.53	48	46	39	0.8	0.892	4.8	6.162	15.6	0.5	1.4	6.3	111.1	223	49.8206	Yes	Yes	No	Yes	No	1	0	49	2.25	Q4	101.989	I
37653	Female	82	Non-Hispanic White	2	47	10743.8	5	High School or some College	121	57	27.27	40	11	23	0.8	1.231	6.1	5.995	14.3	0.5	2	5.1	40.7	118	34.4915	No	Yes	Yes	No	No	1	1	71	1.275	Q3	68.6583	II
37657	Male	75	Non-Hispanic White	2	52	8654.92	5	College or Above	122	66	26	47	27	29	1.2	1.027	5.6	5.607	16.2	0.6	2.2	3.8	6.4	78	8.20513	Yes	Yes	No	No	No	0	0	167	1.03636	Q3	58.7979	III
37670	Male	78	Non-Hispanic White	2	44	10067.9	1.83	<High School	121	59	24.98	44	17	27	1.1	1.073	4.6	5.829	14.5	0.7	1.9	4	76.6	169	45.3254	No	Yes	No	Yes	No	0	0	174	1.47368	Q4	63.9582	II
37682	Male	74	Non-Hispanic White	2	50	9791.6	2.24	College or Above	111	64	31.84	41	28	25	1.3	1.581	5.9	6.217	12.2	2.3	1.1	2.4	8.1	132	6.13636	Yes	Yes	No	Yes	No	1	1	34	5.01818	Q4	53.7508	III
37749	Female	84	Non-Hispanic White	2	47	11189.9	1.21	<High School	115	55	35.89	43	20	19	0.9	1.118	6.5	7.161	15.1	0.4	1.5	3.7	8.7	174	5	Yes	Yes	Yes	No	No	1	0	83	0.986667	Q3	58.7149	III
37765	Male	73	Non-Hispanic Black	1	51	2546.84	5	High School or some College	122	75	33.08	39	31	21	0.9	0.542	5.8	6.606	14.3	0.3	1.5	2.4	378.5	105	360.476	Yes	Yes	Yes	No	No	0	0	163	0.48	Q1	97.8583	I
37769	Female	64	Non-Hispanic White	2	44	16783.5	2.39	College or Above	92	46	40.1	43	18	22	1.7	1.885	5.7	6.828	11.4	0.4	1.5	3.5	82.9	173	47.9191	Yes	Yes	Yes	No	No	0	0	175	0.933333	Q2	31.3206	III
37887	Female	67	Non-Hispanic White	2	53	24651.1	2.12	High School or some College	141	78	41.3	42	18	20	1.1	1.197	6.5	8.493	14.1	0.8	2.1	5.1	11.6	140	8.28571	Yes	Yes	Yes	Yes	No	0	0	167	1.94286	Q4	51.9094	III
37910	Female	60	Mexican American	1	55	1860.16	1.25	<High School	144	70	38.81	36	19	19	0.9	1.276	8.2	10.103	12.1	0.5	3.1	4.2	104.5	133	78.5714	Yes	Yes	Yes	Yes	No	0	0	173	0.677419	Q2	69.497	II
37922	Female	85	Non-Hispanic White	2	44	9134.08	1.14	<High School	110	42	27.53	47	26	30	0.9	2.179	5.2	5.495	14.2	0.6	1.1	5.4	116.5	91	128.022	No	Yes	No	Yes	No	1	0	131	2.94545	Q4	58.3039	III
37929	Male	78	Non-Hispanic Black	1	51	3067.71	2.34	High School or some College	141	57	31.93	37	22	28	1.7	1.739	5.5	5.662	14.1	0.9	2	2.1	2.1	112	1.875	Yes	Yes	No	No	No	1	1	147	0.945	Q2	43.7936	III
38010	Female	81	Non-Hispanic Black	1	44	4473.08	0.75	High School or some College	128	69	32.76	39	14	24	1.2	0.926	6.3	5.329	14.3	0.3	1.5	1.6	25	194	12.8866	No	Yes	No	No	No	0	0	177	0.32	Q1	49.0832	III
38065	Male	66	Non-Hispanic Black	2	49	2202.79	1.2	<High School	155	83	26.92	41	27	29	1.6	2.36	6.3	6.828	14.7	0.9	2.6	3.7	15.7	345	4.55072	Yes	Yes	No	No	No	0	0	167	1.28077	Q3	51.2686	III
38106	Male	73	Mexican American	1	58	1642.91	0.82	<High School	123	79	28.93	37	15	16	1.4	1.095	6.4	4.718	14.5	0.8	1.8	6.5	78.8	152	51.8421	Yes	Yes	No	Yes	Yes	1	0	63	2.88889	Q4	49.4908	III
38119	Female	81	Non-Hispanic Black	1	49	6036.24	1.95	<High School	127	9	23.64	40	14	20	1.5	1.908	6.6	8.604	11.7	0.4	1	3.7	8.2	103	7.96117	No	No	Yes	No	No	0	0	162	1.48	Q4	37.4773	III
38120	Male	42	Mexican American	1	57	6522.79	4.18	College or Above	116	73	18.59	40	84	72	1	0.813	11.3	14.488	15.4	0.5	1.9	6.3	436	64	681.25	No	Yes	Yes	Yes	No	1	1	67	1.65789	Q4	92.4202	I
38162	Male	32	Non-Hispanic White	2	50	9619.48	1.12	High School or some College	109	67	20.79	45	23	22	1	0.847	4.9	5.051	16.7	0.6	2.7	2.5	26	85	30.5882	No	Yes	No	Yes	No	0	0	157	0.555556	Q1	99.1458	I
38163	Male	64	Mexican American	2	58	1052.81	0.94	<High School	145	51	29.69	44	26	17	0.8	5.205	7.1	9.659	14.9	0.5	2	3.9	110	47	234.043	Yes	Yes	Yes	Yes	No	0	0	177	0.975	Q2	94.4049	I
38220	Female	67	Non-Hispanic White	2	50	16259	3.41	High School or some College	163	85	27.15	42	33	31	1	7.237	5.8	9.048	13.2	0.5	2.6	2.4	4.6	44	10.4545	Yes	Yes	Yes	Yes	No	0	0	157	0.461538	Q1	58.2492	III
38225	Female	85	Non-Hispanic White	2	49	8307.12	2.23	<High School	101	52	22.9	41	17	27	1.1	1.942	5.3	5.495	14	0.4	1.1	3.4	9.7	197	4.92386	Yes	No	No	Yes	No	1	0	63	1.23636	Q3	45.7439	III
38250	Female	85	Non-Hispanic White	1	49	11170.6	0.73	<High School	133	71	26.31	39	81	33	1.2	0.7	5.5	5.107	13.1	0.8	1.4	3.5	6.6	69	9.56522	Yes	Yes	No	No	No	1	0	96	2	Q4	41.1762	III
38364	Female	63	Non-Hispanic White	2	54	10171.5	2.6	<High School	106	56	37.55	36	10	21	1.1	1.377	6.4	7.161	12.3	0.8	1.6	5.2	2.3	39	5.89744	Yes	No	Yes	No	No	1	0	106	2.6	Q4	53.3887	III
38426	Male	53	Non-Hispanic White	2	53	24597.5	5	High School or some College	101	87	40.48	46	54	33	1.1	2.156	4.7	5.94	16.9	0.5	2.2	4.4	178	189	94.1799	Yes	Yes	No	No	No	0	0	167	1	Q3	76.2368	II
38427	Male	77	Non-Hispanic Black	1	52	2770.07	0.78	<High School	133	57	30.96	41	13	19	1.3	1.829	5.8	5.495	15.4	0.4	1.8	3	65	141	46.0993	Yes	Yes	No	No	No	1	0	50	0.666667	Q2	60.9981	II
38444	Female	59	Non-Hispanic Black	1	48	6865.8	1.46	High School or some College	99	58	31.3	37	19	19	1.1	1.513	6.4	7.938	15.3	0.3	1.6	7.5	51.4	131	39.2366	Yes	Yes	Yes	Yes	No	0	0	160	1.40625	Q3	63.6408	II
38446	Female	55	Mexican American	1	47	4917.74	1.24	<High School	131	53	31.19	37	138	70	0.5	1.456	9.5	12.712	9.1	0.2	1.5	3.2	126.8	90	140.889	No	Yes	Yes	Yes	No	0	0	179	0.426667	Q1	108.956	I
38491	Female	85	Non-Hispanic White	1	55	10093.5	3.9	High School or some College	164	70	22.36	40	20	21	1	3.522	5.4	5.329	13.6	0.7	2.3	4.9	8.1	139	5.82734	Yes	Yes	No	No	No	1	0	133	1.4913	Q4	51.3306	III
38500	Male	65	Non-Hispanic Black	2	50	3182.55	3.63	<High School	122	72	32.67	38	25	16	2.1	0.971	8.6	3.83	12	0.6	1.5	7.4	707	73	968.493	Yes	Yes	Yes	Yes	Yes	1	0	29	2.96	Q4	37.1638	III
38505	Male	74	Non-Hispanic Black	1	49	3371.14	0.78	<High School	168	52	33.11	39	20	22	1	1.411	5.3	6.661	14.5	0.4	2.2	2	34.8	92	37.8261	Yes	Yes	Yes	No	No	0	0	163	0.363636	Q1	85.5512	II
38535	Female	20	Non-Hispanic Black	2	54	7739.15	2.3	High School or some College	109	57	21.89	39	17	28	0.9	0.7	5.2	3.83	12	0.4	1.1	3	25.3	57	44.386	No	Yes	No	No	No	0	0	160	1.09091	Q3	106.679	I
38544	Female	33	Non-Hispanic Black	1	47	8565.82	3.13	High School or some College	114	75	45.3	35	14	17	0.7	0.745	5.5	4.94	15	0.4	1.9	4	368	142	259.155	No	Yes	No	No	No	0	0	179	0.842105	Q2	131.94	I
38572	Female	61	Mexican American	1	53	1640.66	0.7	<High School	138	57	22.7	34	17	14	0.6	2.066	13.4	23.203	12.6	0.5	1.9	5.5	551	30	1836.67	No	No	Yes	No	No	0	0	158	1.44737	Q3	98.3777	I
38633	Female	85	Non-Hispanic White	2	49	8236.66	1.33	High School or some College	136	49	23.42	41	14	25	2.2	0.869	5.2	4.94	12.9	0.6	1.1	4.7	4.1	59	6.94915	No	Yes	No	No	No	1	0	35	2.56364	Q4	19.7873	IV
38636	Male	85	Non-Hispanic White	1	45	5657.25	4.04	<High School	129	78	27.01	39	13	20	2	1.253	5.3	4.996	13.1	0.7	1.9	3.4	75	200	37.5	Yes	Yes	No	No	No	1	1	46	1.25263	Q3	29.5556	IV
38637	Male	69	Other Race	1	49	2758.37	5	College or Above	195	88	29.78	41	35	33	1.1	1.298	6	6.55	16	0.5	2.7	2.4	615	144	427.083	Yes	Yes	No	Yes	No	0	0	162	0.444444	Q1	68.1322	II
38638	Female	37	Non-Hispanic White	1	49	33779.1	2.49	High School or some College	108	58	26.23	38	15	20	0.5	1.626	5.2	5.607	13.7	0.5	3	4.4	51.6	60	86	No	Yes	No	Yes	No	0	0	162	0.733333	Q2	123.642	I
38673	Male	69	Non-Hispanic Black	1	52	3250.45	0.71	<High School	132	58	15.92	38	10	24	1.8	0.711	5.3	4.774	9.2	0.4	6.7	2.2	37.2	233	15.9657	No	Yes	No	Yes	No	1	1	20	0.131343	Q1	43.5367	III
38679	Male	65	Non-Hispanic White	2	46	16227.9	3.18	<High School	120	62	36.09	40	22	22	1.9	4.256	7.6	8.493	17.3	0.8	3	5.5	21.6	172	12.5581	Yes	Yes	Yes	No	No	1	1	102	1.46667	Q4	36.1898	III
38721	Female	85	Non-Hispanic White	1	44	6670.31	2.71	<High School	131	61	24.66	42	29	28	1.1	1.524	7.3	6.384	12	0.5	1.6	2.4	35.6	44	80.9091	Yes	Yes	Yes	No	No	1	0	22	0.75	Q2	45.7439	III
38751	Male	24	Non-Hispanic White	2	54	24508.3	3.37	High School or some College	113	63	24.87	48	24	26	1	0.44	4.6	4.774	14.6	0.6	1.8	3.6	96.8	217	44.6083	No	Yes	No	No	No	0	0	161	1.2	Q3	104.877	I
38826	Male	82	Mexican American	1	55	0	0.46	<High School	107	60	20.18	38	15	20	0.9	1.694	6.1	6.051	15.6	0.5	1.3	4.3	60.7	144	42.1528	No	Yes	No	Yes	No	1	0	30	1.65385	Q4	79.2606	II
38871	Female	30	Non-Hispanic Black	1	56	9716.59	2.18	High School or some College	139	91	39.98	36	15	15	0.7	0.779	6	5.44	9.6	0.5	1.4	3.1	120.5	243	49.5885	Yes	No	No	No	No	0	0	174	1.10714	Q3	134.75	I
38897	Male	78	Non-Hispanic White	2	53	12705.5	1.43	<High School	126	59	29.66	46	19	26	1.1	0.768	7.5	5.273	15.6	0.9	2.2	5.1	39.9	31	128.71	Yes	Yes	Yes	Yes	No	1	0	74	2.08636	Q4	63.9582	II
38929	Male	59	Non-Hispanic White	2	44	20321.4	4.47	High School or some College	133	89	31.46	40	19	18	1.4	1.321	5.7	5.495	15.9	0.4	1.6	4.2	6.5	128	5.07812	No	Yes	No	Yes	No	0	0	174	1.05	Q3	54.6053	III
38937	Female	61	Non-Hispanic Black	1	48	0	0.84	<High School	162	61	31.34	35	28	38	0.9	5.272	7.1	5.662	15.1	0.3	2.1	1.8	6.3	21	30	Yes	Yes	Yes	Yes	No	0	0	159	0.257143	Q1	79.9832	II
38958	Female	69	Non-Hispanic Black	2	48	4044.48	3.88	High School or some College	150	60	55.12	39	15	18	1.2	0.677	7.3	7.993	9.8	0.4	2	6	86.2	92	93.6957	Yes	Yes	Yes	Yes	No	0	0	176	1.2	Q3	53.4001	III
38987	Male	61	Mexican American	2	56	1048.11	4.59	High School or some College	135	67	34.74	38	22	20	0.9	1.852	8.8	10.214	14.3	0.6	1.6	6.7	204	130	156.923	Yes	Yes	Yes	No	No	0	0	172	2.5125	Q4	91.8593	I
38995	Female	49	Non-Hispanic White	1	50	30038.2	3.11	College or Above	123	85	20.21	46	17	21	0.6	0.914	4.9	4.718	14.7	0.7	2.4	7.3	60.3	41	147.073	No	Yes	No	Yes	No	0	0	158	2.12917	Q4	107.03	I
39010	Female	35	Mexican American	2	55	7485.41	2.48	High School or some College	104	66	24.46	43	49	32	0.6	1.366	5.2	5.551	12.5	0.5	1.8	3.6	32.6	98	33.2653	No	Yes	No	No	No	0	0	169	1	Q3	118.091	I
39032	Female	39	Other Hispanic	1	45	6954.51	0.37	<High School	125	55	16.93	41	16	19	0.7	2.473	4.3	4.885	13.4	0.3	2.2	6.5	28.3	86	32.907	Yes	Yes	No	Yes	No	0	0	163	0.886364	Q2	109.141	I
39054	Female	50	Non-Hispanic White	2	50	13939.6	0.71	High School or some College	103	63	26.11	40	14	19	1	1.31	5.6	5.773	14.8	0.5	2.1	5	99	117	84.6154	No	Yes	No	Yes	No	0	0	156	1.19048	Q3	65.6376	II
39082	Male	35	Mexican American	1	55	7156.68	0.05	<High School	107	65	22.84	42	23	19	0.7	3.782	12.8	17.597	17.3	0.4	2.8	3.5	238	59	403.39	No	Yes	Yes	No	No	0	0	173	0.5	Q1	122.265	I
39086	Male	62	Non-Hispanic Black	1	49	2864.17	3.65	<High School	120	63	38.23	41	34	40	1.1	5.329	9	8.215	13.5	0.5	2.5	5.3	124.7	133	93.7594	Yes	Yes	Yes	No	No	0	0	162	1.06	Q3	82.9452	II
39116	Male	60	Non-Hispanic Black	2	45	1782.57	5	College or Above	157	79	32.15	37	17	15	1.5	1.276	13.7	20.095	10.6	0.6	2.2	3.1	125.5	135	92.963	Yes	No	Yes	No	No	0	0	158	0.845455	Q2	57.8152	III
39215	Female	64	Non-Hispanic Black	1	50	0	3.13	<High School	114	77	24.9	41	21	25	1.3	1.66	5.9	14.488	12.5	0.6	1.6	2.4	4.9	124	3.95161	Yes	Yes	Yes	Yes	No	0	0	158	0.9	Q2	50.2075	III
39225	Female	32	Mexican American	2	55	7494.21	1.23	High School or some College	118	78	23.32	46	21	18	0.6	1.468	5.2	4.607	14.9	0.5	2.6	6.8	30	73	41.0959	No	No	No	No	No	0	0	169	1.30769	Q3	120.606	I
39226	Male	79	Non-Hispanic White	1	45	12102.9	5	High School or some College	120	61	25.23	40	25	30	1.2	0.779	6.1	5.662	12.1	0.7	2.1	2.3	2.7	35	7.71429	Yes	Yes	No	Yes	No	1	0	60	0.766667	Q2	57.1688	III
39245	Male	83	Non-Hispanic White	1	50	6706.77	4.26	High School or some College	109	90	27.64	37	30	42	0.9	1.095	7.5	7.161	14.3	0.6	3	5.8	130.5	148	88.1757	Yes	Yes	Yes	Yes	No	1	0	45	1.16	Q3	78.7058	II
39307	Male	81	Non-Hispanic White	1	44	2237.93	1.17	College or Above	136	76	21.92	41	23	34	1	1.14	5.2	4.607	14.1	0.8	1.9	4.3	85.2	116	73.4483	No	Yes	No	Yes	No	1	1	25	1.81053	Q4	70.2728	II
39363	Female	50	Non-Hispanic Black	2	49	5942.79	1.2	High School or some College	122	55	47.07	36	13	21	1	0.937	7.6	6.273	11.6	0.7	3.5	5.5	31.3	82	38.1707	Yes	Yes	Yes	Yes	No	0	0	170	1.1	Q3	76.074	II
39365	Male	36	Mexican American	1	55	7156.68	0.05	<High School	122	73	28.18	45	83	59	0.9	2.45	5.2	5.829	17	0.3	1.4	2.8	99.9	229	43.6245	No	Yes	No	No	No	0	0	173	0.6	Q1	109.494	I
39382	Female	76	Non-Hispanic White	2	46	17625.7	1.89	High School or some College	147	63	27.87	42	25	22	1	1.287	6	5.884	14	0.7	1.4	4.2	2.6	44	5.90909	Yes	Yes	No	Yes	No	0	0	178	2.1	Q4	54.6806	III
39405	Female	69	Non-Hispanic White	1	57	24894.6	5	High School or some College	124	53	27.74	39	35	25	1	2.54	5.7	6.717	14	0.5	2	4.7	6.9	153	4.5098	Yes	No	No	No	No	0	0	164	1.175	Q3	57.4366	III
39433	Female	80	Non-Hispanic White	2	44	7730.51	1.21	High School or some College	182	59	32.94	38	149	110	1.5	1.287	8.7	13.211	13.1	0.4	1.1	3.1	21.1	89	23.7079	Yes	No	Yes	No	No	1	0	47	1.12727	Q3	32.5639	III
39438	Female	47	Non-Hispanic White	1	55	27703.6	3.9	High School or some College	136	83	44.34	37	14	16	0.8	1.163	5.2	5.495	11.9	0.4	1.8	4.8	76.1	118	64.4915	No	Yes	No	No	No	0	0	173	1.06667	Q3	87.7949	II
39454	Male	67	Non-Hispanic Black	1	48	0	0.63	<High School	142	54	25.07	45	17	19	0.9	1.14	5.5	5.607	16.5	0.5	2.9	6.5	41.8	50	83.6	Yes	Yes	No	Yes	No	1	1	49	1.12069	Q3	102.071	I
39463	Female	50	Non-Hispanic White	2	44	0	0.9	High School or some College	147	79	23.05	43	14	19	0.7	1.4	8.1	21.427	13.2	0.3	0.5	2.4	110.4	96	115	Yes	Yes	Yes	Yes	No	0	0	175	1.44	Q3	101.025	I
39493	Male	82	Non-Hispanic White	2	44	5857.38	1.14	<High School	154	65	24.13	46	17	21	1.3	2.36	5.2	4.94	13.3	0.5	1.7	4.5	282.5	97	291.237	Yes	Yes	No	No	No	1	1	55	1.32353	Q3	50.8135	III
39531	Female	23	Non-Hispanic Black	1	57	12156.7	1.95	High School or some College	123	62	34.34	40	23	17	0.7	1.005	5.5	4.885	13.3	0.5	2	6.1	117	175	66.8571	No	Yes	No	No	No	0	0	164	1.525	Q4	141.541	I
39560	Female	25	Non-Hispanic White	1	55	18178	3.45	College or Above	105	59	20.09	45	23	24	0.8	0.474	5.2	4.552	15.4	0.8	2.6	3.3	30.4	95	32	No	Yes	No	No	No	0	0	172	1.01538	Q3	102.467	I
39566	Male	35	Mexican American	2	48	9187.69	0.84	High School or some College	131	61	31.5	40	24	23	0.7	0.644	5.8	7.549	16.7	0.5	1.8	2.9	340	430	79.0698	Yes	Yes	Yes	No	No	0	0	176	0.805556	Q2	122.265	I
39588	Male	61	Non-Hispanic White	2	47	17824.9	3.48	High School or some College	161	69	31.24	43	29	38	1.1	1.039	5.4	6.162	15.4	0.7	2.3	4.2	95.7	128	74.7656	Yes	Yes	No	Yes	No	0	0	171	1.27826	Q3	72.0707	II
39621	Male	78	Non-Hispanic White	2	49	9248.31	2.33	<High School	167	73	24.75	44	16	18	4.4	1.434	5.5	5.94	12.5	0.4	0.8	2.2	45.2	93	48.6022	Yes	Yes	No	Yes	No	1	1	79	1.1	Q3	11.9676	V
39638	Female	70	Non-Hispanic White	2	48	11231.2	1.02	<High School	166	67	22.61	40	72	74	0.6	1.445	5.3	5.829	12.9	0.6	2.4	3.7	14.2	17	83.5294	Yes	Yes	No	Yes	No	1	0	135	0.925	Q2	92.3506	I
39785	Female	71	Non-Hispanic White	1	48	16156.1	2.18	High School or some College	108	67	25.07	39	20	23	1.1	2.021	5.8	5.884	17.2	0.7	3.1	4.7	2.7	57	4.73684	Yes	Yes	No	Yes	No	0	0	160	1.06129	Q3	50.4712	III
39793	Male	70	Non-Hispanic White	2	48	10686.1	5	College or Above	112	54	29.05	44	28	26	1.3	1.185	5.6	6.273	15.9	0.5	2.5	2.7	3.1	150	2.06667	Yes	Yes	No	No	No	0	0	176	0.54	Q1	55.2826	III
39840	Female	35	Non-Hispanic White	2	47	28080.8	3.92	High School or some College	109	81	44.61	37	29	24	0.7	0.79	5.6	5.495	12.6	0.4	2.2	4.2	88.2	123	71.7073	No	Yes	No	No	No	0	0	172	0.763636	Q2	112.251	I
39861	Male	63	Non-Hispanic Black	1	44	3224.14	1.5	High School or some College	148	66	26.34	39	8	17	2.8	0.79	5.2	7.05	12.7	0.5	1.5	3.1	77.5	164	47.2561	Yes	Yes	Yes	Yes	No	0	0	178	1.03333	Q3	26.6177	IV
39903	Male	36	Non-Hispanic Black	2	45	0	5	College or Above	142	97	38.3	39	32	29	1.1	1.569	5.7	5.718	14	0.6	1.7	4.7	161	185	87.027	Yes	Yes	No	No	No	0	0	159	1.65882	Q4	99.566	I
39976	Male	70	Mexican American	1	58	1643.65	0.55	<High School	131	69	31.27	43	23	27	1.1	2.111	5	5.162	16.2	0.4	1.4	3.2	318	130	244.615	No	Yes	No	Yes	No	0	0	166	0.914286	Q2	67.6553	II
40002	Female	75	Non-Hispanic White	1	47	17910.7	0.88	High School or some College	132	52	40.81	38	14	18	1	2.36	6.5	7.105	14.7	0.7	1.4	6.9	18.7	101	18.5149	Yes	Yes	Yes	Yes	No	1	1	79	3.45	Q4	55.0661	III
40088	Female	69	Mexican American	2	55	2097.57	0.7	<High School	167	81	36.03	41	26	19	0.7	2.552	6.9	8.049	14.8	0.5	2	5.8	31.2	81	38.5185	Yes	No	Yes	No	No	0	0	167	1.45	Q3	88.4026	II
40104	Male	81	Non-Hispanic White	2	50	5761.52	4.09	College or Above	140	47	17.89	43	40	47	1.3	0.711	5.5	5.218	14.8	0.6	1.3	2.9	9.2	125	7.36	Yes	Yes	No	Yes	No	1	0	41	1.33846	Q3	51.1717	III
40122	Female	58	Mexican American	1	58	0	0.97	<High School	111	61	21.89	44	23	23	0.6	4.843	6.6	9.215	14.2	0.8	2.9	4.6	16.5	29	56.8966	No	Yes	Yes	Yes	No	1	1	16	1.26897	Q3	100.473	I
40131	Male	85	Non-Hispanic White	2	56	3022.91	0.84	<High School	154	70	30.94	40	35	27	0.8	2.834	6.5	8.049	14.8	0.6	1.1	3.7	1029	168	612.5	Yes	Yes	Yes	Yes	No	1	0	23	2.01818	Q4	81.4571	II
40155	Female	40	Non-Hispanic White	1	52	26242.5	4.01	College or Above	108	70	31.24	43	23	25	0.9	2.461	5.4	5.384	14	0.7	2.3	6.7	116	254	45.6693	No	Yes	No	No	No	0	0	179	2.03913	Q4	79.98	II
40161	Female	83	Non-Hispanic White	2	48	9831.67	1.15	<High School	159	57	20.87	47	15	28	1.4	1.547	5.6	5.551	11.6	0.6	1.4	4	133.6	123	108.618	Yes	No	No	No	No	1	0	82	1.71429	Q4	34.6585	III
40263	Male	41	Non-Hispanic Black	2	52	6073.91	1.84	College or Above	148	110	33.55	46	62	34	1.2	2.755	6.7	6.606	15.7	0.4	2.4	2.4	94.1	225	41.8222	Yes	Yes	Yes	No	No	0	0	167	0.4	Q1	86.5308	II
40277	Male	78	Non-Hispanic White	1	46	11679.7	3.18	High School or some College	138	90	31.03	43	22	19	0.9	2.382	5.8	6.051	17.2	0.6	1.9	6.1	85.4	126	67.7778	Yes	Yes	No	Yes	No	1	1	150	1.92632	Q4	81.5193	II
40318	Male	74	Other Race	1	55	0	2.49	College or Above	115	55	29.28	40	29	21	2	4.437	8.7	10.547	15.6	0.5	2.5	3.7	40.2	45	89.3333	No	Yes	Yes	Yes	No	1	0	110	0.74	Q2	31.9299	III
40383	Female	63	Non-Hispanic White	1	48	9657.2	1.03	High School or some College	137	69	24.82	42	15	20	1	1.829	5.2	5.607	16	0.5	2.8	3.2	9.4	151	6.22517	No	Yes	No	Yes	No	0	0	160	0.571429	Q1	59.9091	III
40389	Male	71	Non-Hispanic White	2	47	5349.36	1.14	High School or some College	131	64	49.13	41	21	29	1.3	2.845	5.7	6.495	15.2	0.7	2.2	3.7	16.2	127	12.7559	No	Yes	No	Yes	No	1	1	67	1.17727	Q3	54.8956	III
40452	Male	40	Non-Hispanic Black	1	48	7887.16	3.42	<High School	158	89	20.43	43	16	17	1.2	0.666	5.8	6.606	14.8	0.5	2.1	3.2	61.8	119	51.9328	Yes	Yes	No	No	No	0	0	160	0.761905	Q2	87.1408	II
40475	Female	51	Non-Hispanic Black	2	45	5957.65	0.83	High School or some College	141	86	24.79	30	67	133	4.3	1.106	4.8	4.33	12	0.5	1.7	1.6	42.3	87	48.6207	Yes	Yes	No	No	Yes	1	0	123	0.470588	Q1	12.9516	V
40520	Female	85	Non-Hispanic White	2	55	12423.4	1.07	<High School	118	20	20	41	13	24	0.9	1.434	5.2	5.44	11.6	0.4	1.7	3.8	19.5	38	51.3158	No	Yes	No	No	No	1	0	69	0.894118	Q2	58.3039	III
40523	Male	67	Mexican American	2	57	0	5	<High School	127	78	22.04	47	20	20	0.9	2.597	13.9	22.981	13.4	0.5	7.7	3.5	96.5	34	283.824	No	Yes	Yes	Yes	No	1	1	118	0.227273	Q1	88.0681	II
40540	Male	82	Non-Hispanic White	2	53	7208.48	3.64	High School or some College	114	60	28.52	45	15	20	1.4	2.416	4.7	6.439	12.1	0.7	2.3	5	10	24	41.6667	No	No	No	Yes	No	1	1	30	1.52174	Q4	46.4588	III
40551	Male	65	Non-Hispanic White	2	50	7612.83	1.39	High School or some College	123	73	32.76	44	27	28	1.7	1.682	5.6	5.329	15.7	0.5	1.5	4.2	3.5	95	3.68421	Yes	Yes	No	Yes	No	1	0	68	1.4	Q3	41.3987	III
40575	Male	85	Non-Hispanic White	2	44	5540.77	2.45	High School or some College	129	60	28.48	43	19	24	1.5	2.303	6.5	7.716	14.9	0.6	2	2.8	194.5	176	110.511	Yes	Yes	Yes	Yes	No	1	1	113	0.84	Q2	41.8495	III
40598	Female	69	Non-Hispanic Black	2	45	2482.07	0.68	High School or some College	129	59	32.35	39	14	18	1.2	1.739	9.4	11.158	12.7	0.5	3.5	4.4	3.3	103	3.20388	Yes	Yes	Yes	No	No	1	1	115	0.628571	Q1	53.4001	III
40599	Female	71	Non-Hispanic White	2	47	20600.4	3.41	High School or some College	104	20	28.04	42	13	23	1.3	1.603	5.5	5.829	11.7	0.7	2.6	5.5	2.4	15	16	Yes	Yes	No	No	No	1	1	74	1.48077	Q4	41.241	III
40700	Female	51	Non-Hispanic Black	1	49	8213.19	1.48	<High School	159	83	45.9	37	15	22	0.7	1.694	5.7	5.44	13.1	0.4	2.1	5.4	69.1	90	76.7778	Yes	Yes	No	No	No	0	0	162	1.02857	Q3	116.268	I
40705	Male	72	Non-Hispanic Black	2	49	2592.69	1.12	<High School	144	81	28.5	37	11	20	1.4	1.208	5	4.94	13.3	0.4	2.8	1.4	20	344	5.81395	Yes	Yes	No	Yes	No	0	0	169	0.2	Q1	57.7642	III
40706	Female	23	Non-Hispanic Black	2	51	6974.55	0.27	High School or some College	117	71	23.99	40	14	17	0.7	0.474	5.7	4.885	9.1	0.3	2.1	2.4	21.1	64	32.9688	No	No	No	No	No	0	0	170	0.342857	Q1	141.541	I
40726	Male	48	Non-Hispanic White	2	48	30376	5	High School or some College	113	66	38.61	43	30	24	1.1	1.095	5.8	7.105	14.6	0.5	1.9	3.3	52.2	113	46.1947	Yes	Yes	Yes	Yes	No	1	0	100	0.868421	Q2	78.9621	II
40815	Female	70	Non-Hispanic White	2	48	13938.5	1.22	High School or some College	125	83	41.12	41	27	28	1	1.163	5.7	6.717	13.6	0.7	2.8	2.3	40.6	368	11.0326	Yes	Yes	No	No	No	1	0	93	0.575	Q1	57.0345	III
40831	Female	63	Other Race	1	49	3360.74	2.81	High School or some College	151	59	40.97	36	18	19	0.7	1.513	6.3	6.495	12.2	0.4	2.3	5.9	41.2	113	36.4602	Yes	Yes	No	No	No	0	0	162	1.02609	Q3	92.2082	I
40852	Male	85	Non-Hispanic White	2	50	5857.38	1.89	High School or some College	152	47	20.18	44	19	33	1.3	0.994	5.1	4.663	14.3	0.7	1.7	3.4	5.1	94	5.42553	Yes	Yes	No	Yes	No	1	1	140	1.4	Q3	49.7539	III
40869	Female	85	Non-Hispanic White	2	49	8307.12	3.03	High School or some College	137	67	29.29	41	13	25	1	1.377	5.1	6.883	13.8	0.7	2.3	3.9	16.7	179	9.32961	Yes	Yes	No	Yes	No	1	0	30	1.18696	Q3	51.3306	III
40871	Female	79	Non-Hispanic White	2	54	0	1.43	High School or some College	144	76	20.59	40	17	26	0.9	1.106	5.9	5.329	13.1	0.7	2.2	4.8	65.1	110	59.1818	Yes	No	No	No	No	0	0	157	1.52727	Q4	60.8138	II
40881	Male	41	Non-Hispanic White	2	53	9645.12	0.55	High School or some College	130	94	37.4	40	31	18	1.6	4.437	4.8	5.551	13.4	0.7	1.7	6.2	9.7	156	6.21795	Yes	Yes	No	Yes	No	0	0	166	2.55294	Q4	52.7274	III
40936	Female	58	Non-Hispanic Black	1	52	8018.4	1.25	High School or some College	125	70	22.22	38	21	26	0.8	0.971	5.9	5.329	11	0.5	1.8	2.1	344	173	198.844	No	Yes	No	No	No	0	0	180	0.583333	Q1	94.1878	I
40940	Male	85	Non-Hispanic White	2	46	0	1.73	High School or some College	148	24	21.86	39	9	16	2.2	1.039	5.9	5.107	9.6	0.8	1.3	7.3	260.5	76	342.763	Yes	Yes	No	No	No	1	0	26	4.49231	Q4	26.3388	IV
40963	Male	55	Non-Hispanic White	2	50	20018.8	2.65	College or Above	142	84	39.67	38	22	19	1.4	2.032	5.9	6.384	14.5	0.8	2.7	9.4	3.2	79	4.05063	Yes	Yes	No	No	No	1	1	121	2.78519	Q4	56.1614	III
40980	Female	40	Non-Hispanic White	2	55	31625.8	2.25	High School or some College	131	88	43	38	15	15	0.8	2.642	6.2	6.994	14	0.7	3.5	8	68	146	46.5753	Yes	Yes	Yes	Yes	No	0	0	168	1.6	Q4	92.2199	I
41005	Male	65	Non-Hispanic Black	1	51	1954.78	4.09	<High School	122	74	23.32	40	21	21	6.6	1.377	5.3	5.107	14.5	0.5	1.7	3.2	83.5	67	124.627	Yes	Yes	No	Yes	Yes	0	0	163	0.941176	Q2	9.30796	V
41013	Female	64	Non-Hispanic Black	2	50	3747.85	0.71	High School or some College	125	70	32.15	43	22	28	1	1.016	6.5	5.829	12.1	0.6	3.1	2.2	31.2	65	48	Yes	Yes	Yes	Yes	No	1	1	141	0.425806	Q1	68.9486	II
41021	Male	66	Other Hispanic	1	58	11845.1	2.21	<High School	112	77	28.19	47	30	27	1	0.689	5.4	5.218	15.7	0.5	1.4	2.3	164	157	104.459	No	Yes	No	No	No	0	0	166	0.821429	Q2	78.0816	II
41046	Female	46	Other Hispanic	2	45	7854.2	1.5	College or Above	98	60	26.64	41	14	21	0.6	0.542	4.9	5.051	12.7	0.4	2.3	5.7	18.8	45	41.7778	No	Yes	No	No	No	0	0	159	0.991304	Q3	109.309	I
41048	Female	40	Non-Hispanic Black	2	51	6464.9	1.15	High School or some College	147	83	40.92	39	15	17	0.8	1.185	5.1	6.051	13.3	0.2	2.2	4.8	60.3	162	37.2222	Yes	Yes	No	No	No	0	0	171	0.436364	Q1	106.883	I
41072	Male	44	Mexican American	2	54	5207.12	0.99	<High School	121	87	29.76	42	33	26	0.8	0.824	5.4	5.218	16.3	0.6	1.3	3.6	14.4	43	33.4884	No	Yes	No	Yes	No	0	0	161	1.66154	Q4	108.645	I
41103	Female	84	Non-Hispanic White	2	47	11189.9	1.59	<High School	133	57	24.95	42	21	19	0.8	1.468	5.9	6.384	16.2	0.8	2.9	4.9	33.7	53	63.5849	Yes	Yes	No	No	No	1	0	45	1.35172	Q3	67.7004	II
41112	Female	73	Non-Hispanic White	2	46	12109.5	1.12	High School or some College	123	64	39.79	43	21	20	1.4	1.694	5.5	6.051	13.8	0.7	2	3.2	5.1	110	4.63636	Yes	Yes	No	No	No	0	0	178	1.12	Q3	37.1806	III
41269	Female	64	Non-Hispanic Black	2	45	2617.28	1.02	High School or some College	144	72	49.36	42	26	31	0.6	1.953	7.7	8.438	14.4	0.7	3.1	3.7	91.5	94	97.3404	Yes	Yes	Yes	No	No	1	0	109	0.835484	Q2	111.642	I
41320	Female	65	Non-Hispanic White	2	49	16515.1	5	College or Above	131	52	28.28	39	46	35	1	1.852	5.4	5.829	14.8	1	1.8	4.2	6.8	36	18.8889	No	No	No	No	No	0	0	169	2.33333	Q4	59.0733	III
41356	Female	83	Non-Hispanic White	2	47	10618.6	1.22	<High School	130	62	31.62	44	20	21	1	3.94	5.6	5.607	15	0.8	1.1	5.1	14.1	63	22.381	Yes	Yes	No	No	No	1	1	148	3.70909	Q4	52.0569	III
41415	Male	85	Non-Hispanic White	2	49	7073.61	3.03	High School or some College	140	73	25.45	41	17	23	2.3	1.897	5.6	6.051	13.8	0.7	1.4	5.4	8.7	130	6.69231	Yes	Yes	No	Yes	No	1	1	63	2.7	Q4	24.9606	IV
41449	Female	21	Non-Hispanic White	2	56	1832.27	0.89	<High School	107	72	18.34	36	13	15	0.5	1.118	5.4	4.885	13.4	0.5	1.8	7.3	45.3	148	30.6081	No	No	No	No	No	0	0	172	2.02778	Q4	138.349	I
41454	Male	66	Non-Hispanic White	2	54	8856.66	2.6	High School or some College	141	45	33.54	34	21	29	1.7	3.669	8.7	10.436	12.2	0.7	1.7	5.9	385	61	631.148	Yes	Yes	Yes	Yes	No	1	1	92	2.42941	Q4	41.1089	III
41511	Male	35	Mexican American	1	65	5781.6	5	College or Above	116	59	26.15	42	25	22	0.72	6.164	10.9	17.43	15.4	0.5	1.9	4.8	55.6	157	35.414	No	Yes	Yes	Yes	No	0	0	140	1.26316	Q3	120.857	I
41513	Female	80	Other Hispanic	2	71	0	1.34	<High School	145	55	22.4	46	17	27	1.1	1.524	6	5.662	10.6	0.5	1.6	6.2	33.3	100	33.3	Yes	No	No	No	No	1	0	73	1.9375	Q4	47.3791	III
41516	Female	74	Non-Hispanic White	1	61	7894.84	1.68	<High School	125	64	36.95	41	50	50	0.82	5.803	5.8	23.425	15.6	0.6	1.7	2.7	183.5	37	495.946	Yes	Yes	Yes	Yes	No	1	0	128	0.952941	Q2	70.491	II
41702	Female	55	Non-Hispanic Black	1	59	6460.25	3.43	High School or some College	144	77	45.13	46	25	21	0.82	1.66	6.4	6.717	15.6	0.5	2.3	4.8	58.9	137	42.9927	Yes	Yes	No	No	No	0	0	133	1.04348	Q3	93.3645	I
41729	Male	53	Non-Hispanic White	2	63	23437.7	5	<High School	119	90	38.63	44	32	23	1.06	3.737	5.7	6.828	15.2	0.4	2.8	3	138	200	69	Yes	Yes	No	Yes	No	0	0	150	0.428571	Q1	79.7285	II
41739	Male	69	Non-Hispanic Black	1	72	2214.88	0.99	<High School	123	69	30.93	40	14	22	1.92	0.96	6.5	6.661	11.9	0.7	1.2	3.7	110	143	76.9231	Yes	Yes	Yes	No	No	1	1	38	2.15833	Q4	40.2688	III
41788	Female	38	Non-Hispanic White	2	62	27605.8	1.79	<High School	112	65	20.45	42	14	21	0.69	1.185	5.3	4.885	13.6	0.5	0.8	3.1	56	76	73.6842	Yes	No	No	No	No	0	0	159	1.9375	Q4	110.432	I
41857	Female	30	Non-Hispanic White	2	62	25605.7	4.84	High School or some College	99	69	26.92	41	8	14	0.66	0.881	5	4.885	14.5	0.5	2.4	5.1	98	126	77.7778	No	Yes	No	Yes	No	0	0	156	1.0625	Q3	118.536	I
41897	Male	77	Non-Hispanic White	2	66	8570.17	1.65	College or Above	123	64	30.81	41	21	24	0.81	0.824	4.8	6.051	14.1	0.7	1.4	4.5	102.4	52	196.923	Yes	Yes	No	Yes	No	0	0	149	2.25	Q4	85.727	II
41983	Female	71	Non-Hispanic White	1	59	5591.86	1.02	High School or some College	198	0	23.48	42	18	21	0.82	0.655	5	4.94	14.1	0.5	2.2	3.2	35.7	72	49.5833	Yes	No	No	No	No	0	0	133	0.727273	Q2	71.9923	II
42004	Male	52	Mexican American	1	71	3788.83	5	High School or some College	135	75	33.05	45	60	43	0.82	14.643	4.8	7.05	18.5	0.4	1.8	3	60.4	152	39.7368	Yes	Yes	Yes	No	No	0	0	155	0.666667	Q2	101.671	I
42009	Female	38	Non-Hispanic White	2	59	8892.05	0.57	High School or some College	141	102	31.84	40	31	39	0.65	0.745	5.5	5.607	12.2	0.5	2.2	4.7	36.6	78	46.9231	Yes	Yes	No	Yes	No	1	0	45	1.06818	Q3	112.623	I
42057	Male	37	Non-Hispanic White	1	61	6280.11	0.58	High School or some College	111	65	40.5	38	26	22	0.82	3.387	5.7	5.94	16.5	0.8	3.8	12.2	1011	219	461.644	No	Yes	No	Yes	No	0	0	151	2.56842	Q4	112.969	I
42079	Male	80	Non-Hispanic White	1	65	7048.03	3.65	College or Above	114	36	20.71	44	14	24	1.32	1.152	5.5	5.273	11.8	2.5	2.4	0.5	88.1	118	74.661	Yes	Yes	No	Yes	No	1	1	36	0.520833	Q1	50.59	III
42118	Female	23	Non-Hispanic White	2	62	31723.1	2.5	<High School	95	49	21.73	46	14	16	0.55	0.215	4.8	4.718	13.4	0.2	1.4	2.8	3.5	11	31.8182	No	No	No	No	No	0	0	158	0.4	Q1	132.208	I
42119	Female	38	Non-Hispanic White	1	61	10348.3	0.46	<High School	133	82	37.42	39	23	18	0.62	2.326	5.5	6.106	13.6	0.7	1.9	6.1	21.4	36	59.4444	No	Yes	No	Yes	No	0	0	152	2.24737	Q4	114.388	I
42123	Male	61	Other Hispanic	1	71	1994.64	1.25	High School or some College	153	83	26.51	46	32	26	0.82	1.287	4.7	6.384	17.1	0.4	2	5.3	41.2	76	54.2105	Yes	Yes	No	No	No	0	0	154	1.06	Q3	95.442	I
42152	Female	49	Non-Hispanic Black	2	68	6604.12	1.51	<High School	116	81	32.06	38	25	23	0.54	0.881	5	5.051	12	0.6	1.5	3	126.2	92	137.174	No	Yes	No	No	No	0	0	154	1.2	Q3	128.423	I
42157	Female	67	Non-Hispanic White	1	61	14754.2	5	College or Above	112	49	28.42	42	15	23	0.98	1.129	5.5	4.829	13.4	0.5	2.4	2.8	5.3	48	11.0417	No	Yes	No	No	No	0	0	152	0.583333	Q1	59.6895	III
42165	Male	67	Non-Hispanic Black	1	59	2614.37	0.71	<High School	171	92	36.16	40	21	24	1	0.914	6.7	6.661	14.9	0.5	3.7	3.4	194.8	160	121.75	Yes	Yes	Yes	Yes	No	0	0	133	0.459459	Q1	89.8631	II
42211	Female	61	Non-Hispanic White	1	67	0	3.65	College or Above	140	77	25.57	33	16	28	1.02	3.082	5.5	6.328	13.1	0.9	2	6.7	1.6	52	3.07692	Yes	Yes	No	Yes	No	0	0	147	3.015	Q4	59.3194	III
42238	Male	30	Non-Hispanic White	2	61	22649.2	3.52	High School or some College	101	71	22.78	49	17	20	1.01	0.745	10.8	12.545	14.3	0.4	1.6	1.9	235	198	118.687	No	Yes	Yes	No	No	0	0	138	0.475	Q1	99.3462	I
42340	Female	60	Mexican American	1	66	2076.29	0.87	<High School	139	65	32.35	42	15	24	0.62	1.976	5.1	4.996	14	0.3	1.8	2.8	173.5	109	159.174	Yes	Yes	No	No	No	0	0	143	0.466667	Q1	98.0081	I
42342	Male	80	Non-Hispanic White	1	69	6903.3	2.23	High School or some College	170	58	29.27	42	13	23	0.82	1.885	5.4	6.162	14.8	0.5	2	3.4	26.2	70	37.4286	Yes	Yes	No	Yes	No	1	0	16	0.85	Q2	83.5171	II
42369	Female	80	Non-Hispanic Black	1	59	2981.65	0.75	<High School	132	59	24.85	39	16	24	1.02	0.937	5.7	5.829	12.5	0.5	1.7	2	32.6	106	30.7547	Yes	Yes	No	No	No	0	0	133	0.588235	Q1	60.1611	II
42404	Male	79	Non-Hispanic White	2	59	11302.7	5	High School or some College	199	92	23.67	39	19	20	1.47	0.903	8.8	8.271	12.4	0.5	1.1	4	1123	130	863.846	Yes	Yes	Yes	Yes	No	1	0	63	1.81818	Q4	44.7303	III
42421	Male	55	Mexican American	1	65	7628.21	1.83	High School or some College	127	77	29.61	46	24	25	0.92	2.461	6.5	8.438	16.9	0.6	2.8	3.9	21.7	72	30.1389	Yes	Yes	Yes	No	No	0	0	140	0.835714	Q2	93.3013	I
42422	Male	51	Mexican American	2	74	2507.67	2.26	<High School	153	67	23.68	45	30	19	0.6	4.719	12	12.379	15.9	0.7	2.1	7	644.5	120	537.083	Yes	Yes	Yes	Yes	No	1	0	47	2.33333	Q4	116.414	I
42453	Male	74	Non-Hispanic White	2	63	2221.42	1.06	<High School	137	70	35.15	43	30	38	1.46	2.45	5.8	7.383	14.5	0.5	2	2.6	6	151	3.97351	Yes	Yes	Yes	Yes	No	0	0	148	0.65	Q1	46.7133	III
42484	Female	72	Non-Hispanic White	2	61	10197.7	5	High School or some College	135	59	42.44	40	12	18	1.32	1.129	7	3.941	11.2	0.8	2.8	5.2	40.1	37	108.378	Yes	Yes	Yes	No	No	1	0	127	1.48571	Q4	40.2034	III
42529	Male	71	Non-Hispanic White	2	62	6757.75	2.5	<High School	123	55	39.7	39	22	16	1.01	1.039	8	15.21	14.3	0.5	1	4.6	173.7	102	170.294	No	Yes	Yes	Yes	No	1	0	30	2.3	Q4	74.4853	II
42533	Female	66	Non-Hispanic White	1	68	18720.7	4.65	<High School	115	69	24.8	39	20	27	1.02	1.027	5.6	4.94	13.1	0.7	2.2	1.9	8.5	82	10.3659	Yes	Yes	No	No	No	0	0	139	0.604545	Q1	57.2721	III
42541	Female	72	Mexican American	2	65	3188.71	3.82	<High School	128	53	42.29	37	13	15	0.96	1.219	7.2	7.771	11.6	0.3	1.7	4.3	3.7	69	5.36232	Yes	Yes	Yes	No	No	0	0	135	0.758824	Q2	59.0841	III
42568	Male	42	Other Hispanic	2	61	5667.12	2.12	High School or some College	131	76	30.56	42	47	23	1.07	2.585	8.9	16.153	15.4	0.6	1.9	3.3	1290	63	2047.62	Yes	Yes	Yes	No	No	0	0	138	1.04211	Q3	85.1612	II
42596	Female	59	Other Hispanic	2	72	4239	1.47	<High School	125	77	31.8	42	15	21	0.74	1.648	5.5	5.607	13.7	0.6	2.8	5.2	105.5	154	68.5065	No	No	No	No	No	0	0	137	1.11429	Q3	88.6737	II
42626	Female	55	Non-Hispanic Black	2	68	6202.19	4.29	<High School	117	59	42.1	41	18	27	1.36	0.576	5.5	6.384	14.1	0.4	2.5	3.1	11.1	191	5.81152	Yes	Yes	No	Yes	No	0	0	154	0.496	Q1	50.6447	III
42668	Female	65	Non-Hispanic White	2	63	15641	5	High School or some College	137	73	21.93	43	21	28	1.02	3.082	6	5.107	14.8	0.4	1.8	2	4.2	76	5.52632	Yes	Yes	No	No	No	0	0	138	0.444444	Q1	57.6758	III
42681	Male	59	Non-Hispanic Black	2	67	8899.65	0	High School or some College	195	89	30.08	35	17	19	2.79	1.14	5.7	5.273	15	0.8	1.6	3	4220	78	5410.26	Yes	Yes	No	No	Yes	0	0	142	1.5	Q4	27.4949	IV
42738	Male	75	Mexican American	1	66	2825.5	0.73	High School or some College	130	55	22.67	43	19	32	0.62	2.676	5.7	5.94	12.4	0.6	2.2	3.4	36.3	121	30	No	No	No	No	No	1	1	50	0.927273	Q2	97.0361	I
42740	Male	73	Non-Hispanic White	2	62	9341.86	2.14	College or Above	153	93	27.93	43	31	30	1.23	2.732	5.8	6.939	17.5	0.9	2.6	6.1	35.7	170	21	Yes	Yes	No	No	No	0	0	159	2.11154	Q4	57.876	III
42745	Female	51	Mexican American	1	66	4380.99	2.68	College or Above	119	60	40.53	38	28	27	1.02	1.231	6.7	6.883	12.2	0.4	1.7	2.5	207	68	304.412	Yes	No	Yes	No	No	0	0	143	0.588235	Q1	63.6362	II
42746	Female	69	Non-Hispanic White	1	60	15243.5	4.75	College or Above	111	68	21.22	41	28	27	1.12	1.863	5.3	5.384	15.5	0.6	1.8	5	7.8	36	21.6667	No	Yes	No	No	No	0	0	147	1.66667	Q4	50.0823	III
42749	Female	77	Non-Hispanic White	2	60	0	1.18	High School or some College	167	58	21.56	46	15	22	1.02	5.543	6.5	10.935	12	0.5	1.2	5.1	79.4	62	128.065	Yes	No	Yes	No	No	1	0	69	2.125	Q4	53.0133	III
42751	Male	76	Non-Hispanic White	1	67	7445.32	5	High School or some College	149	53	34.52	42	15	18	1.52	1.897	6.9	7.716	12.4	0.6	1.6	4.3	82.8	104	79.6154	Yes	No	Yes	Yes	No	0	0	147	1.6125	Q4	43.8725	III
42764	Female	68	Non-Hispanic Black	2	64	0	0.71	<High School	112	63	23.56	38	36	42	1.26	0.723	5.4	5.829	12.9	0.5	2	4.8	0.6	49	1.22449	Yes	Yes	No	Yes	No	0	0	149	1.2	Q3	50.6961	III
42768	Male	80	Non-Hispanic White	2	62	0	1.92	<High School	96	56	43.28	40	18	21	1.19	1.626	6	6.162	14.9	1.1	1.9	5.4	11.3	42	26.9048	No	Yes	No	No	No	1	0	36	3.12632	Q4	57.3458	III
42801	Female	50	Non-Hispanic White	2	63	22187.3	2.14	High School or some College	129	76	26.01	41	16	22	0.78	1.242	5.5	5.718	14.6	0.6	2.1	9.5	200	49	408.163	No	Yes	No	Yes	No	0	0	149	2.71429	Q4	88.6361	II
42814	Female	80	Non-Hispanic Black	1	68	4267.79	2.07	High School or some College	181	69	32.31	38	17	24	1.12	0.982	5.4	5.718	13.8	0.4	1.6	6.9	919	53	1733.96	Yes	Yes	No	No	No	1	0	66	1.725	Q4	53.729	III
42850	Male	53	Non-Hispanic White	2	59	6576.17	4.5	<High School	119	68	25.65	51	20	21	0.85	1.027	6.6	9.104	16.5	0.6	1.8	6.2	24.2	17	142.353	No	Yes	Yes	Yes	No	0	0	139	2.06667	Q4	99.4791	I
42867	Male	68	Non-Hispanic Black	1	73	1889.03	3.41	High School or some College	117	69	25.27	43	13	27	1.59	2.089	5.4	5.773	14	0.4	1.6	6.1	263	376	69.9468	No	Yes	No	Yes	No	1	1	118	1.525	Q4	50.938	III
42900	Male	63	Non-Hispanic Black	1	59	1965.46	5	College or Above	148	80	36.77	45	24	31	1.22	1.603	6.4	7.105	15.5	0.4	1.5	2	1202	80	1502.5	Yes	Yes	Yes	No	No	1	0	140	0.533333	Q1	72.6734	II
42948	Male	41	Non-Hispanic White	1	63	20651.1	4.75	High School or some College	120	69	32.93	43	56	30	0.92	2.134	6.7	8.271	15.9	0.7	2.2	3.2	376	251	149.801	No	Yes	Yes	No	No	0	0	134	1.01818	Q3	102.943	I
43019	Male	60	Non-Hispanic White	2	62	16146.8	1.46	<High School	125	75	30.22	43	63	30	1.67	5.272	12.1	26.09	14.3	0.8	2.9	3.9	68.1	69	98.6957	Yes	Yes	Yes	No	No	1	0	98	1.07586	Q3	43.8116	III
43025	Female	80	Non-Hispanic White	1	63	8084.3	0.88	High School or some College	158	82	25.11	39	23	28	0.92	1.061	5.9	6.273	14.1	1.2	3.1	4.1	22.3	59	37.7966	Yes	Yes	No	Yes	No	1	0	128	1.5871	Q4	58.8045	III
43031	Female	80	Mexican American	2	70	3207.33	3.43	<High School	119	53	19.5	35	24	33	0.91	1.163	5.8	5.884	14.9	0.6	1.7	5.8	7.3	10	73	No	Yes	No	No	No	1	0	3	2.04706	Q4	59.5867	III
43080	Female	80	Non-Hispanic White	1	59	0	2.19	College or Above	120	59	22.38	43	25	24	0.92	0.869	5.6	4.552	13.1	0.5	2	4.2	1.2	23	5.21739	Yes	No	No	No	No	1	0	138	1.05	Q3	58.8045	III
43151	Male	50	Non-Hispanic Black	1	68	0	5	High School or some College	123	73	26.73	44	19	25	0.92	0.847	6.4	9.659	14.8	0.6	2.2	3.4	50.1	135	37.1111	No	Yes	Yes	Yes	No	0	0	139	0.927273	Q2	112.002	I
43153	Male	64	Non-Hispanic Black	2	65	0	1.57	<High School	205	77	31.98	39	16	20	0.96	1.479	6.1	5.218	14.7	0.3	2.2	6.1	74.5	127	58.6614	Yes	Yes	No	Yes	No	1	0	23	0.831818	Q2	96.4201	I
43168	Male	78	Mexican American	1	66	2712.68	1.28	<High School	141	67	30.78	44	15	20	0.82	1.987	6.6	6.384	13.3	0.8	1.9	6.6	202.5	138	146.739	Yes	Yes	Yes	Yes	No	0	0	143	2.77895	Q4	84.6987	II
43318	Female	63	Non-Hispanic White	1	60	15394	5	High School or some College	135	95	25.47	46	18	27	1.02	2.19	5.7	5.662	16	0.5	2.3	4.1	5.8	48	12.0833	Yes	Yes	No	Yes	No	0	0	147	0.891304	Q2	58.4919	III
43353	Female	71	Non-Hispanic White	1	60	8882.66	2.92	High School or some College	141	79	17.52	44	23	31	1.02	0.881	5.4	5.329	13.8	0.8	1.2	5	11.5	112	10.2679	Yes	Yes	No	Yes	No	1	0	88	3.33333	Q4	55.2955	III
43365	Male	56	Mexican American	1	71	0	0.58	<High School	155	80	22.7	41	18	20	0.62	2.303	5.3	10.158	13.9	0.4	2	2.8	399	160	249.375	Yes	Yes	Yes	Yes	No	1	1	33	0.56	Q1	110.891	I
43407	Female	55	Mexican American	1	66	5594.29	2.15	<High School	119	82	24.87	44	27	36	0.52	2.71	6.1	6.051	12.2	0.5	2.4	5	14.8	48	30.8333	Yes	Yes	No	Yes	No	0	0	143	1.04167	Q3	107.559	I
43415	Male	52	Non-Hispanic White	2	63	18562.5	5	High School or some College	136	85	34.21	45	55	45	0.93	1.027	9.5	15.82	15	0.4	1.9	3.7	108	151	71.5232	Yes	Yes	Yes	No	No	0	0	151	0.778947	Q2	94.051	I
43469	Male	78	Non-Hispanic White	1	60	2742	1.46	High School or some College	129	75	29.49	43	24	31	1.22	1.106	5.5	5.051	17.1	0.6	1.6	3.9	5.2	143	3.63636	No	Yes	No	No	No	1	0	80	1.4625	Q4	56.4327	III
43474	Female	69	Non-Hispanic White	2	63	6181.43	1.25	High School or some College	172	67	31.14	40	17	21	0.68	0.711	5.5	5.162	12.6	0.4	1.3	4.3	60.5	175	34.5714	Yes	Yes	No	No	No	0	0	149	1.32308	Q3	89.2497	II
43527	Male	67	Mexican American	1	71	1934.55	2.94	College or Above	137	58	30.95	41	50	33	0.92	1.389	5.9	6.439	14.1	0.8	1.4	3.8	20.7	23	90	Yes	Yes	Yes	Yes	No	0	0	155	2.17143	Q4	85.7588	II
43550	Male	74	Non-Hispanic Black	2	66	5459.96	4.04	High School or some College	120	68	40.41	35	16	15	1.53	1.163	6.5	8.215	10.6	0.4	1.3	7.7	30.4	83	36.6265	Yes	Yes	Yes	Yes	No	1	1	77	2.36923	Q4	51.1604	III
43558	Male	69	Non-Hispanic White	2	63	12677.4	5	College or Above	182	103	24.15	39	18	36	1.07	0.576	6	6.828	15.9	0.9	2.1	2.1	925.5	78	1186.54	Yes	Yes	Yes	Yes	No	0	0	149	0.9	Q2	70.4485	II
43560	Female	47	Non-Hispanic Black	1	73	5555.37	1.46	High School or some College	117	83	17.93	40	82	61	0.72	0.903	4.9	5.773	13.4	0.4	2.7	2.4	62.7	116	54.0517	Yes	Yes	No	Yes	No	0	0	142	0.355556	Q1	115.578	I
43567	Female	79	Non-Hispanic White	2	61	7720.03	1.81	High School or some College	138	63	30.87	44	22	28	0.95	1.129	5.4	5.718	15.4	0.4	1	4.3	10	76	13.1579	Yes	Yes	No	No	No	1	1	138	1.72	Q4	56.9657	III
43588	Female	44	Non-Hispanic White	1	67	20713.9	5	High School or some College	147	88	54.9	39	25	22	0.72	1.14	5.4	5.551	13.6	0.3	1.9	4.9	174.5	202	86.3861	Yes	No	No	No	No	0	0	147	0.773684	Q2	101.846	I
43592	Female	69	Non-Hispanic White	2	60	17167	1.29	High School or some College	157	61	27.09	43	23	20	0.65	2.393	6.1	6.051	14.3	0.5	2.3	6.9	98	102	96.0784	Yes	Yes	No	Yes	No	0	0	135	1.5	Q4	90.5845	I
43610	Male	51	Mexican American	1	70	2454.82	2.41	High School or some College	131	83	43.72	41	30	23	0.72	1.773	6.8	6.994	17.3	0.5	1.9	4.3	215	171	125.731	Yes	Yes	Yes	Yes	No	0	0	145	1.13158	Q3	108.009	I
43692	Female	47	Non-Hispanic Black	2	66	8736.04	1.3	<High School	165	101	29.12	34	32	54	1.43	1.784	5.5	10.602	15.2	0.5	2.2	9.6	15600	163	9570.55	Yes	Yes	Yes	No	No	1	0	47	2.18182	Q4	50.4182	III
43743	Male	80	Non-Hispanic White	1	63	5428.7	3.92	College or Above	123	42	29.36	41	15	31	1.72	1.05	6.8	7.993	12.4	0.6	1.7	4.4	177.5	185	95.9459	Yes	Yes	Yes	No	No	1	0	51	1.55294	Q4	36.7354	III
43748	Female	80	Non-Hispanic White	2	59	8857.12	1.62	<High School	136	51	30.43	44	25	28	1.8	3.387	6.5	7.05	12.1	0.3	1.6	3.8	22.6	87	25.977	Yes	No	Yes	No	No	0	0	139	0.7125	Q2	26.122	IV
43757	Female	62	Mexican American	2	66	1606.13	0.35	<High School	136	74	29.92	41	26	26	0.93	3.082	8.1	9.603	13.5	0.4	1.6	4.6	89	180	49.4444	No	No	Yes	No	No	0	0	148	1.15	Q3	65.864	II
43769	Female	80	Non-Hispanic White	2	60	11019	1.18	<High School	129	71	27.02	41	23	27	1.22	3.782	5.9	5.718	14	0.8	2.8	4.8	67.9	78	87.0513	Yes	Yes	No	Yes	No	1	0	94	1.37143	Q3	41.8043	III
43771	Female	68	Mexican American	1	66	2426.88	1.28	High School or some College	119	68	26.8	41	19	27	1.32	1.569	5.6	5.44	13.1	0.4	0.9	3.8	56.7	115	49.3043	Yes	Yes	No	No	No	0	0	143	1.68889	Q4	41.349	III
43801	Male	72	Non-Hispanic White	2	63	7048.45	3.85	High School or some College	136	58	29.81	43	28	30	1	2.653	5.3	5.94	14.6	0.6	1.9	3	45.1	123	36.6667	No	Yes	No	Yes	No	1	1	75	0.947368	Q2	74.859	II
43813	Male	73	Non-Hispanic White	2	66	9051.68	4.64	College or Above	121	91	27.56	41	19	17	1.21	0.858	6.2	5.995	15.8	0.7	1.8	4.9	5.7	103	5.53398	Yes	Yes	No	No	No	0	0	149	1.90556	Q4	59.0345	III
43816	Female	77	Non-Hispanic White	1	68	7017.11	1.46	High School or some College	119	49	36	44	16	23	0.62	1.321	7.6	9.659	13.5	0.5	1.8	3	90.8	97	93.6082	Yes	Yes	Yes	Yes	No	1	1	74	0.833333	Q2	86.976	II
43827	Male	60	Non-Hispanic White	2	72	13976.5	3.86	High School or some College	135	81	29	38	94	101	1.3	6.21	5.4	6.994	16.8	1.5	2.5	5.8	5.7	96	5.9375	Yes	Yes	No	No	No	1	1	44	3.48	Q4	59.3056	III
43842	Male	62	Other Hispanic	2	67	1774.26	2.14	College or Above	112	67	30.19	41	40	30	0.84	1.016	8.7	10.713	15.3	0.4	2.2	4.1	42.5	114	37.2807	No	Yes	Yes	No	No	0	0	142	0.745455	Q2	93.8399	I
43852	Female	52	Non-Hispanic Black	1	59	5863.86	0.52	<High School	178	106	50.47	38	13	18	0.72	1.671	9.9	14.877	12.6	0.3	2.8	6.1	975	80	1218.75	Yes	Yes	Yes	No	No	0	0	133	0.653571	Q1	111.589	I
43864	Female	65	Non-Hispanic White	1	67	5755.27	1.46	High School or some College	106	66	23.18	43	24	30	1.22	0.802	5.7	5.329	15.9	0.6	1.5	4.7	4	158	2.53165	No	No	No	Yes	No	0	0	148	1.88	Q4	46.4497	III
43887	Female	80	Mexican American	1	66	3172.47	1.86	<High School	128	65	21.64	38	19	29	0.92	1.344	5.8	5.773	13.2	0.4	0.9	3	98.3	111	88.5586	No	No	No	No	No	1	0	21	1.33333	Q3	58.8045	III
43992	Female	21	Mexican American	1	66	5386.34	2.49	High School or some College	118	59	31.32	43	17	19	0.52	1.592	4.8	5.44	13.1	0.4	1.7	5	49.7	141	35.2482	No	Yes	No	No	No	0	0	143	1.17647	Q3	136.576	I
43995	Female	80	Non-Hispanic White	1	69	10376.6	1.83	<High School	176	55	30.54	41	13	22	1.82	1.332	7.8	4.829	11.8	0.6	3.3	4	17.4	38	45.7895	Yes	Yes	Yes	No	No	1	0	140	0.727273	Q2	25.7753	IV
44010	Female	72	Mexican American	2	72	2898.32	1.42	<High School	169	59	33.93	42	18	20	0.9	1.174	7.7	7.216	12.3	0.6	2.8	3.2	79	63	125.397	Yes	No	Yes	No	No	0	0	137	0.685714	Q2	63.8789	II
44071	Female	43	Non-Hispanic White	2	67	22841.5	3.13	College or Above	115	81	33.87	39	14	18	1.2	1.908	5.2	5.384	13.6	0.5	1.9	4.7	22.4	278	8.05755	Yes	Yes	No	No	No	0	0	142	1.23684	Q3	55.3067	III
44073	Male	34	Non-Hispanic White	2	61	24519.2	4.33	High School or some College	121	67	28.77	44	11	16	1.8	1.773	6	5.107	13.5	0.7	1.3	7.3	21.8	132	16.5152	Yes	Yes	No	Yes	No	0	0	137	3.93077	Q4	48.0339	III
44085	Male	79	Non-Hispanic White	1	60	7335.27	2.19	High School or some College	132	60	19.73	48	29	48	1.12	0.61	5.7	6.217	18.6	0.8	2	4.4	31.8	44	72.2727	Yes	Yes	No	Yes	No	1	0	122	1.76	Q4	62.1419	II
44123	Male	54	Non-Hispanic White	2	61	10839.9	0.72	High School or some College	153	69	20.09	46	12	21	0.84	0.723	6.6	4.441	13.7	0.8	1.6	6.1	20.8	27	77.037	Yes	Yes	Yes	Yes	No	1	0	32	3.05	Q4	99.2644	I
44129	Female	51	Other Hispanic	1	60	2071.12	1.66	High School or some College	145	89	26.19	38	21	22	0.52	1.648	13.2	17.486	15.8	0.4	1.8	4	66.9	72	92.9167	Yes	Yes	Yes	No	No	0	0	147	0.888889	Q2	110.624	I
44141	Female	77	Mexican American	1	65	1871.11	1.33	<High School	174	89	25.1	46	12	24	0.82	2.021	5.9	6.495	14.3	0.6	2.7	5.5	39.9	78	51.1538	Yes	No	No	No	No	0	0	140	1.22222	Q3	69.0211	II
44149	Female	80	Non-Hispanic White	2	68	8934.25	5	High School or some College	143	61	24.6	47	19	28	0.68	1.129	5.9	6.55	12.6	0.4	1.3	3.3	31.7	95	33.3684	Yes	Yes	No	Yes	No	1	0	121	1.01538	Q3	82.613	II
44180	Male	45	Other Hispanic	1	62	3521.78	2.35	High School or some College	110	80	35.53	42	45	33	1.02	2.8	5	5.662	16.1	0.5	1.7	4.5	952	311	306.109	No	Yes	No	No	No	0	0	145	1.32353	Q3	88.3521	II
44210	Male	71	Non-Hispanic White	1	60	2215.21	2.92	College or Above	149	79	28.9	44	45	32	1.42	0.824	5.8	5.662	19.7	0.7	1.2	3.8	49.9	114	43.7719	Yes	Yes	No	Yes	No	0	0	147	2.21667	Q4	49.3376	III
44223	Male	57	Mexican American	1	65	0	0.8	<High School	149	80	35.33	40	81	38	0.92	1.773	7.2	8.271	14	0.8	1.8	3.9	10.3	25	41.2	Yes	Yes	Yes	Yes	No	0	0	149	1.73333	Q4	91.9996	I
44240	Male	72	Non-Hispanic White	1	60	7028.74	1.86	High School or some College	115	61	38.78	43	21	25	1.22	2.077	5.8	6.606	16.7	0.7	1.1	5	4.3	32	13.4375	No	Yes	No	Yes	No	0	0	147	3.18182	Q4	58.862	III
44249	Male	57	Other Hispanic	1	73	0	1.96	<High School	181	92	28.73	45	20	22	0.98	1.129	7.6	10.158	14.8	0.3	1.8	5.2	52.6	87	60.4598	Yes	Yes	Yes	Yes	No	1	0	101	0.866667	Q2	85.2341	II
44269	Female	40	Non-Hispanic White	1	61	6803.9	0.58	<High School	117	69	23.4	40	12	14	0.72	1.174	5.2	5.384	14.9	0.3	1.3	3.7	21.7	67	32.3881	No	No	No	Yes	No	0	0	152	0.853846	Q2	104.748	I
44287	Female	51	Mexican American	1	70	2354.86	4.36	High School or some College	140	73	33.77	42	18	22	0.72	7.824	4.7	5.662	13.4	0.3	1.4	4	39.4	66	59.697	Yes	Yes	No	Yes	No	0	0	145	0.857143	Q2	96.9588	I
44296	Female	73	Non-Hispanic White	2	63	11837.8	2.14	High School or some College	135	66	33.43	41	21	23	0.97	0.948	7.2	7.383	12.6	0.4	1.5	2.5	7.1	82	8.65854	Yes	Yes	Yes	No	No	0	0	150	0.666667	Q2	57.94	III
44333	Female	78	Non-Hispanic White	1	70	7931.33	1.31	College or Above	154	56	18.87	43	12	25	1.62	1.75	5.2	6.661	13.3	0.9	2.5	7.3	16.8	181	9.28177	Yes	Yes	No	Yes	No	1	1	43	2.628	Q4	30.0904	III
44410	Female	65	Non-Hispanic Black	2	68	0	2.56	<High School	198	95	21.44	40	13	21	0.75	2.145	7.7	10.214	12.6	0.3	3.6	2	97	52	186.538	Yes	Yes	Yes	Yes	No	0	0	154	0.166667	Q1	96.9451	I
44574	Male	80	Non-Hispanic White	2	60	0	2.57	High School or some College	146	72	21.22	38	29	38	1.44	1.298	6	5.884	13.6	1.3	2	10	221	47	470.213	Yes	Yes	No	Yes	No	1	0	7	6.5	Q4	45.5384	III
44578	Male	53	Non-Hispanic White	2	61	7438.64	3.39	High School or some College	122	63	26.13	40	150	141	0.74	0.723	6.8	13.1	15.2	0.9	1.6	7.3	98.5	103	95.6311	Yes	Yes	Yes	Yes	No	1	1	45	4.10625	Q4	105.31	I
44579	Male	59	Non-Hispanic Black	2	70	7818.65	0.57	High School or some College	161	89	26.09	36	56	51	0.89	0.914	6.6	8.215	16.3	0.9	2.9	4.8	1258	217	579.724	Yes	Yes	Yes	No	No	1	1	60	1.48966	Q4	108.468	I
44582	Female	80	Non-Hispanic White	1	67	7380.27	1.24	High School or some College	144	58	22.53	45	21	21	0.92	1.084	6	6.772	11.5	0.9	3	4.5	6.5	31	20.9677	Yes	No	Yes	No	No	1	1	100	1.35	Q3	58.8045	III
44633	Male	60	Non-Hispanic White	1	67	11922	5	College or Above	131	65	27.49	46	29	30	0.92	1.073	9.3	5.662	15.5	0.4	1	3.5	127.2	277	45.9206	No	Yes	Yes	No	No	0	0	148	1.4	Q3	90.0811	I
44634	Male	74	Non-Hispanic Black	1	67	0	1.02	<High School	121	62	23.02	31	14	15	1.62	1.694	4.9	5.995	12.7	1	1.7	11	155	120	129.167	Yes	Yes	No	Yes	No	1	0	3	6.47059	Q4	47.7444	III
44648	Male	80	Non-Hispanic White	2	60	6372.38	1.68	<High School	113	49	29.6	43	16	16	2.66	1.4	5.4	7.438	12.5	0.6	1.1	4.9	15.3	39	39.2308	Yes	Yes	Yes	Yes	No	1	0	50	2.67273	Q4	21.6848	IV
44679	Female	80	Non-Hispanic White	2	60	12130.3	1.92	High School or some College	176	62	25.84	43	10	19	1.41	1.468	5.8	5.773	11.9	3.6	33	6.8	31.4	76	41.3158	Yes	Yes	No	No	No	1	0	25	0.741818	Q2	35.0933	III
44703	Male	80	Non-Hispanic White	1	69	0	1.83	High School or some College	148	84	29.57	42	15	16	1.32	1.468	6.1	7.66	13.7	0.6	1.1	4.4	83.3	114	73.0702	Yes	Yes	Yes	Yes	No	1	0	85	2.4	Q4	50.59	III
44711	Female	44	Other Hispanic	2	68	4439.35	1.65	<High School	113	69	38.22	45	26	22	0.57	1.829	4.9	5.384	13.9	0.3	1.7	3	14.1	45	31.3333	No	No	No	No	No	0	0	154	0.529412	Q1	112.743	I
44788	Male	80	Non-Hispanic White	2	67	6440.99	2.5	High School or some College	131	57	26.08	42	18	23	1.32	0.452	5.3	5.218	13.5	1	1.3	4.1	59.8	104	57.5	No	Yes	No	No	No	1	1	106	3.15385	Q4	50.59	III
44804	Female	80	Non-Hispanic White	2	63	9430.09	2.31	High School or some College	149	45	21.88	34	13	20	1.21	1.569	5.9	6.772	10.9	0.9	1	9.6	24.2	33	73.3333	Yes	Yes	No	No	No	1	1	17	8.64	Q4	42.2224	III
44811	Female	67	Non-Hispanic White	2	60	15152.6	2.16	<High School	111	64	37.92	37	22	26	0.85	2.303	5.7	5.829	11.9	0.5	1.6	3.8	38.2	107	35.7009	Yes	Yes	Yes	No	No	0	0	135	1.1875	Q3	70.8961	II
44839	Female	75	Other Race	2	69	4108.34	1.11	<High School	128	70	30.42	38	21	26	1.91	1.152	9.8	8.104	12.6	0.4	1.2	4.2	81	53	152.83	Yes	No	Yes	No	No	1	0	64	1.4	Q3	25.1834	IV
44850	Male	72	Non-Hispanic White	1	65	2385.86	1.08	<High School	135	0	27.24	43	23	35	1.32	1.389	5.4	6.273	12.3	1.1	1.6	4	17	68	25	Yes	No	No	No	No	0	0	141	2.75	Q4	53.5144	III
44862	Male	70	Non-Hispanic White	2	59	8661.54	5	High School or some College	134	53	32.4	47	24	25	1.35	1.208	5.4	6.273	13.6	0.6	0.9	2.9	7.1	131	5.41985	Yes	Yes	No	Yes	No	0	0	139	1.93333	Q4	52.8168	III
44883	Male	50	Non-Hispanic Black	2	68	5256.52	4.72	<High School	145	87	31.97	43	34	27	0.76	4.55	9.3	14.377	13.3	0.2	1.9	3.1	122.1	143	85.3846	Yes	Yes	Yes	No	No	0	0	154	0.326316	Q1	123.295	I
44893	Female	44	Non-Hispanic White	1	61	7306.92	0.27	High School or some College	135	82	33.11	45	16	21	0.62	3.376	5.2	5.551	13.4	0.5	1.7	4.5	172.5	96	179.688	Yes	Yes	No	Yes	No	0	0	152	1.32353	Q3	109.667	I
44971	Female	74	Non-Hispanic Black	2	62	3464.95	0.95	<High School	174	76	28.67	41	26	26	0.62	0.711	5.8	4.385	12.5	0.4	1.8	1.6	48.3	74	65.2703	Yes	No	No	No	No	0	0	157	0.355556	Q1	102.952	I
44984	Female	80	Other Hispanic	1	66	2933.61	0.59	High School or some College	191	56	17.8	47	23	25	0.72	3.06	4.6	7.161	11.2	0.6	0.8	3.6	33.1	68	48.6765	Yes	No	Yes	No	No	1	0	136	2.7	Q4	79.0889	II
45006	Male	49	Non-Hispanic Black	2	69	5813.56	2.88	High School or some College	135	93	35.51	40	30	27	1.27	2.145	5.6	5.94	13.8	0.5	2.2	2.1	67.1	169	39.7041	Yes	No	Yes	No	No	0	0	154	0.477273	Q1	76.3829	II
45028	Male	61	Non-Hispanic White	1	70	8913.43	5	College or Above	127	77	34.08	35	33	25	0.62	1.513	6.8	6.661	14.3	0.9	1.7	4.8	94.2	143	65.8741	Yes	No	Yes	No	No	0	0	149	2.54118	Q4	107.064	I
45029	Female	68	Mexican American	2	66	1831.3	1.65	<High School	125	80	31.87	38	16	19	0.74	1.682	6.1	6.661	12.9	0.4	1.2	4.3	48.5	113	42.9204	No	No	No	No	No	0	0	148	1.43333	Q3	83.2412	II
45044	Female	42	Non-Hispanic White	1	61	21336.9	2.33	<High School	107	56	31.4	39	10	18	0.62	1.016	5.3	4.94	14.7	0.6	1.8	7.3	54	129	41.8605	No	Yes	No	Yes	No	0	0	152	2.43333	Q4	111.218	I
45057	Male	79	Mexican American	2	73	1618.54	5	College or Above	130	61	28.17	43	14	26	1.12	1.242	6.4	7.272	13.5	0.8	2.1	6.2	72.2	193	37.4093	Yes	Yes	Yes	Yes	No	1	0	131	2.3619	Q4	62.1419	II
45059	Male	77	Other Hispanic	2	60	1895.9	1.02	<High School	140	85	19.3	40	12	24	1.22	1.185	5.5	5.44	13.9	0.6	2.8	1.5	99.7	56	178.036	Yes	Yes	No	Yes	No	1	0	129	0.321429	Q1	56.8305	III
45089	Male	79	Non-Hispanic White	1	67	0	1.47	<High School	153	77	29.34	39	15	19	0.92	2.405	5	5.551	15.3	0.4	1.9	3.9	206.5	155	133.226	Yes	Yes	No	Yes	No	1	0	71	0.821053	Q2	78.826	II
45099	Female	70	Non-Hispanic Black	1	59	3660.7	1.76	High School or some College	192	107	35.52	42	15	21	0.72	2.235	6	5.384	14	0.4	2.6	1.4	22.3	40	55.75	Yes	Yes	No	No	No	0	0	133	0.215385	Q1	98.3346	I
45137	Female	51	Non-Hispanic Black	2	73	5529.58	3.39	<High School	157	81	33.72	41	16	16	0.62	1.998	14.6	23.425	11.4	0.3	1.5	3.4	121.6	81	150.123	Yes	Yes	Yes	No	No	0	0	145	0.68	Q2	121.005	I
45144	Female	46	Other Hispanic	1	73	4328.31	0.73	High School or some College	120	70	40.44	38	50	43	0.92	2.36	4.8	5.662	11.9	0.5	2.3	4.9	42	124	33.871	No	Yes	No	No	No	0	0	143	1.06522	Q3	74.6683	II
45174	Female	74	Non-Hispanic White	2	59	0	1.75	High School or some College	107	56	18.81	43	11	22	1.02	1.942	5.7	5.384	12.7	0.4	1.3	2.7	8.9	77	11.5584	No	Yes	No	Yes	No	1	0	71	0.830769	Q2	54.1424	III
45176	Male	65	Non-Hispanic White	2	66	7071.04	0.74	<High School	119	54	24.49	35	9	16	1.14	1.49	7.1	8.715	11.8	0.6	2.2	7.9	1014	78	1300	Yes	Yes	Yes	Yes	No	1	0	75	2.15455	Q4	67.1122	II
45211	Male	80	Non-Hispanic White	2	61	4390.54	1.81	High School or some College	116	45	32.81	42	14	17	1.22	1.603	5.8	5.884	15.1	0.7	2.4	5.4	4.2	36	11.6667	Yes	Yes	No	Yes	No	1	1	57	1.575	Q4	55.6454	III
45223	Female	61	Non-Hispanic Black	1	68	3448.93	1.05	<High School	135	69	35.79	44	13	20	1.62	1.253	7.6	5.551	12	0.7	1.5	5	5.7	107	5.3271	Yes	Yes	Yes	No	No	1	0	103	2.33333	Q4	39.2984	III
45282	Male	74	Non-Hispanic White	1	61	1961	3.43	High School or some College	149	53	30.07	43	20	24	0.82	0.914	5.9	6.439	14.1	0.6	1.5	4.1	234.5	177	132.486	Yes	Yes	No	Yes	No	0	0	152	1.64	Q4	87.1123	II
45285	Male	66	Non-Hispanic White	1	67	5357.77	0.59	<High School	111	45	29	36	48	41	1.32	0.835	4.7	5.884	11.9	0.3	1.2	6.8	16.2	196	8.26531	No	Yes	No	Yes	No	1	0	101	1.7	Q4	55.8181	III
45311	Male	68	Non-Hispanic Black	1	59	1967.39	2.92	<High School	140	91	35.34	37	18	27	0.82	1.016	6.5	8.327	12.2	0.4	1	2.2	175.8	102	172.353	Yes	Yes	Yes	Yes	No	1	0	96	0.88	Q2	105.31	I
45313	Female	51	Mexican American	1	66	4181.27	5	<High School	118	43	40.25	39	31	28	0.52	1.784	5.6	5.662	7.9	0.4	1.5	2.9	40	131	30.5344	No	No	Yes	No	No	0	0	143	0.773333	Q2	110.624	I
45326	Female	78	Non-Hispanic White	1	61	6370.07	0.93	High School or some College	113	53	23	44	12	24	0.59	0.756	6	6.661	12.9	0.5	1.9	3	26.1	87	30	Yes	Yes	No	Yes	No	1	0	117	0.789474	Q2	87.788	II
45366	Female	75	Non-Hispanic Black	1	64	3271.92	1.76	<High School	163	89	38.73	38	12	15	0.82	0.723	5.9	8.104	13.3	0.3	1.3	4	52.6	147	35.7823	Yes	Yes	Yes	Yes	No	1	0	14	0.923077	Q2	81.1272	II
45387	Female	80	Non-Hispanic White	2	63	6820.02	0.87	College or Above	120	69	22.68	42	13	21	0.92	1.31	5.4	5.44	14.3	0.7	1.4	3.2	6.7	40	16.75	No	Yes	No	No	No	1	0	104	1.6	Q4	58.8045	III
45391	Female	78	Non-Hispanic Black	1	59	2981.65	0.63	High School or some College	137	61	21.27	45	16	25	1.32	0.519	6.1	5.329	11.1	0.4	0.8	3	19.4	94	20.6383	Yes	No	No	No	No	0	0	133	1.5	Q4	44.6726	III
45404	Male	80	Non-Hispanic White	2	62	6578.6	5	<High School	113	53	27.7	42	15	21	2.21	0.971	5.5	6.106	12	0.4	1.1	3.7	18.8	62	30.3226	No	Yes	No	Yes	No	1	0	34	1.34545	Q3	27.1311	IV
45407	Female	80	Non-Hispanic White	1	65	11101.3	1.37	<High School	86	66	28.24	46	24	28	1.12	2.71	5.8	8.16	14.9	1	3.4	6.4	19.4	35	55.4286	Yes	Yes	Yes	No	No	1	1	65	1.88235	Q4	46.3581	III
45417	Female	80	Non-Hispanic Black	1	59	4186.81	3.49	<High School	105	43	19.54	37	18	21	0.72	0.824	5.3	5.384	11.9	0.4	1.5	2.5	29	88	32.9545	Yes	Yes	No	Yes	No	1	0	81	0.666667	Q2	91.664	I
45418	Male	37	Non-Hispanic Black	1	65	5951.97	0.98	High School or some College	138	73	21.79	52	26	30	1.22	1.118	5.1	5.384	16.1	0.5	1.4	2.2	112	218	51.3761	No	Yes	No	Yes	No	0	0	140	0.785714	Q2	87.2358	II
45422	Male	75	Non-Hispanic White	2	66	10015.1	2.1	High School or some College	131	59	37.55	43	17	20	0.85	0.881	5.4	5.107	15	0.3	1.3	2.4	27.3	47	58.0851	Yes	Yes	No	Yes	No	1	0	76	0.553846	Q1	85.2345	II
45433	Female	49	Non-Hispanic White	1	61	7782.7	0.94	High School or some College	153	67	42.85	34	30	27	2.42	1.863	8.4	7.993	14.5	0.5	2.1	6.6	1618	98	1651.02	Yes	Yes	Yes	Yes	No	1	1	33	1.57143	Q4	22.7076	IV
45452	Female	36	Other Hispanic	2	61	6668.17	0.15	High School or some College	123	55	22.96	37	26	22	0.31	0.734	5.4	5.995	12.3	0.8	2.4	3.1	11.6	36	32.2222	No	Yes	No	Yes	No	0	0	137	1.03333	Q3	145.72	I
45468	Male	80	Non-Hispanic White	1	69	7940.18	1.75	High School or some College	150	48	22.05	36	12	23	1.22	1.423	5	5.718	13.3	0.6	1.7	3.1	8.4	96	8.75	Yes	Yes	No	Yes	No	1	1	43	1.09412	Q3	55.6454	III
45472	Female	77	Other Hispanic	2	65	3009.26	3.98	<High School	131	69	30.5	40	20	24	1.03	2.202	6.2	5.94	12.3	0.6	1.6	4.4	17	177	9.60452	No	No	No	No	No	0	0	135	1.65	Q4	52.3917	III
45473	Female	38	Other Hispanic	2	62	4541.24	0.29	<High School	93	61	25.46	39	51	42	0.65	0.598	5.3	5.718	12.5	0.4	1.4	2.9	41.1	91	45.1648	No	Yes	No	Yes	No	0	0	155	0.828571	Q2	112.623	I
45488	Female	80	Other Hispanic	1	62	0	3.86	<High School	121	61	25.85	42	20	25	1.12	2.495	5.4	5.718	14.3	0.5	1.7	3.1	11.3	90	12.5556	Yes	No	No	No	No	0	0	145	0.911765	Q2	46.3581	III
45491	Male	78	Non-Hispanic White	2	59	7164.39	3.36	<High School	145	77	26.06	41	18	20	1.2	1.863	8.9	9.437	14.1	0.6	2.3	5.7	2200	104	2115.38	Yes	Yes	Yes	No	No	1	0	81	1.48696	Q4	57.5718	III
45492	Male	78	Mexican American	2	64	1923.34	1.18	<High School	137	54	32.21	44	25	21	1.34	4.019	6.9	6.328	14.3	0.6	2.4	4.4	58	87	66.6667	Yes	Yes	Yes	Yes	No	1	0	105	1.1	Q3	50.3814	III
45496	Female	67	Non-Hispanic White	2	63	15294.3	5	High School or some College	143	85	26.2	45	25	25	1.02	2.574	5.9	6.217	14.9	0.5	2	3.4	11.4	121	9.42149	Yes	Yes	No	No	No	0	0	151	0.85	Q2	56.8712	III
45520	Female	78	Non-Hispanic White	1	61	10792.4	2.33	<High School	141	63	29.64	42	11	21	0.92	2.179	6	5.495	12.5	0.6	1.7	2.8	16.3	76	21.4474	Yes	Yes	No	No	No	1	0	95	0.988235	Q3	59.6365	III
45523	Female	71	Non-Hispanic Black	2	61	5681.87	0.65	College or Above	116	77	29.47	37	17	21	1.46	0.711	5.8	6.217	11.6	0.4	1.6	1.7	407.5	194	210.052	Yes	Yes	No	No	No	1	1	66	0.425	Q1	41.5401	III
45530	Female	50	Non-Hispanic Black	2	71	0	3.79	College or Above	124	63	34.69	37	16	18	0.76	6.051	6.7	19.928	13.9	0.4	2.8	4.1	43.6	58	75.1724	Yes	Yes	Yes	Yes	No	0	0	153	0.585714	Q1	106.007	I
45534	Female	55	Non-Hispanic Black	1	64	5705.9	2.45	High School or some College	127	86	52.91	33	13	15	1.02	2.687	7.4	10.325	13.4	0.5	2.5	4.3	1067	195	547.179	Yes	Yes	Yes	Yes	No	1	0	39	0.86	Q2	71.7109	II
45542	Female	38	Non-Hispanic Black	1	61	0	0.29	High School or some College	101	64	34.62	35	22	26	0.92	0.621	6.2	5.495	12	0.3	2.6	2.6	108.5	171	63.4503	No	No	No	Yes	No	0	0	152	0.3	Q1	91.5431	I
45547	Male	80	Mexican American	1	73	0	0.87	<High School	125	78	21.51	42	16	27	1.42	1.423	5.6	6.273	14.8	0.5	2.3	2.8	6.4	115	5.56522	No	No	No	Yes	No	1	0	91	0.608696	Q1	46.315	III
45588	Male	79	Non-Hispanic White	2	63	7048.45	1.44	<High School	121	25	43.9	39	11	14	1.59	1.129	6.2	7.66	11.6	0.7	1.9	4.6	24.7	96	25.7292	Yes	Yes	Yes	Yes	No	1	1	50	1.69474	Q4	40.6818	III
45610	Female	42	Non-Hispanic Black	1	65	6986.85	2.04	High School or some College	123	64	22.62	40	17	18	0.62	0.226	5.1	4.94	11.4	0.5	2.1	3.6	30.5	73	41.7808	No	Yes	No	No	No	0	0	141	0.857143	Q2	128.902	I
45648	Female	62	Non-Hispanic Black	1	72	4050.46	0.83	<High School	213	89	39.86	39	23	24	0.72	1.05	6	6.106	13.7	0.3	2	2.5	10.3	30	34.3333	Yes	Yes	No	No	No	1	1	144	0.375	Q1	104.019	I
45663	Female	46	Mexican American	2	65	5644.91	1.73	<High School	145	90	30.03	42	14	14	0.45	1.648	7.7	7.105	14.9	0.5	1.9	4.8	95.8	53	180.755	Yes	Yes	Yes	Yes	No	0	0	135	1.26316	Q3	120.161	I
45724	Male	73	Non-Hispanic Black	2	72	3278.69	3.38	High School or some College	161	71	25.77	43	35	34	1.23	1.298	8.1	11.269	13.9	0.6	2.6	4.4	101	77	131.169	Yes	No	Yes	No	No	0	0	137	1.01538	Q3	67.0782	II
45763	Male	54	Non-Hispanic Black	2	73	5789.62	3.39	<High School	109	71	27.46	44	28	28	0.92	0.847	5.7	4.94	15.4	0.3	1.5	1.7	250	125	200	Yes	Yes	No	No	No	0	0	145	0.34	Q1	108.898	I
45804	Male	80	Non-Hispanic White	1	67	5477.29	3.29	High School or some College	160	78	25.81	46	20	25	0.62	0.779	5.9	6.828	14.8	0.7	1.4	3.6	12.4	19	65.2632	Yes	No	No	No	No	1	0	71	1.8	Q4	93.6871	I
45805	Male	31	Non-Hispanic White	2	71	28276.3	1.92	College or Above	129	84	23.33	46	18	16	1.03	2.958	5.2	5.495	15.6	0.4	3	4.1	65.7	160	41.0625	No	Yes	No	Yes	No	0	0	152	0.546667	Q1	96.3396	I
45815	Male	67	Non-Hispanic White	2	59	5390.2	1.64	<High School	131	53	24.29	45	28	38	1.68	2.021	7.8	8.438	13.8	0.4	1.5	2.7	25.6	116	22.069	Yes	Yes	Yes	Yes	No	0	0	140	0.72	Q2	41.4094	III
45816	Female	55	Non-Hispanic Black	1	68	6277.5	0.82	High School or some College	195	93	48.04	27	21	24	1.42	5.487	11.1	16.042	12.7	0.5	2.1	2.6	3210	49	6551.02	Yes	Yes	Yes	No	No	1	0	17	0.619048	Q1	48.0691	III
45829	Male	80	Non-Hispanic White	1	60	8182.77	2.92	High School or some College	199	71	20.22	43	26	22	1.62	1.174	6.3	5.495	11.5	0.9	1.2	4.8	93.1	77	120.909	Yes	Yes	Yes	Yes	No	1	1	25	3.6	Q4	39.4943	III
45889	Female	67	Mexican American	2	64	1651.62	0.88	<High School	169	70	26.72	40	14	20	1.11	1.197	12.3	16.82	12.9	0.3	1.6	6.5	797	121	658.678	Yes	No	Yes	No	No	0	0	149	1.21875	Q3	51.3446	III
45929	Male	46	Non-Hispanic Black	1	71	12812.2	2.45	High School or some College	131	91	24.36	36	22	35	0.92	1.885	5.5	5.773	15.8	0.8	1.5	8.7	1638	207	791.304	Yes	Yes	No	Yes	No	1	1	88	4.64	Q4	115.193	I
45950	Female	77	Non-Hispanic White	2	59	10196.2	2.36	High School or some College	127	84	31.87	43	12	20	1	1.411	5.3	5.329	13.3	0.6	1	5.1	26.9	150	17.9333	No	No	No	No	No	1	0	124	3.06	Q4	54.2978	III
45953	Female	80	Non-Hispanic Black	1	67	4011.36	2	<High School	124	39	18.85	39	18	32	1.72	0.35	5.7	5.051	11.4	0.5	1.4	3	14	49	28.5714	Yes	Yes	No	Yes	No	1	1	24	1.07143	Q3	31.986	III
45973	Male	53	Other Hispanic	2	68	3023.54	1.44	<High School	136	88	23.54	45	16	23	0.66	0.914	6.1	6.883	15.6	0.4	1.3	4.1	32.1	104	30.8654	No	Yes	No	No	No	0	0	154	1.26154	Q3	110.38	I
45989	Female	80	Non-Hispanic White	2	60	9518.74	1.44	High School or some College	142	57	29.71	37	16	20	0.97	2.845	5.3	6.217	13.9	0.4	1.7	3.9	6.6	92	7.17391	Yes	Yes	No	No	No	0	0	135	0.917647	Q2	55.1599	III
46028	Female	80	Non-Hispanic White	2	61	11594.6	1.68	High School or some College	142	63	28	40	14	19	0.88	1.152	5.4	5.607	13.6	0.4	1.2	4.8	14.2	43	33.0233	Yes	Yes	No	No	No	1	1	29	1.6	Q4	62.0513	II
46037	Male	69	Other Hispanic	1	72	3798.9	0.8	<High School	156	78	32.37	36	16	16	0.92	2.597	6.8	10.436	13.1	0.4	1.5	4.2	79.7	197	40.4569	Yes	Yes	Yes	Yes	No	0	0	151	1.12	Q3	84.5623	II
46051	Female	80	Non-Hispanic White	2	63	7535.75	1.06	High School or some College	129	64	29.14	41	11	17	1.01	1.152	5.9	6.606	12.4	0.9	2.6	4.7	49.4	95	52	Yes	No	No	No	No	1	0	30	1.62692	Q4	52.5298	III
46059	Female	73	Other Race	2	59	9137.43	3.36	High School or some College	142	55	23.88	44	31	29	1.23	1.005	5.7	6.106	13.3	0.3	1.5	3.2	21.2	159	13.3333	Yes	Yes	No	No	No	0	0	139	0.64	Q1	43.4801	III
46069	Female	74	Non-Hispanic White	1	61	5668.92	1.43	High School or some College	144	73	32.57	42	21	25	1.22	2.314	5.5	6.328	16	0.5	2.1	3.9	17.6	194	9.07216	Yes	No	No	No	No	1	0	138	0.928571	Q2	43.6039	III
46076	Female	80	Non-Hispanic White	2	62	7476.99	5	High School or some College	181	59	24.18	43	18	22	0.96	1.75	7.9	9.548	9.9	0.5	1.8	3.7	158	49	322.449	Yes	No	Yes	No	No	1	0	30	1.02778	Q3	55.8553	III
46095	Male	64	Mexican American	1	64	1385.75	0.68	<High School	119	77	34.74	40	39	29	1.12	2.484	5.2	6.661	15.4	0.9	3	5.9	122.2	114	107.193	Yes	Yes	No	Yes	No	0	0	145	1.77	Q4	69.0471	II
46129	Female	64	Other Hispanic	1	62	1268.06	1.17	<High School	161	51	39.68	37	15	16	1.22	1.694	7.3	7.216	10.6	0.4	0.4	3.4	1012	62	1632.26	Yes	Yes	Yes	No	No	1	0	67	3.4	Q4	46.7771	III
46140	Male	73	Non-Hispanic White	2	64	2210.39	1.14	High School or some College	115	73	33.7	42	15	17	1.07	0.768	5.3	6.106	13.5	0.5	1.1	6.3	26.3	56	46.9643	Yes	Yes	No	Yes	No	1	1	44	2.86364	Q4	68.4965	II
46169	Female	80	Non-Hispanic White	2	60	11667.1	2.14	High School or some College	81	48	22.71	38	35	33	2.36	1.242	6.2	6.273	10.7	0.5	1.9	3.7	494	134	368.657	Yes	Yes	No	Yes	No	1	1	5	0.973684	Q2	18.8269	IV
46171	Male	78	Non-Hispanic White	2	60	7741.91	2.16	High School or some College	131	83	30.79	42	36	34	1.33	1.84	5.1	5.995	16	0.5	2.2	3.5	9.2	136	6.76471	Yes	Yes	No	No	No	1	0	91	0.795455	Q2	50.8397	III
46210	Male	77	Non-Hispanic White	1	60	2602.41	0.87	High School or some College	115	43	31.57	43	20	24	1.32	1.637	5.5	6.273	17.4	0.6	1.5	5	3	153	1.96078	Yes	Yes	No	No	No	1	0	64	2	Q4	51.6674	III
46221	Male	55	Non-Hispanic White	2	59	6577.08	1.19	High School or some College	116	75	37.14	41	79	73	0.88	3.579	12.6	21.593	15.2	1.1	3.7	6.3	25.2	80	31.5	Yes	Yes	Yes	Yes	No	1	0	104	1.87297	Q4	96.7028	I
46236	Female	80	Other Race	1	59	3908.92	1.17	<High School	187	0	27.63	40	14	24	0.92	2.45	5.5	6.55	14.3	0.7	2.3	4.3	24.3	51	47.6471	Yes	No	No	No	No	1	0	81	1.3087	Q3	58.8045	III
46238	Female	56	Non-Hispanic White	2	59	0	0.66	<High School	131	77	17.91	37	23	35	0.48	1.039	4.3	4.885	13.1	0.5	1.6	4.8	4.7	15	31.3333	No	Yes	No	Yes	No	1	0	51	1.5	Q4	109.656	I
46242	Male	80	Other Hispanic	1	72	3344.13	5	College or Above	107	58	29.29	37	29	26	1.22	0.666	5.8	5.495	17.2	0.7	1.9	4.2	12.7	91	13.956	No	Yes	No	Yes	No	1	1	82	1.54737	Q4	55.6454	III
46264	Female	80	Non-Hispanic White	1	65	9595.59	4.95	High School or some College	104	48	31.8	36	16	20	0.82	1.389	7.2	10.38	11.8	0.5	1.6	7.3	7.7	12	64.1667	Yes	No	Yes	No	No	1	0	28	2.28125	Q4	67.5817	II
46275	Female	73	Non-Hispanic Black	2	66	4719.92	1.06	High School or some College	141	56	29.36	36	15	15	1.28	1.061	7.1	4.94	12	0.7	3.1	3	51.8	127	40.7874	Yes	No	Yes	No	No	1	0	128	0.677419	Q2	48.0233	III
46283	Female	80	Non-Hispanic White	2	59	7258.34	0.77	<High School	120	60	28.29	38	20	29	0.93	1.66	6.2	6.162	14.8	0.6	2.8	3.2	10	204	4.90196	Yes	No	No	Yes	No	1	0	109	0.685714	Q2	58.0409	III
46317	Female	71	Non-Hispanic Black	1	73	3159.22	2.23	<High School	123	67	35.63	37	11	17	0.72	0.926	8.5	10.158	12.1	0.4	2.3	2.7	60.9	105	58	No	Yes	Yes	No	No	1	1	110	0.469565	Q1	97.6462	I
46343	Female	65	Non-Hispanic Black	1	59	3119.29	2.92	<High School	135	57	42.52	41	23	23	1.22	3.658	7.7	12.323	10.7	0.4	1.8	3.4	29.7	67	44.3284	Yes	Yes	Yes	Yes	No	0	0	133	0.755556	Q2	53.8352	III
46363	Female	63	Non-Hispanic White	1	59	6303.46	1.08	High School or some College	179	82	21.57	46	13	25	8.32	0.937	4.5	5.384	10.6	0.5	1.2	2.7	873	40	2182.5	Yes	Yes	No	Yes	Yes	1	0	29	1.125	Q3	4.62449	V
46376	Female	80	Other Race	1	60	6866.83	0.59	High School or some College	183	69	25.3	40	14	24	0.74	0.813	6	5.829	12.4	0.4	2.3	2.6	49.9	150	33.2667	Yes	No	No	No	No	1	1	39	0.452174	Q1	76.5119	II
46392	Male	69	Other Hispanic	1	72	2185.25	0.69	<High School	163	55	23.94	40	32	32	1.12	2.935	9.4	8.771	13.3	0.7	2.7	6.7	2350	107	2196.26	Yes	Yes	Yes	Yes	No	1	0	40	1.73704	Q4	66.6641	II
46419	Female	72	Mexican American	1	66	3096.07	0.59	<High School	175	55	30.12	39	20	26	0.92	2.01	8.2	5.773	9.7	0.7	3.3	5.2	22	42	52.381	Yes	Yes	Yes	No	No	0	0	143	1.10303	Q3	62.2038	II
46477	Male	68	Non-Hispanic White	1	61	17773.5	2.32	High School or some College	126	0	38.18	41	16	19	2.12	0.565	6.3	5.218	11.9	0.9	2.7	4.1	156.1	49	318.571	Yes	Yes	Yes	Yes	No	1	1	26	1.36667	Q3	31.039	III
46493	Female	66	Non-Hispanic Black	1	61	0	2.1	High School or some College	130	47	29.86	40	15	24	1.32	0.79	9.2	9.714	11.8	0.4	1.9	4	16.5	80	20.625	Yes	No	Yes	No	No	0	0	151	0.842105	Q2	48.6016	III
46497	Male	64	Non-Hispanic Black	2	67	1967.39	2.45	<High School	163	72	29.87	40	27	27	0.92	1.66	8.8	6.439	13.1	0.7	2.7	2.5	928	208	446.154	Yes	Yes	Yes	Yes	No	0	0	142	0.648148	Q1	101.511	I
46546	Male	80	Non-Hispanic White	1	65	5682.39	5	<High School	116	55	29.71	44	18	33	1.12	1.784	5.2	5.329	16.5	0.5	1.3	2.6	18.7	33	56.6667	Yes	Yes	No	No	No	1	1	15	1	Q3	61.7069	II
46554	Male	48	Non-Hispanic White	2	63	34156.8	4.72	College or Above	125	88	28.12	44	18	18	1.44	1.321	5.3	5.829	15	0.4	1.4	2	1.5	82	1.82927	No	Yes	No	No	No	0	0	151	0.571429	Q1	57.0167	III
46570	Male	61	Non-Hispanic Black	1	67	2064.13	2.04	<High School	134	79	29.1	41	14	22	0.92	0.903	6.4	6.162	15.7	0.5	1.6	3.5	10.7	24	44.5833	Yes	Yes	Yes	Yes	No	0	0	148	1.09375	Q3	103.673	I
46597	Male	45	Other Hispanic	2	62	6526.49	2.42	<High School	113	81	34.76	43	46	32	0.76	2.134	8.3	7.05	15.6	0.6	2.1	4.5	74.4	121	61.4876	No	Yes	Yes	No	No	0	0	157	1.28571	Q3	110.183	I
46607	Male	44	Mexican American	1	71	5534.83	3.24	High School or some College	124	74	27.08	44	24	24	0.92	1.592	5.5	6.606	16.8	0.4	2	3.1	36.6	83	44.0964	No	Yes	No	No	No	0	0	154	0.62	Q1	100.797	I
46734	Male	80	Non-Hispanic White	1	70	6154.92	5	College or Above	142	66	35.22	38	23	23	1.02	2.698	5.8	5.718	16.3	0.8	1.4	5.7	47.6	112	42.5	Yes	Yes	No	No	No	1	1	135	3.25714	Q4	69.094	II
46770	Female	70	Non-Hispanic White	2	66	6823.24	0.77	High School or some College	103	75	28.87	45	20	28	1.14	2.1	5.2	5.051	12.5	0.4	1.4	4.9	8.7	61	14.2623	Yes	Yes	No	Yes	No	0	0	148	1.4	Q3	48.6788	III
46781	Female	71	Non-Hispanic Black	2	65	5951.83	1.42	<High School	105	49	29.79	42	21	25	1.16	1.106	6.7	6.051	11.3	0.5	1.6	3.1	2.9	76	3.81579	Yes	Yes	Yes	No	No	1	1	121	0.96875	Q2	54.8581	III
46807	Male	66	Non-Hispanic White	1	61	4700.88	0.94	<High School	116	70	26.72	42	22	19	2.32	2.597	11.4	15.876	14.1	0.9	1.6	7.5	75.6	126	60	Yes	Yes	Yes	Yes	No	1	0	18	4.21875	Q4	28.2276	IV
46814	Female	71	Non-Hispanic White	1	61	7168.88	0.05	<High School	125	59	44.5	40	24	29	1.02	1.377	6.2	6.661	14.5	0.4	1.8	7.7	80	98	81.6327	Yes	Yes	Yes	No	No	1	0	140	1.71111	Q4	55.2955	III
46822	Female	80	Non-Hispanic White	1	61	8632.31	2.12	High School or some College	183	54	28.3	44	19	17	1.72	1.05	6	5.884	10.5	0.5	1.3	4.2	513	72	712.5	Yes	No	Yes	Yes	No	1	0	27	1.61538	Q4	27.5979	IV
46874	Female	80	Non-Hispanic White	1	63	9103.16	4.75	High School or some College	109	49	32.25	44	29	35	1.12	0.768	5.9	5.273	14.8	0.7	1.9	3.4	11.1	124	8.95161	Yes	Yes	No	No	No	1	1	127	1.25263	Q3	46.3581	III
46914	Male	44	Other Hispanic	1	62	4192.39	0.35	High School or some College	144	101	27.49	43	21	26	1.12	1.456	5	5.384	15	0.9	2.1	2.1	86.4	179	48.2682	Yes	Yes	No	No	No	0	0	145	0.9	Q2	79.4622	II
46926	Male	73	Other Hispanic	2	66	2304.81	1.93	High School or some College	132	67	27.46	44	18	20	1.36	1.174	5.9	5.051	14	0.4	1.7	4.3	37.7	126	29.9206	Yes	Yes	Yes	Yes	No	0	0	148	1.01176	Q3	51.256	III
46961	Female	74	Non-Hispanic White	2	61	12735.1	1.14	<High School	136	41	36.15	39	17	26	0.85	2.732	6.1	6.772	11.6	0.7	0.9	4.7	31.3	74	42.2973	Yes	Yes	No	Yes	No	1	1	62	3.65556	Q4	67.4943	II
46969	Male	45	Other Race	1	69	31200.3	1.49	High School or some College	156	108	37.1	43	25	26	1.12	6.774	7.7	13.655	17.5	0.8	2.7	7.3	2220	86	2581.4	Yes	Yes	Yes	No	No	1	0	144	2.16296	Q4	78.906	II
46975	Male	68	Other Hispanic	1	72	2428.47	0.64	<High School	159	63	25.03	41	19	26	1.32	1.061	5.3	5.829	14	0.5	1.4	3	31.3	285	10.9825	Yes	Yes	No	Yes	No	1	0	23	1.07143	Q3	55.0394	III
46995	Female	79	Non-Hispanic White	1	60	10436.5	1.96	College or Above	121	67	26.87	44	22	30	0.92	1.163	5.5	5.384	14.4	0.6	2.3	3.3	3.3	26	12.6923	No	Yes	No	No	No	0	0	147	0.86087	Q2	59.2191	III
46996	Female	77	Non-Hispanic White	2	62	6352.46	1.3	High School or some College	124	69	30.87	40	19	25	0.94	1.761	6.3	6.717	13.9	0.6	1.4	3.8	6.5	154	4.22078	Yes	No	Yes	No	No	0	0	156	1.62857	Q4	58.5155	III
47001	Male	39	Non-Hispanic White	2	67	5776.85	2.88	High School or some College	131	93	36.32	43	30	31	0.82	1.411	4.7	5.273	16.9	0.8	2.5	6.7	140.5	113	124.336	Yes	Yes	Yes	Yes	No	0	0	141	2.144	Q4	111.393	I
47005	Male	53	Non-Hispanic White	2	59	6415.78	1.29	<High School	133	78	33.97	41	22	22	0.61	2.642	6.5	7.383	14.9	0.4	1.7	5	87.5	108	81.0185	No	Yes	Yes	Yes	No	0	0	139	1.17647	Q3	114.012	I
47070	Female	80	Non-Hispanic Black	2	66	0	1.14	High School or some College	115	51	33.05	40	17	22	1.1	1.174	6.6	6.439	11.4	0.4	3.3	4	11.7	82	14.2683	Yes	Yes	Yes	No	No	1	1	122	0.484848	Q1	54.9123	III
47073	Male	71	Non-Hispanic White	2	62	6229.71	2.86	High School or some College	118	62	37.8	35	20	22	1.69	2.01	6.9	8.66	14	0.5	1	3.8	9.8	177	5.53672	Yes	Yes	Yes	Yes	No	0	0	157	1.9	Q4	39.9742	III
47117	Male	27	Other Hispanic	1	63	6470.86	1.99	High School or some College	150	103	28.26	49	119	44	0.82	1.694	6.4	7.216	17.2	0.5	1.7	5.6	653	174	375.287	Yes	No	Yes	Yes	No	0	0	134	1.64706	Q4	121.19	I
47136	Female	62	Other Hispanic	2	69	1281.98	0.86	<High School	172	87	23.09	43	20	27	0.56	1.603	5.5	5.162	16.2	0.6	1.7	5.2	8.1	20	40.5	Yes	Yes	No	No	No	0	0	154	1.83529	Q4	99.9318	I
47158	Male	49	Non-Hispanic White	1	70	22632.2	5	College or Above	124	77	27.13	45	26	23	0.82	2.36	5.5	6.384	14.9	0.5	1.6	5.4	68.9	185	37.2432	No	Yes	No	Yes	No	0	0	145	1.6875	Q4	103.836	I
47203	Male	73	Non-Hispanic Black	1	74	3237.73	4.29	College or Above	123	54	28.47	38	32	38	2.16	2.721	5.8	5.884	13.6	0.8	1.7	4.3	60.1	80	75.125	Yes	Yes	No	No	No	0	0	146	2.02353	Q4	33.9565	III
47210	Female	80	Non-Hispanic Black	1	67	4187.09	1.46	College or Above	204	18	29.68	35	21	29	2.52	1.603	6	6.495	10.2	1	1.2	7.5	9030	106	8518.87	Yes	Yes	Yes	Yes	No	1	0	34	6.25	Q4	20.1567	IV
47228	Male	46	Mexican American	1	68	3897.8	1.16	High School or some College	137	88	28.24	42	32	24	0.82	1.456	4.9	6.384	16.6	0.4	2	3.2	296	130	227.692	No	Yes	No	No	No	0	0	139	0.64	Q1	106.048	I
47264	Female	80	Non-Hispanic White	2	60	9654.71	2.5	<High School	119	51	22.58	38	19	28	1.17	2.473	5.2	5.107	13.5	0.4	1.2	4.2	81.8	229	35.7205	Yes	No	No	No	No	1	0	108	1.4	Q3	43.9738	III
47271	Female	80	Non-Hispanic White	1	63	8396.03	3.43	College or Above	123	57	28.15	46	19	31	1.32	1.637	5.9	6.772	13.1	0.7	1.3	6	16.1	104	15.4808	No	Yes	Yes	Yes	No	1	0	79	3.23077	Q4	38.0064	III
47272	Male	78	Non-Hispanic White	2	64	7076.56	3.85	College or Above	145	56	26.77	44	21	34	1.22	1.705	5.3	6.162	15.5	1.2	1.1	5.8	39.5	246	16.0569	Yes	Yes	No	No	No	1	0	82	6.32727	Q4	56.4327	III
47274	Female	62	Mexican American	1	65	1250.45	5	High School or some College	137	83	39.76	37	14	18	0.72	1.411	6.1	6.883	12.6	0.6	3.4	4.2	47.3	71	66.6197	Yes	Yes	Yes	No	No	0	0	141	0.741176	Q2	89.7488	II
47277	Male	75	Non-Hispanic White	2	60	3569.32	1.92	<High School	140	96	29.37	43	15	23	1.23	1.818	4.8	7.105	18.5	0.4	1	4.2	82.7	362	22.8453	Yes	Yes	Yes	Yes	No	1	0	44	1.68	Q4	57.0685	III
47283	Female	80	Non-Hispanic White	1	60	9329.63	1.47	High School or some College	155	57	26.09	41	12	20	0.92	2.484	5.9	5.384	13.7	0.5	1	2.4	45.7	48	95.2083	Yes	No	Yes	Yes	No	1	1	22	1.2	Q3	58.8045	III
47295	Female	79	Non-Hispanic White	2	68	9202.39	4.81	College or Above	137	57	21.91	45	18	27	0.76	1.569	6.1	6.162	13.4	0.6	1.8	2.9	510	28	1821.43	Yes	Yes	No	Yes	No	1	0	135	0.966667	Q2	74.6066	II
47304	Female	56	Non-Hispanic White	2	60	6229.02	0.7	High School or some College	117	58	32.8	40	20	16	0.56	1.49	8.7	8.493	14.5	0.5	3	3.9	64.5	159	40.566	No	Yes	Yes	Yes	No	0	0	135	0.65	Q1	104.234	I
47309	Female	64	Mexican American	1	74	1361.64	0	High School or some College	109	62	32.58	41	21	23	0.71	0.971	5.7	6.439	13.5	0.4	2	2.8	428.5	96	446.354	No	No	Yes	Yes	No	0	0	146	0.56	Q1	90.0059	I
47322	Male	74	Mexican American	1	69	2937.33	1.18	<High School	115	79	35.24	43	16	23	0.82	4.087	6.2	6.883	15.4	0.5	1.8	2.6	62.7	163	38.4663	No	Yes	No	Yes	No	1	0	11	0.722222	Q2	87.1123	II
47329	Female	22	Non-Hispanic White	2	63	28982.7	3.92	High School or some College	107	69	22.15	51	11	17	0.95	0.824	5.3	4.996	13.5	0.6	2.4	3.8	74.3	149	49.8658	No	Yes	No	No	No	0	0	137	0.95	Q2	85.0171	II
47335	Male	76	Non-Hispanic White	2	59	3147.56	0.94	<High School	101	63	24.36	39	11	20	2.57	2.574	7	5.551	13.9	1.3	23.8	4.6	12.7	117	10.8547	Yes	Yes	Yes	Yes	No	1	0	108	0.251261	Q1	23.2505	IV
47352	Female	66	Other Hispanic	2	69	1607.86	0.88	<High School	114	61	21.33	40	24	28	1.62	2.71	6	8.771	12.5	0.6	2.4	3.6	152	87	174.713	Yes	No	Yes	No	No	1	0	67	0.9	Q2	32.7369	III
47372	Male	56	Non-Hispanic White	2	62	25720.6	3.69	High School or some College	155	79	27.38	41	20	16	0.93	1.535	5.6	6.772	16	0.4	1.3	5.5	8.3	20	41.5	Yes	Yes	No	Yes	No	0	0	156	1.69231	Q4	91.4451	I
47394	Male	80	Non-Hispanic White	1	67	2855.93	1.24	<High School	120	55	22.89	41	17	28	1.32	1.264	6.8	6.772	10.5	0.7	2.3	2.7	113.5	255	44.5098	No	No	Yes	Yes	No	1	1	111	0.821739	Q2	50.59	III
47397	Male	62	Non-Hispanic White	1	63	11430.6	5	High School or some College	135	63	39.95	42	60	36	0.92	1.073	7.2	6.162	14.7	0.5	1	4.1	77.7	108	71.9444	Yes	Yes	Yes	Yes	No	1	0	140	2.05	Q4	88.8244	II
47426	Female	78	Non-Hispanic White	1	64	9469.99	1.14	High School or some College	104	58	29.64	39	19	24	1.17	1.106	5.5	5.44	13.6	0.8	1.2	3.2	4.5	95	4.73684	No	No	No	No	No	0	0	145	2.13333	Q4	44.5959	III
47432	Female	58	Non-Hispanic White	2	60	27506	5	College or Above	108	70	30.72	38	16	18	0.93	1.219	5.9	4.774	12.3	0.3	1.1	2.1	37.1	32	115.938	No	No	No	No	No	0	0	134	0.572727	Q1	67.7409	II
47460	Female	46	Non-Hispanic White	2	60	6819.08	0.51	<High School	138	81	44.45	43	22	23	0.6	2.902	6.9	8.993	14.8	0.3	2.5	5.5	16.3	36	45.2778	No	Yes	Yes	No	No	0	0	135	0.66	Q1	109.309	I
47505	Male	78	Non-Hispanic White	2	59	2038.28	1.75	High School or some College	131	50	28.06	41	35	35	1.42	2.619	6.9	8.271	16.4	0.4	1.3	5.6	18.7	261	7.16475	No	Yes	Yes	Yes	No	1	1	70	1.72308	Q4	46.9703	III
47523	Female	54	Non-Hispanic White	2	66	8970.26	0.87	College or Above	121	66	21.87	47	19	17	0.5	1.061	5.2	4.552	12.6	0.5	2.3	3.4	22.8	51	44.7059	No	Yes	No	Yes	No	0	0	140	0.73913	Q2	109.724	I
47588	Female	77	Non-Hispanic White	2	64	9240.38	2.88	High School or some College	108	68	24.89	41	16	19	1.02	2.043	6	7.827	15.6	0.6	2.2	4.5	8.2	47	17.4468	Yes	Yes	Yes	Yes	No	1	0	43	1.22727	Q3	53.0133	III
47600	Male	38	Mexican American	1	71	10175.6	1.47	College or Above	116	71	38.69	43	43	34	0.72	3.839	6.2	6.162	15.5	0.7	2	6.8	104.5	163	64.1104	Yes	Yes	No	Yes	No	0	0	154	2.38	Q4	118.337	I
47621	Female	58	Mexican American	2	64	3205.71	1.62	<High School	132	84	37.84	44	13	20	0.66	1.829	6.1	5.329	13	0.4	1	2.7	66.3	185	35.8378	Yes	Yes	No	Yes	No	0	0	148	1.08	Q3	97.3712	I
47626	Female	67	Non-Hispanic White	2	63	15243.4	2.86	College or Above	143	72	22.93	44	19	27	0.68	0.768	5.9	4.607	13.9	0.6	2.1	2.3	3.4	11	30.9091	Yes	Yes	No	Yes	No	0	0	150	0.657143	Q1	90.5125	I
47632	Female	21	Non-Hispanic White	1	73	25337.9	2.94	High School or some College	108	67	20.27	43	17	18	0.71	2.179	4.8	5.495	13.6	0.5	2.4	2.3	9.6	32	30	No	Yes	No	No	No	0	0	143	0.479167	Q1	121.746	I
47636	Male	74	Mexican American	1	60	1779.25	1.66	<High School	131	77	34.51	39	18	22	1.62	1.197	6.4	7.105	14.8	0.5	1.6	3.1	51.1	109	46.8807	Yes	No	Yes	No	No	0	0	147	0.96875	Q2	41.1945	III
47637	Male	40	Mexican American	2	70	5390.06	4.25	High School or some College	123	85	39.51	46	46	28	1.02	5.837	7.3	7.938	18.3	0.7	3	4.6	314	216	145.37	No	Yes	Yes	Yes	No	0	0	136	1.07333	Q3	91.5104	I
47661	Male	72	Non-Hispanic White	1	63	6768.22	4.38	High School or some College	127	61	28.57	43	16	21	1.22	2.055	5.6	5.773	15.6	0.6	1.7	3.1	3.8	127	2.99213	Yes	Yes	No	No	No	1	0	127	1.09412	Q3	58.862	III
47701	Male	60	Other Race	2	66	17824.2	5	College or Above	110	71	21.26	44	25	27	1.3	0.576	5.4	5.051	16.2	0.4	1.6	4	11	167	6.58683	Yes	Yes	No	Yes	No	0	0	148	1	Q3	59.3056	III
47706	Female	44	Non-Hispanic White	1	60	13883.4	3.32	College or Above	113	74	21.32	43	23	32	0.92	0.835	5.6	5.162	13.5	0.3	1.1	1.7	8.8	15	58.6667	No	No	No	No	No	0	0	147	0.463636	Q1	75.7248	II
47778	Female	67	Non-Hispanic White	2	62	5575.49	1	<High School	104	60	31.54	37	15	21	0.77	0.723	6.6	5.884	10.8	0.7	1.6	5.5	75.2	98	76.7347	Yes	Yes	Yes	Yes	No	1	0	26	2.40625	Q4	79.8956	II
47869	Male	75	Non-Hispanic White	2	59	2634.86	1.14	<High School	135	72	28.98	37	13	19	1.4	3.218	5.7	5.218	17.1	0.6	1.8	3.9	3.6	111	3.24324	No	Yes	No	Yes	No	1	0	105	1.3	Q3	48.8004	III
47911	Female	61	Non-Hispanic Black	2	65	5361.74	5	High School or some College	129	65	32.4	43	19	19	0.87	1.4	6.5	7.66	14.5	0.4	3.5	3.4	83.5	136	61.3971	Yes	No	Yes	No	No	0	0	135	0.388571	Q1	83.3296	II
47947	Male	80	Mexican American	2	74	0	2.26	<High School	111	47	22.89	44	13	18	0.75	2.721	13.1	17.319	15	0.6	1.6	4.6	417	165	252.727	No	Yes	Yes	Yes	No	1	1	45	1.725	Q4	86.6368	II
47979	Male	68	Non-Hispanic White	2	59	6570.25	0.87	<High School	186	99	21.79	41	14	24	0.79	0.858	5.6	7.216	15	0.6	1.5	9.9	18.3	59	31.0169	Yes	Yes	Yes	Yes	No	1	0	10	3.96	Q4	92.265	I
47994	Female	80	Non-Hispanic White	2	62	9255.28	2.14	High School or some College	115	63	24.82	45	17	29	1.01	1.287	5.6	5.718	15	0.6	1.8	2.5	4.4	42	10.4762	No	Yes	No	No	No	0	0	156	0.833333	Q2	52.5298	III
48005	Female	73	Non-Hispanic White	2	61	12073.7	1.79	High School or some College	140	71	31.14	36	31	32	1.96	3.489	6.3	6.328	12.5	0.6	0.8	5.2	44.3	134	33.0597	Yes	No	Yes	No	No	1	0	34	3.9	Q4	24.7541	IV
48040	Female	62	Non-Hispanic Black	1	74	2543.01	1.73	High School or some College	157	59	25.43	41	16	17	0.74	0.79	8.1	8.715	12.3	0.4	2	5.1	15.4	16	96.25	Yes	Yes	Yes	No	No	1	0	119	1.02	Q3	100.63	I
48042	Female	79	Non-Hispanic White	1	69	13661.6	1.47	<High School	161	65	23.59	40	16	34	0.92	0.937	5.8	5.051	15	0.4	1.9	8.1	23.6	43	54.8837	Yes	No	No	Yes	No	1	1	103	1.70526	Q4	59.2191	III
48065	Male	79	Non-Hispanic White	1	61	2160.76	1.43	<High School	126	63	26.97	46	22	34	1.32	2.111	6.1	9.548	13.8	0.8	3.6	6.1	62.8	170	36.9412	Yes	No	Yes	Yes	No	1	0	48	1.35556	Q3	50.9466	III
48159	Male	61	Non-Hispanic Black	1	65	2045.7	2.35	High School or some College	154	64	23.83	45	20	22	2.82	5.081	6.4	9.714	12.4	0.5	2	5.8	485	259	187.259	Yes	Yes	Yes	Yes	No	1	0	80	1.45	Q3	26.763	IV
48182	Male	57	Non-Hispanic White	2	63	26681.4	2.14	High School or some College	101	70	27.38	40	24	28	1.34	3.647	5.9	5.884	13.4	0.6	2.1	5.1	5.2	110	4.72727	No	Yes	No	Yes	No	0	0	149	1.45714	Q4	58.3896	III
48191	Female	48	Mexican American	2	70	6062.71	4.62	High School or some College	180	91	38.93	38	21	17	0.8	1.592	5.8	5.94	14.3	0.5	2.3	5.9	323	95	340	Yes	Yes	No	Yes	No	0	0	136	1.28261	Q3	87.1803	II
48249	Male	78	Non-Hispanic Black	1	72	3510.45	1.77	College or Above	129	71	22.78	44	13	21	1.42	1.185	5.4	5.107	12.1	0.4	1	2.8	19.9	177	11.2429	Yes	Yes	No	No	No	1	0	152	1.12	Q3	54.4385	III
48257	Female	51	Non-Hispanic White	2	64	10432.8	1.82	High School or some College	114	73	47.34	39	15	21	0.73	2.179	7.3	9.104	13.3	0.5	3.3	5	167.8	225	74.5778	Yes	Yes	Yes	No	No	0	0	149	0.757576	Q2	95.3553	I
48271	Male	72	Non-Hispanic White	1	64	8072.18	2.59	<High School	130	70	31.91	44	27	19	1.18	1.671	5.8	6.217	17.4	0.6	1.8	5.2	69.8	162	43.0864	No	Yes	No	Yes	No	1	0	117	1.73333	Q4	61.2828	II
48272	Female	70	Non-Hispanic White	2	59	5866.01	2.86	High School or some College	128	73	18.53	40	19	26	0.6	0.847	5.2	6.051	16.7	0.6	2.2	2.5	178.5	29	615.517	Yes	Yes	No	Yes	No	1	0	4	0.681818	Q2	92.3506	I
48294	Female	40	Non-Hispanic White	1	61	20064.2	1.62	High School or some College	115	87	31.51	44	24	20	0.62	0.689	5.2	5.829	13.5	0.5	1.3	3.5	108.5	63	172.222	No	No	No	No	No	0	0	151	1.34615	Q3	112.792	I
48298	Male	56	Non-Hispanic White	1	71	8434.52	1.39	High School or some College	111	65	27.67	43	57	46	0.72	2.168	5.3	5.829	15.8	0.4	1.8	2.8	44.2	74	59.7297	No	Yes	No	Yes	No	0	0	154	0.622222	Q1	104.281	I
48314	Female	60	Non-Hispanic White	1	63	6515.22	0.78	High School or some College	94	64	27.4	39	29	24	1.02	0.61	5.3	5.551	14.7	0.4	1.4	3.1	4.6	142	3.23944	No	Yes	No	Yes	No	0	0	134	0.885714	Q2	59.7376	III
48335	Female	66	Non-Hispanic White	1	61	5871.04	2.42	<High School	188	83	31.12	42	19	18	1.12	2.484	5.7	5.662	12.4	0.5	1	2.8	7.1	48	14.7917	Yes	Yes	No	No	No	0	0	151	1.4	Q3	51.1489	III
48391	Female	64	Non-Hispanic Black	1	65	3269.28	2.56	High School or some College	130	74	24.42	43	16	20	0.62	1.298	5.4	6.051	13.7	0.6	2.6	3.6	32.8	90	36.4444	No	Yes	No	No	No	0	0	141	0.830769	Q2	110.444	I
48424	Female	80	Non-Hispanic White	2	61	10561.7	3.61	High School or some College	143	70	26.29	37	14	18	1.03	1.208	5.7	5.662	12.9	0.7	1.4	3	9.2	162	5.67901	Yes	Yes	No	Yes	No	0	0	138	1.5	Q4	51.2991	III
48433	Male	74	Non-Hispanic White	1	67	6238.98	2.78	College or Above	125	66	32.18	40	23	22	2.02	1.513	7	7.716	13.9	1	2.1	6.8	6.2	115	5.3913	Yes	Yes	Yes	Yes	No	1	0	104	3.2381	Q4	31.5481	III
48561	Female	78	Non-Hispanic White	2	59	6665.85	0.41	<High School	161	57	40.24	45	21	24	0.73	2.145	6.9	8.993	14.1	0.6	3	7.6	31.3	33	94.8485	Yes	No	Yes	Yes	No	0	0	140	1.52	Q4	78.8814	II
48562	Male	76	Non-Hispanic White	1	60	10529.5	3.65	College or Above	119	57	27.47	42	18	32	1.32	0.779	4.9	5.051	13.2	0.5	0.5	3	116.5	104	112.019	No	Yes	No	Yes	No	1	0	8	3	Q4	52.0316	III
48597	Male	60	Non-Hispanic White	1	62	0	0.88	<High School	134	70	34.77	42	28	26	0.82	0.79	5.6	5.829	14.6	0.6	2.1	2.9	77.2	212	36.4151	Yes	Yes	No	No	No	1	0	132	0.828571	Q2	96.1148	I
48617	Female	76	Non-Hispanic White	1	65	8951.6	5	College or Above	125	47	20.93	40	27	27	0.82	0.723	5.5	4.94	13.1	0.6	1.4	4.2	9.1	18	50.5556	No	Yes	No	No	No	1	1	154	1.8	Q4	69.5076	II
48633	Female	79	Mexican American	1	66	3096.07	0.75	<High School	172	71	27.15	40	14	19	1.02	1.513	8.4	10.103	12.4	0.6	2.3	5.5	11.6	57	20.3509	Yes	No	Yes	Yes	No	1	0	75	1.43478	Q3	52.2737	III
48636	Male	51	Non-Hispanic Black	1	63	0	2.91	<High School	202	107	25.29	46	30	51	0.82	6.21	5.5	5.829	13.9	0.8	2.1	3.7	330.5	261	126.628	Yes	No	No	Yes	No	1	1	107	1.40952	Q3	118.667	I
48642	Male	53	Other Hispanic	1	62	2582.22	1.18	High School or some College	109	67	28.37	42	17	16	0.62	1.784	12	16.931	15.7	0.5	2	3.4	81.6	131	62.2901	No	Yes	Yes	Yes	No	0	0	145	0.85	Q2	113.253	I
48643	Female	79	Non-Hispanic White	2	67	9887.94	3.85	High School or some College	130	54	34.43	39	15	20	1.03	0.858	6.2	5.662	14.3	0.5	1.6	3	2.2	39	5.64103	Yes	Yes	No	No	No	1	0	131	0.9375	Q2	51.6608	III
48657	Female	75	Other Hispanic	1	71	2728.03	1.47	High School or some College	148	63	27.98	42	31	31	0.72	1.987	5.6	5.829	14.7	0.7	1.8	4.5	29.6	89	33.2584	Yes	Yes	No	No	No	0	0	155	1.75	Q4	81.9161	II
48658	Female	80	Non-Hispanic White	2	61	10829	0.68	<High School	187	57	22.6	37	44	57	0.57	0.779	5.8	5.218	12.7	0.6	1.5	2.8	48.7	46	105.87	Yes	Yes	Yes	No	No	1	0	71	1.12	Q3	87.551	II
48668	Female	80	Non-Hispanic White	1	61	6652.32	1.28	High School or some College	127	67	27.31	41	19	26	1.02	0.7	5.7	6.772	13.4	0.7	2.3	2.5	3	42	7.14286	Yes	Yes	No	No	No	0	0	152	0.76087	Q2	51.9078	III
48670	Female	72	Non-Hispanic White	1	61	7588.56	2.19	High School or some College	127	76	28.65	41	19	21	1.02	1.332	5.5	5.607	14.5	0.4	2.5	2.2	1.6	43	3.72093	No	Yes	No	No	No	0	0	151	0.352	Q1	54.9084	III
48672	Female	80	Non-Hispanic White	1	60	8182.19	4.9	High School or some College	140	59	27.4	42	18	25	1.12	0.903	5.7	5.884	14.7	0.5	2	3.8	4.6	98	4.69388	Yes	Yes	No	Yes	No	0	0	147	0.95	Q2	46.3581	III
48715	Female	73	Mexican American	2	65	3400.03	1.73	<High School	157	84	27.65	41	22	26	0.69	1.14	5.8	6.328	13.4	0.7	2.4	5.1	104	84	123.81	Yes	Yes	Yes	Yes	No	0	0	139	1.4875	Q4	86.3611	II
48813	Male	80	Non-Hispanic White	2	63	2959.09	2.6	High School or some College	114	51	31.47	39	17	20	1.16	0.79	5.7	6.162	12.6	0.9	2	9.9	77.9	118	66.0169	No	Yes	No	No	No	1	1	47	4.455	Q4	59.1437	III
48858	Female	80	Other Race	2	69	10381.4	1.38	High School or some College	126	0	24.49	45	15	23	0.73	5.645	8.1	11.435	10.5	1.1	1.4	6.7	200.9	62	324.032	No	No	Yes	No	No	1	0	28	5.26429	Q4	77.7809	II
48887	Male	72	Non-Hispanic Black	1	63	2777.18	3.07	<High School	147	87	25.81	42	23	23	1.12	0.553	9	21.649	13.5	0.4	1.7	2.3	282	69	408.696	Yes	Yes	Yes	No	No	1	1	79	0.541176	Q1	75.6525	II
48917	Male	80	Non-Hispanic White	1	65	3296.85	0.95	<High School	127	69	31.67	40	19	23	1.42	2.179	5.8	6.939	14.8	0.6	1.8	2.5	9.4	52	18.0769	Yes	Yes	No	Yes	No	1	1	47	0.833333	Q2	46.315	III
48919	Male	28	Non-Hispanic Black	1	65	6007.57	1.45	<High School	131	89	40.06	42	29	26	0.92	0.723	6.8	8.271	14.7	0.6	2.9	9	609	254	239.764	No	Yes	Yes	Yes	No	0	0	140	1.86207	Q4	130.72	I
48938	Female	28	Non-Hispanic White	2	61	28052.8	4.32	College or Above	107	72	27.51	41	18	21	0.79	1.66	5.1	4.885	14.7	0.3	1.5	1.9	7.6	23	33.0435	No	Yes	No	No	No	0	0	138	0.38	Q1	101.868	I
48948	Female	64	Non-Hispanic White	1	70	15940.9	5	High School or some College	137	70	20.57	36	17	26	1.02	0.79	5.2	5.94	12.5	0.5	1	2	8.7	88	9.88636	Yes	Yes	No	Yes	No	0	0	144	1	Q3	58.0824	III
48949	Male	51	Non-Hispanic White	1	67	8047.23	1.42	High School or some College	124	63	30.7	43	48	36	0.81	4.46	6.6	8.049	17	0.5	1.9	4.9	33.9	77	44.026	No	Yes	Yes	Yes	No	1	0	115	1.28947	Q3	102.905	I
49084	Male	80	Non-Hispanic White	1	73	4760.34	5	High School or some College	157	91	27.21	44	17	25	1.12	2.269	5.8	5.718	16.8	0.7	1.9	5.6	51.1	97	52.6804	Yes	Yes	No	No	No	1	0	30	2.06316	Q4	61.7069	II
49118	Male	39	Mexican American	2	71	8121.95	1.97	<High School	120	74	31.31	44	71	31	0.77	4.132	5.4	5.94	16.2	0.5	1.6	4.3	684	157	435.669	No	Yes	No	No	No	0	0	140	1.34375	Q3	114.31	I
49124	Female	33	Mexican American	1	66	7013.71	1.36	<High School	109	62	33.63	39	13	22	0.62	1.174	5.3	5.495	12.2	0.5	2.3	5.3	198.5	53	374.528	No	Yes	No	No	No	0	0	143	1.15217	Q3	118.477	I
49129	Male	38	Non-Hispanic White	2	63	28654	4.01	High School or some College	111	77	30.55	43	28	20	0.88	1.671	5.4	5.44	15.4	0.7	3.1	4.9	61.4	188	32.6596	No	Yes	No	No	No	1	0	23	1.10645	Q3	108.969	I
49166	Female	73	Non-Hispanic White	1	67	4810.94	2.56	<High School	93	59	31.2	42	38	47	1.82	1.705	6.1	8.049	13.6	0.9	2.7	2.8	5.5	82	6.70732	Yes	No	Yes	No	No	1	0	83	0.933333	Q2	27.0744	IV
49247	Female	74	Non-Hispanic White	2	63	9587.47	5	College or Above	141	29	32.25	42	13	16	1.07	1.118	5.8	6.217	12.4	0.8	1.5	4.8	7.8	47	16.5957	Yes	Yes	No	Yes	No	0	0	149	2.56	Q4	51.0987	III
49297	Female	50	Mexican American	1	72	3419.98	3.26	High School or some College	110	74	41.03	44	18	23	0.82	1.298	5.2	5.773	15.1	0.6	1.9	5.4	169.5	306	55.3922	Yes	Yes	No	Yes	No	0	0	151	1.70526	Q4	83.4357	II
49315	Female	23	Non-Hispanic Black	2	67	9481.56	0.57	College or Above	98	73	29.68	42	24	24	0.7	1.366	4.9	4.663	11.9	0.4	1.6	3.7	51.9	158	32.8481	Yes	Yes	No	No	No	0	0	142	0.925	Q2	141.541	I
49351	Male	31	Non-Hispanic White	2	62	21792.9	2.36	High School or some College	95	58	23.44	46	30	20	0.89	0.745	4.7	5.551	17.3	0.4	1.7	2.4	123.5	276	44.7464	No	Yes	No	No	No	0	0	157	0.564706	Q1	113.931	I
49359	Female	42	Non-Hispanic Black	2	68	6670.16	3.77	College or Above	131	86	30.05	41	20	22	0.61	0.508	6	6.217	11.8	0.3	1.5	1.5	58.5	97	60.3093	No	No	No	No	No	0	0	154	0.3	Q1	129.593	I
49366	Female	74	Other Hispanic	1	60	1764.35	1.66	<High School	173	74	24.67	47	35	43	0.72	1.332	5.5	5.718	15.4	0.6	1.6	2.9	7.2	24	30	Yes	No	No	No	No	1	0	99	1.0875	Q3	82.4935	II
49392	Male	62	Non-Hispanic Black	2	67	2920.75	5	College or Above	113	67	27.17	42	28	27	1.5	0.497	6.3	6.994	13.5	0.3	2.1	2.2	9.3	218	4.26606	Yes	Yes	No	Yes	No	0	0	142	0.314286	Q1	57.0087	III
49404	Female	44	Non-Hispanic White	1	67	6965.13	0.58	High School or some College	173	98	38.48	46	120	64	0.72	3.5	5.5	5.94	15.7	0.5	2	4.9	38.3	109	35.1376	Yes	Yes	No	Yes	No	1	1	18	1.225	Q3	101.846	I
49563	Male	37	Other Hispanic	2	74	7002.6	5	High School or some College	148	79	35.81	44	35	24	1	1.276	5.6	6.717	16.8	0.6	1.9	4.1	268.5	175	153.429	Yes	Yes	No	No	No	0	0	141	1.29474	Q3	95.7239	I
49565	Female	61	Mexican American	2	70	1559.85	3.43	High School or some College	155	85	30.42	42	15	21	0.64	2.416	5.8	5.773	16.3	0.4	2.3	3.9	40.3	90	44.7778	Yes	Yes	No	No	No	0	0	135	0.678261	Q2	96.3108	I
49573	Female	80	Non-Hispanic White	2	64	9103.06	1.27	High School or some College	165	57	23.72	43	21	34	0.92	1.355	6	5.718	14.6	0.7	2.9	4.3	23.5	54	43.5185	Yes	Yes	No	No	No	0	0	149	1.03793	Q3	58.8045	III
49593	Male	57	Non-Hispanic White	1	68	0	5	College or Above	103	65	33.14	46	46	37	1.32	1.976	5.3	6.439	14.1	0.7	1.7	3.5	3.2	107	2.99065	No	Yes	Yes	Yes	No	0	0	138	1.44118	Q3	59.4609	III
49608	Female	80	Non-Hispanic White	2	68	8751.41	5	High School or some College	171	41	28.12	41	16	22	0.73	2.766	5.7	6.55	13.8	0.7	1.7	1.7	37.9	51	74.3137	Yes	No	No	No	No	0	0	154	0.7	Q2	77.7809	II
49618	Male	66	Non-Hispanic Black	2	67	2155.65	1.25	<High School	154	88	27.37	41	16	15	1.15	1.502	12.2	17.652	15.2	0.4	2	3.2	1271	226	562.389	Yes	Yes	Yes	Yes	No	0	0	142	0.64	Q1	76.4273	II
49656	Female	45	Mexican American	1	65	4479.65	2.18	<High School	125	75	27.22	41	15	21	0.62	0.655	5.2	5.884	9.9	0.4	1.4	2.7	66.8	63	106.032	No	Yes	No	No	No	0	0	140	0.771429	Q2	108.899	I
49699	Male	48	Non-Hispanic White	2	67	0	3.63	High School or some College	126	86	24.92	43	18	21	0.76	1.84	5.5	4.385	14.9	0.7	2.7	6.8	7.1	15	47.3333	No	Yes	No	Yes	No	0	0	142	1.76296	Q4	107.885	I
49700	Female	45	Non-Hispanic White	1	67	7599.51	0.88	<High School	104	45	17.82	46	15	19	0.82	0.914	5.6	5.162	14.2	0.5	2.5	4.5	349	60	581.667	Yes	No	No	Yes	No	0	0	148	0.9	Q2	86.4183	II
49704	Male	69	Non-Hispanic White	2	69	4087.97	0.88	<High School	136	71	31.41	47	35	25	1.32	1.806	6.9	9.437	16.8	0.7	2.1	4.4	31.1	52	59.8077	Yes	Yes	Yes	Yes	No	0	0	153	1.46667	Q4	54.6541	III
49770	Female	76	Mexican American	1	71	3232.76	0.7	<High School	159	70	19.59	42	17	26	0.62	3.24	5.4	6.606	13.1	0.5	2.3	2.7	4.3	14	30.7143	Yes	Yes	No	No	No	0	0	155	0.586957	Q1	87.5891	II
49816	Male	80	Non-Hispanic White	2	62	6256.64	2.14	<High School	151	92	27.23	44	19	23	1.17	1.31	5.5	6.384	15.1	1	2.4	5.3	51.5	120	42.9167	Yes	Yes	No	No	No	1	0	72	2.20833	Q4	58.5331	III
49895	Male	74	Non-Hispanic White	1	70	8268.9	3.65	College or Above	109	61	24.54	41	32	31	1.32	1.231	5.5	5.718	16	0.6	1.1	3.4	13.2	163	8.09816	Yes	No	No	No	No	1	0	137	1.85455	Q4	52.7678	III
49900	Male	80	Non-Hispanic White	1	68	6676.61	0.17	College or Above	164	79	24.43	39	19	24	1.72	1.784	5.5	6.384	12.2	0.5	1.5	4.2	45.9	128	35.8594	Yes	Yes	No	Yes	No	1	0	46	1.4	Q3	36.7354	III
49912	Male	75	Non-Hispanic White	1	64	3189.9	2.14	High School or some College	115	65	33.47	42	25	23	2.16	0.948	6.7	6.883	13.1	0.9	2	5	53.5	129	41.4729	Yes	Yes	Yes	Yes	No	1	0	112	2.25	Q4	28.8893	IV
49938	Female	80	Non-Hispanic Black	2	68	2988.01	2.56	High School or some College	161	79	27.27	40	24	34	1.09	0.79	8.5	12.878	13.1	0.7	1.8	2.9	475	110	431.818	Yes	No	Yes	No	No	1	0	11	1.12778	Q3	55.522	III
49997	Female	30	Mexican American	2	71	5081.39	1.13	High School or some College	124	75	30.62	41	14	24	0.62	0.971	5.7	5.218	12.1	0.4	1.5	2.6	369	31	1190.32	No	Yes	No	No	No	0	0	153	0.693333	Q2	121	I
50015	Male	62	Non-Hispanic White	1	67	12558.5	5	<High School	177	94	33.01	48	52	37	1.02	2.145	5.2	7.66	16	0.7	1.9	6.3	35.1	98	35.8163	Yes	Yes	Yes	No	No	0	0	148	2.32105	Q4	78.4069	II
50021	Male	80	Non-Hispanic White	2	62	5192.57	5	High School or some College	133	73	25.96	40	26	27	1.37	2.01	8.8	11.435	14.4	0.6	1.1	3.5	14.9	84	17.7381	No	No	Yes	No	No	1	0	71	1.90909	Q4	48.3663	III
50043	Male	76	Non-Hispanic White	2	61	0	1.63	<High School	124	54	27.15	34	19	31	1.25	1.084	5.8	7.605	12.1	0.4	0.9	2.5	83.5	124	67.3387	No	Yes	Yes	Yes	No	1	1	30	1.11111	Q3	55.5747	III
50084	Female	80	Non-Hispanic White	2	61	10208.4	1.57	High School or some College	147	17	31.68	40	18	24	1.95	2.314	7.3	7.66	11	0.6	2.9	3.5	165	150	110	Yes	No	Yes	No	No	0	0	150	0.724138	Q2	23.7126	IV
50087	Female	36	Other Hispanic	2	61	6024.38	0.47	<High School	134	84	34.75	35	46	58	0.46	1.942	7.9	9.048	12.6	0.5	3.9	7.4	11140	264	4219.7	Yes	No	Yes	Yes	No	0	0	136	0.948718	Q2	127.976	I
50109	Male	75	Non-Hispanic White	1	59	2385.17	0.95	<High School	113	64	27.27	42	20	25	1.62	1.468	5.3	6.439	16	0.7	1.8	5.3	25.3	78	32.4359	Yes	Yes	No	Yes	No	1	0	76	2.06111	Q4	40.9061	III
50133	Female	76	Non-Hispanic White	1	59	5586.61	0.95	<High School	157	66	27.26	40	22	33	1.22	1.558	5.4	6.328	13.5	0.5	1.7	3.1	7.7	43	17.907	Yes	No	No	No	No	1	0	115	0.911765	Q2	42.9956	III
50193	Female	39	Mexican American	2	71	5540.42	1.97	<High School	116	75	24.28	42	19	22	0.54	0.756	5	5.162	13.8	0.5	2.3	2.7	76.9	104	73.9423	No	No	No	No	No	0	0	153	0.586957	Q1	118.869	I
50245	Male	39	Non-Hispanic White	1	63	7538.54	3.65	<High School	122	71	20.04	42	13	23	0.92	1.208	5.2	5.273	14.3	0.4	1	2.4	5.3	13	40.7692	Yes	Yes	No	No	No	0	0	134	0.96	Q2	104.4	I
50333	Male	68	Non-Hispanic Black	1	65	2002.9	2.56	High School or some College	109	53	30.86	44	24	23	1.52	1.287	5.6	5.551	15.6	0.5	2	3.3	115	143	80.4196	Yes	Yes	No	Yes	No	0	0	140	0.825	Q2	53.7875	III
50364	Female	46	Non-Hispanic Black	1	63	7418.12	0.62	High School or some College	144	65	27.49	45	21	23	0.72	1.456	5.4	5.107	13.3	0.5	2.1	6.6	61.3	105	58.381	Yes	Yes	No	Yes	No	0	0	134	1.57143	Q4	116.392	I
50373	Female	21	Non-Hispanic White	1	59	25701.8	5	High School or some College	109	75	19.61	39	14	20	0.72	0.779	5.2	4.552	14.1	0.6	2.2	4.1	1365	81	1685.19	No	No	No	No	No	0	0	133	1.11818	Q3	119.704	I
50379	Female	39	Non-Hispanic White	2	60	0	0.57	High School or some College	101	73	18.97	43	12	16	0.88	1.253	5.2	4.94	13.5	0.3	2.3	5.4	74.8	88	85	No	Yes	No	Yes	No	0	0	135	0.704348	Q2	82.7621	II
50390	Female	74	Mexican American	1	71	0	0.98	<High School	117	66	29.73	40	16	21	0.92	1.818	5.3	7.827	13.3	0.7	2.3	3.6	16.5	34	48.5294	Yes	Yes	Yes	Yes	No	0	0	155	1.09565	Q3	61.336	II
50450	Female	66	Non-Hispanic Black	1	68	2935.2	2.07	High School or some College	145	67	35.3	41	18	20	0.82	1.276	7.5	9.27	12.1	0.5	1.5	3.9	40.8	129	31.6279	Yes	No	Yes	No	No	0	0	138	1.3	Q3	86.4218	II
50463	Female	58	Mexican American	2	65	3789.13	0.31	<High School	125	72	34.5	39	22	19	0.44	1.445	5.9	6.328	12.7	0.5	1.6	4.7	111	123	90.2439	Yes	Yes	Yes	No	No	0	0	135	1.46875	Q4	111.267	I
50491	Male	65	Other Race	2	67	8423.24	0.1	High School or some College	139	78	19.18	37	21	25	1.2	1.332	5.5	6.883	15.1	0.6	2.1	6.8	1920	72	2666.67	No	No	No	Yes	No	0	0	142	1.94286	Q4	63.0768	II
50499	Female	80	Non-Hispanic White	1	60	11446	4.9	College or Above	141	72	20.72	43	20	29	0.72	1.344	6	5.607	13.3	0.5	1.3	2.8	50.3	48	104.792	Yes	Yes	No	No	No	1	1	122	1.07692	Q3	79.0889	II
50507	Male	74	Other Hispanic	2	69	1575.22	0.86	College or Above	153	78	26.07	42	14	14	0.66	0.835	6.1	5.773	15.6	0.6	1.6	4	29.6	75	39.4667	Yes	Yes	Yes	Yes	No	1	0	132	1.5	Q4	95.2411	I
50526	Male	78	Mexican American	2	65	3691.56	1.29	<High School	133	49	33.62	38	19	24	1.21	2.247	6.1	6.772	12.7	0.6	1.7	4.2	24.1	62	38.871	Yes	Yes	Yes	Yes	No	0	0	135	1.48235	Q4	56.997	III
50529	Male	79	Non-Hispanic White	1	62	7980.63	3.92	<High School	95	55	23.73	39	17	23	1.82	1.897	6.1	5.662	15.6	0.7	1.4	8.3	30.4	75	40.5333	Yes	No	No	Yes	No	1	0	109	4.15	Q4	34.5512	III
50537	Male	80	Other Hispanic	1	72	4955.86	1.23	College or Above	149	59	24.94	44	29	32	1.32	1.219	6.4	6.828	15.2	0.8	1.7	3.1	7.7	109	7.06422	Yes	Yes	No	Yes	No	1	1	41	1.45882	Q4	50.59	III
50551	Male	76	Non-Hispanic White	1	60	7695.53	3.65	High School or some College	128	38	36.54	42	37	35	1.02	2.597	6.3	6.55	14.7	0.6	0.9	7	82	85	96.4706	Yes	Yes	Yes	Yes	No	1	0	30	4.66667	Q4	71.063	II
50585	Male	80	Non-Hispanic White	1	64	0	1.14	High School or some College	133	58	20.39	45	15	25	1.19	1.716	5.3	5.44	13.9	0.5	1.7	5.2	117.7	289	40.7266	Yes	Yes	No	Yes	No	1	0	66	1.52941	Q4	57.3458	III
50692	Male	20	Non-Hispanic White	2	60	11586	0.51	<High School	119	51	20.6	45	13	20	1.01	1.016	5.7	5.273	15.1	0.6	3.2	3.3	153.9	392	39.2602	No	No	No	Yes	No	0	0	135	0.61875	Q1	106.576	I
50781	Male	64	Non-Hispanic White	2	67	14469.6	4.64	High School or some College	139	71	34.62	45	21	18	0.95	2.382	5.6	5.94	14.1	0.5	1.5	3.2	66.1	117	56.4957	No	Yes	No	Yes	No	0	0	142	1.06667	Q3	84.2524	II
50831	Male	50	Other Hispanic	1	62	2482.54	0.87	<High School	128	87	34.37	46	35	26	0.62	4.019	5.5	5.218	16.2	0.5	2.8	3.6	164.8	134	122.985	No	Yes	No	Yes	No	0	0	145	0.642857	Q1	115.665	I
50876	Female	31	Non-Hispanic White	1	61	8632.66	0.93	<High School	120	67	33	43	18	19	0.85	2.021	5.6	6.828	14.3	0.5	2.3	7.3	51.1	152	33.6184	Yes	Yes	No	Yes	No	0	0	152	1.58696	Q4	91.2956	I
50892	Male	35	Mexican American	2	72	8104.86	0.65	<High School	127	79	29.25	46	46	36	0.9	10.985	5.1	7.05	17.9	0.4	2.4	3.2	565.5	113	500.442	Yes	Yes	Yes	Yes	No	0	0	137	0.533333	Q1	110.266	I
50934	Female	76	Non-Hispanic White	2	60	7471.47	1.92	High School or some College	132	82	25.57	39	20	22	0.85	1.479	5.4	4.996	15.2	0.6	1.6	6	23.2	75	30.9333	No	Yes	No	Yes	No	0	0	134	2.25	Q4	66.5527	II
50941	Male	37	Mexican American	1	72	7707.76	1.45	<High School	128	79	31.56	44	58	35	0.92	2.089	5.5	5.384	15.8	0.7	1.9	3.5	317	156	203.205	No	No	No	No	No	0	0	151	1.28947	Q3	105.877	I
50975	Male	70	Mexican American	2	72	3588.6	1.42	<High School	130	63	39.18	40	20	21	1.36	1.355	7.6	7.882	13.3	0.5	2.2	5.1	174.5	85	205.294	Yes	No	Yes	No	No	0	0	136	1.15909	Q3	52.3476	III
51058	Female	69	Non-Hispanic White	1	61	5945.17	0.73	<High School	199	89	32.13	40	16	21	0.72	0.406	5.6	5.384	14.1	0.5	1.2	2.7	339	16	2118.75	Yes	Yes	No	Yes	No	1	0	106	1.125	Q3	85.4424	II
51116	Female	44	Other Hispanic	1	73	6226.2	1.05	<High School	169	53	25.29	46	32	27	2.72	1.66	4.6	5.44	12.3	0.4	1.1	5.4	205	66	310.606	Yes	Yes	No	Yes	No	0	0	142	1.96364	Q4	20.4204	IV
51185	Male	79	Non-Hispanic Black	1	68	0	3.07	High School or some College	135	79	24.32	38	22	34	1.22	0.406	5.5	5.995	14.1	0.6	1.6	3.5	360.5	215	167.674	Yes	Yes	No	No	No	1	1	133	1.3125	Q3	64.9476	II
51197	Male	58	Mexican American	2	72	4505.64	5	College or Above	149	88	26.55	44	40	47	1.04	1.434	6.8	8.826	13.1	0.6	1.2	3.1	82	58	141.379	Yes	Yes	Yes	No	No	1	0	54	1.55	Q4	78.7701	II
51238	Male	80	Non-Hispanic White	2	60	6703.05	1.5	<High School	106	66	21.37	42	15	25	0.89	0.937	5.6	5.829	12.2	0.6	0.8	3.2	16.4	50	32.8	No	No	No	No	No	1	1	35	2.4	Q4	80.752	II
51258	Female	56	Non-Hispanic Black	1	68	6391.18	1.55	College or Above	167	103	28.28	44	22	23	0.72	1.513	5.7	5.218	13.6	0.4	2.5	1.8	240.5	237	101.477	Yes	No	No	No	No	0	0	138	0.288	Q1	108.497	I
51262	Female	45	Non-Hispanic White	1	60	5937.75	1.4	<High School	118	75	15.69	41	19	30	0.62	0.96	5.2	4.607	16.9	0.7	2.7	5.1	20.3	45	45.1111	No	No	No	No	No	0	0	147	1.32222	Q3	108.899	I
51275	Male	42	Non-Hispanic Black	1	74	5511.27	0.5	<High School	113	73	24.76	47	20	17	1.01	1.152	5	5.773	15.1	0.7	2.6	5.3	202	230	87.8261	No	No	No	Yes	No	0	0	146	1.42692	Q3	105.834	I
51332	Male	51	Non-Hispanic Black	2	66	6853.72	1.3	<High School	153	95	38.8	35	16	19	1.06	0.485	5.8	5.607	15.2	0.5	1.8	2.8	1114	326	341.718	Yes	Yes	Yes	Yes	No	0	0	148	0.777778	Q2	93.7127	I
51334	Female	39	Non-Hispanic White	1	63	24514.7	4.97	College or Above	113	71	24.28	38	13	19	0.62	1.106	5	4.885	13.6	0.4	1.7	2.8	157.5	72	218.75	No	Yes	No	No	No	0	0	133	0.658824	Q1	113.587	I
51348	Male	80	Non-Hispanic White	1	66	8009.24	2.05	College or Above	170	52	28.15	41	25	29	1.42	0.982	5.5	5.718	14	0.5	1.3	3.5	1.5	18	8.33333	Yes	Yes	No	Yes	No	1	0	85	1.34615	Q3	46.315	III
51380	Male	57	Non-Hispanic Black	1	68	0	0.82	<High School	123	84	22	43	27	50	0.92	3.76	5.5	5.051	15.5	0.3	1.6	1.3	270	381	70.8661	No	Yes	No	Yes	No	1	0	14	0.24375	Q1	106.628	I
51396	Male	76	Non-Hispanic White	2	60	8338.04	3.92	<High School	114	0	30.43	41	18	20	1.6	1.163	5.3	5.995	12.5	0.3	0.8	4.1	199	209	95.2153	No	Yes	No	Yes	No	1	0	87	1.5375	Q4	41.2344	III
51411	Female	80	Non-Hispanic White	1	63	8874.9	1.67	High School or some College	149	49	31.29	41	9	22	0.92	1.942	6.1	6.273	12.7	0.6	1.6	4.8	5.1	40	12.75	Yes	Yes	No	Yes	No	1	1	39	1.8	Q4	58.8045	III
51434	Female	52	Other Hispanic	1	62	2675.18	3.29	High School or some College	126	60	35.58	41	12	14	0.52	1.4	12.3	14.155	15.4	0.4	2.5	4.5	149	17	876.471	No	Yes	Yes	Yes	No	1	0	121	0.72	Q2	109.85	I
51497	Female	54	Non-Hispanic White	1	69	7856.5	0.5	High School or some College	144	80	28.07	39	26	19	0.82	3.364	11	14.488	14.7	0.5	2	2.8	123.5	204	60.5392	Yes	Yes	Yes	No	No	0	0	137	0.7	Q2	81.1239	II
51498	Female	56	Non-Hispanic White	1	61	0	0.73	<High School	130	59	20.65	50	15	27	0.92	0.565	5.7	5.884	17.5	0.8	1.1	7	1831	74	2474.32	No	Yes	No	Yes	No	1	0	145	5.09091	Q4	69.6031	II
51522	Female	62	Non-Hispanic White	1	60	5848.8	2.92	High School or some College	133	77	26.51	38	25	29	1.02	2.766	5.3	5.662	14.9	0.3	1.8	2.2	1.1	39	2.82051	Yes	Yes	No	No	No	0	0	147	0.366667	Q1	58.9042	III
51572	Female	77	Non-Hispanic White	2	61	7388.19	1.54	High School or some College	160	63	32.46	41	24	24	1.24	0.756	6.1	5.995	12.9	0.9	1.2	4.8	24.7	42	58.8095	Yes	Yes	Yes	No	No	0	0	138	3.6	Q4	41.8635	III
51616	Male	60	Non-Hispanic White	2	62	16027.2	3.93	High School or some College	170	53	42.4	24	18	24	1.29	1.434	7.3	3.997	15.9	0.7	1.7	6.5	1534	22	6972.73	Yes	Yes	Yes	Yes	No	1	1	125	2.67647	Q4	59.8619	III
51675	Female	80	Non-Hispanic White	1	84	6011.19	1.72	<High School	146	39	19.43	44	12	21	1.32	1.603	5.4	5.44	13	0.3	1.2	2.4	7.5	107	7.00935	Yes	No	No	No	No	0	0	131	0.6	Q1	38.0064	III
51741	Female	21	Non-Hispanic Black	2	83	8466.14	2.04	High School or some College	120	63	37.33	40	19	22	0.71	0.847	4.9	4.718	14.1	0.4	2.7	6	55.7	49	113.673	No	Yes	No	Yes	No	0	0	114	0.888889	Q2	141.103	I
51747	Male	77	Mexican American	3	86	1796.26	2.06	<High School	138	63	43.65	36	38	33	1.03	1.592	7.8	10.658	12.3	0.7	1.9	4.7	81.5	98	83.1633	No	Yes	Yes	Yes	No	1	0	120	1.73158	Q4	69.7381	II
51783	Male	42	Other Hispanic	1	81	5477.06	0.76	High School or some College	187	97	27.49	25	21	19	2.1	4.042	11.9	19.928	13.1	0.5	3.6	3.9	4550	33	13787.9	Yes	Yes	Yes	Yes	No	0	0	110	0.541667	Q1	37.688	III
51834	Female	66	Mexican American	1	75	1905.14	0.63	<High School	153	81	22.83	44	27	21	0.58	3.613	12.3	20.816	14.3	0.4	1.6	4.6	439	19	2310.53	Yes	No	Yes	Yes	No	0	0	118	1.15	Q3	96.0476	I
51836	Male	51	Non-Hispanic Black	1	82	5017.01	2.75	High School or some College	143	88	26.52	45	20	20	9.13	2.495	5.3	5.44	13.3	0.9	2	5.2	275	192	143.229	Yes	Yes	No	Yes	Yes	0	0	129	2.34	Q4	6.9372	V
51863	Female	76	Non-Hispanic Black	2	75	3756.86	1.24	High School or some College	103	58	31.91	46	23	30	1.09	1.773	6.6	6.273	12.5	0.6	2.3	2.7	20.4	155	13.1613	Yes	No	Yes	Yes	No	0	0	133	0.704348	Q2	57.1042	III
51885	Male	43	Other Hispanic	1	86	5197.09	2.18	<High School	117	77	22.14	43	20	18	0.91	1.016	15.5	17.541	15.2	0.4	2.2	4.4	37.9	56	67.6786	Yes	Yes	Yes	No	No	0	0	130	0.8	Q2	102.857	I
51928	Female	62	Other Race	1	86	5622.29	0.25	High School or some College	115	72	20.76	39	20	27	0.93	1.389	5.7	5.162	12.3	0.4	1.5	2.1	141.5	41	345.122	Yes	Yes	No	No	No	0	0	130	0.56	Q1	65.864	II
51929	Female	80	Non-Hispanic White	2	81	9263.57	3.43	College or Above	154	55	22.73	43	17	25	1.06	0.779	5.6	5.162	13.4	0.4	1.9	3	3.2	68	4.70588	Yes	Yes	No	No	No	0	0	128	0.631579	Q1	49.5491	III
51933	Male	54	Non-Hispanic White	2	77	24954.6	3.69	High School or some College	194	97	35.82	45	18	19	0.79	1.411	5.3	6.495	17.7	0.4	1.6	4.6	581	66	880.303	Yes	Yes	No	Yes	No	0	0	118	1.15	Q3	101.8	I
51975	Male	57	Non-Hispanic White	2	80	4920.97	0.3	High School or some College	129	73	31.88	44	26	22	1.02	3.161	5.7	5.551	13.9	0.7	1.7	2.1	1267	227	558.15	Yes	Yes	No	Yes	No	0	0	123	0.864706	Q2	81.2097	II
51993	Female	49	Non-Hispanic Black	1	84	6777.58	3.4	High School or some College	132	83	46.13	36	16	19	0.54	0.745	5.9	4.774	11	0.3	1.9	4	82.5	205	40.2439	Yes	No	No	No	No	0	0	131	0.631579	Q1	128.423	I
52057	Female	56	Non-Hispanic White	2	75	7856.31	1.03	High School or some College	107	71	34.4	42	15	18	1.06	1.118	6.2	7.938	12.6	0.3	1.3	3	4.3	96	4.47917	Yes	Yes	Yes	No	No	0	0	132	0.692308	Q2	58.648	III
52078	Male	80	Non-Hispanic White	1	77	5669.09	2.16	High School or some College	110	37	40.83	41	29	30	1.34	1.073	6.6	6.384	16.3	0.9	2	4.7	4.6	139	3.30935	Yes	Yes	Yes	Yes	No	0	0	123	2.115	Q4	49.6785	III
52088	Female	79	Non-Hispanic White	1	77	8671.04	3.69	College or Above	155	73	21.29	44	21	29	1	1.502	5.4	5.107	14.5	0.7	2.3	3.6	4.4	68	6.47059	Yes	Yes	No	Yes	No	0	0	125	1.09565	Q3	53.5403	III
52103	Male	62	Mexican American	3	86	1614.07	1.91	<High School	175	103	32.26	46	42	36	0.84	1.14	5.4	6.717	16.8	0.5	1.4	4	546.5	88	621.023	Yes	Yes	No	Yes	No	0	0	125	1.42857	Q3	93.8399	I
52119	Female	67	Non-Hispanic White	2	78	18090.4	1.29	<High School	118	27	25.07	40	19	26	1.26	0.813	5.5	6.273	13.8	0.7	1	5.6	26.7	78	34.2308	Yes	Yes	No	Yes	No	0	0	122	3.92	Q4	44.0496	III
52134	Male	61	Non-Hispanic White	1	83	0	5	<High School	111	54	48.22	43	21	21	1.12	1.242	6.8	6.051	11.4	0.8	2	4.9	117.5	129	91.0853	Yes	Yes	Yes	Yes	No	1	1	72	1.96	Q4	70.5177	II
52161	Female	80	Non-Hispanic White	2	81	6565.25	1.39	High School or some College	175	66	26.17	44	16	21	1.04	1.005	6.1	6.772	13.8	0.4	1.6	3.6	20.1	88	22.8409	Yes	No	Yes	No	No	1	1	74	0.9	Q2	50.7034	III
52212	Female	65	Other Hispanic	2	82	1872.21	1.11	High School or some College	115	65	25.84	40	29	25	0.89	2.495	7.7	6.939	14.7	0.5	2.3	3.7	138.1	162	85.2469	No	Yes	Yes	No	No	0	0	115	0.804348	Q2	68.011	II
52221	Male	65	Non-Hispanic White	1	85	14839.3	5	College or Above	113	53	22.01	40	40	36	6.34	1.197	5.5	5.051	13.5	0.5	0.9	3.2	125	109	114.679	Yes	Yes	No	No	Yes	1	1	111	1.77778	Q4	8.43089	V
52243	Male	76	Non-Hispanic White	1	87	11091.3	3.23	<High School	116	65	26.26	45	15	22	1.26	1.671	5.5	5.329	15.6	0.6	2	2.9	9.7	233	4.16309	Yes	Yes	No	No	No	0	0	116	0.87	Q2	55.0419	III
52296	Male	73	Other Race	1	86	2889.28	0.43	<High School	157	77	24.01	42	15	31	5.82	0.869	5	5.44	11.8	0.9	2.5	4.1	120.5	57	211.404	Yes	No	No	Yes	Yes	1	0	77	1.476	Q4	8.83897	V
52321	Female	80	Non-Hispanic White	1	76	8063.93	5	High School or some College	157	36	24.93	45	14	24	0.93	0.824	5.8	6.772	14.3	0.5	1.4	4.4	4	52	7.69231	Yes	Yes	No	Yes	No	1	0	78	1.57143	Q4	58.0409	III
52343	Female	80	Non-Hispanic White	2	76	8552.78	1.85	High School or some College	138	75	25.76	39	20	27	1.37	1.863	5.2	6.217	16	0.6	2.3	6.6	9.8	68	14.4118	Yes	Yes	No	No	No	0	0	131	1.72174	Q4	36.3358	III
52422	Male	70	Mexican American	3	86	2181.66	0.92	<High School	145	68	30.96	41	11	17	1.72	3.714	7.9	9.104	12.2	0.6	3.4	4.8	943	134	703.731	Yes	Yes	Yes	No	No	1	0	44	0.847059	Q2	39.4087	III
52477	Female	36	Mexican American	2	86	4589.03	0.68	<High School	119	81	25.91	43	17	18	0.53	1.795	5.3	5.218	14.3	0.5	2.1	3.8	185	30	616.667	No	No	No	No	No	0	0	116	0.904762	Q2	122.149	I
52494	Female	78	Non-Hispanic White	2	85	9092.63	4.12	College or Above	191	64	20.95	43	24	23	1.42	0.96	7.4	8.66	14.8	0.5	1.5	2.6	25.9	17	152.353	Yes	Yes	Yes	Yes	No	0	0	109	0.866667	Q2	35.287	III
52513	Female	73	Mexican American	2	89	2564.76	1.81	<High School	107	57	33.81	41	17	23	1.11	1.852	6.3	6.328	11.4	0.6	1.6	5.9	5.1	103	4.95146	No	No	No	No	No	0	0	125	2.2125	Q4	49.2255	III
52532	Male	80	Non-Hispanic White	1	81	6146.48	2.4	College or Above	96	58	26.69	41	18	23	1.55	0.542	6.4	7.383	13.4	0.5	0.9	3.5	7.8	69	11.3043	No	No	Yes	No	No	1	0	13	1.94444	Q4	41.6608	III
52579	Female	69	Mexican American	1	75	2231.31	2.75	College or Above	134	52	45.9	44	17	24	1.5	1.061	5.8	4.441	13.1	0.6	2.9	5.1	24.5	147	16.6667	Yes	Yes	Yes	Yes	No	0	0	120	1.05517	Q3	35.1799	III
52587	Female	72	Non-Hispanic Black	2	81	4094.28	0.92	High School or some College	120	47	27.21	41	16	18	1.26	0.892	5.4	5.107	12.5	0.6	1.5	3.3	7.7	52	14.8077	Yes	No	No	Yes	No	1	0	78	1.32	Q3	49.2915	III
52607	Male	52	Mexican American	2	88	2573	1.46	<High School	161	101	31.62	48	30	26	0.98	1.468	5.8	5.884	15	0.6	2	5.7	99.7	148	67.3649	Yes	Yes	No	No	No	0	0	112	1.71	Q4	88.2809	II
52619	Male	78	Non-Hispanic White	2	81	2792.89	2.61	High School or some College	187	93	32.57	40	17	25	1.06	0.44	5.8	6.495	13.8	0.2	0.6	7.2	159	159	100	Yes	Yes	No	Yes	No	1	1	30	2.4	Q4	66.8875	II
52632	Male	61	Other Hispanic	1	88	1596.63	4.64	College or Above	143	69	33.01	44	52	48	0.89	2.484	9.6	11.657	13.1	0.3	1.3	2.9	60.4	164	36.8293	Yes	Yes	Yes	Yes	No	0	0	113	0.669231	Q2	92.2821	I
52635	Female	76	Non-Hispanic White	2	80	12728	1.65	High School or some College	139	68	33.77	42	31	30	0.77	3.545	5.9	5.607	13.1	0.6	2.4	3.2	67.5	107	63.0841	No	No	No	Yes	No	0	0	123	0.8	Q2	75.0008	II
52656	Female	53	Non-Hispanic Black	1	78	5537.73	4.92	High School or some College	109	75	31.8	34	18	20	1.02	1.931	5.3	6.273	13.3	0.6	2	4.5	33.2	100	33.2	Yes	Yes	No	No	No	0	0	113	1.35	Q3	72.7255	II
52687	Female	77	Non-Hispanic Black	1	84	4091.62	0.23	<High School	143	60	30.85	31	11	17	0.79	0.847	5.9	4.996	11.2	0.5	2.5	5	7.9	26	30.3846	Yes	No	No	Yes	No	1	1	42	1	Q3	83.6825	II
52688	Male	67	Mexican American	1	88	1947.8	1.09	<High School	109	67	29.16	44	28	29	1.1	1.908	6	6.772	14.9	0.5	2.6	12.2	590	230	256.522	Yes	Yes	No	Yes	No	1	0	38	2.34615	Q4	69.0962	II
52808	Male	80	Non-Hispanic White	2	77	5681.09	1.94	High School or some College	153	56	26.22	43	49	42	0.92	1.389	6.6	7.716	14.1	0.6	1.4	10.6	75.4	162	46.5432	Yes	Yes	Yes	Yes	No	1	0	65	4.54286	Q4	78.2742	II
52839	Male	79	Other Race	1	82	9015.73	2.06	High School or some College	128	66	21.21	39	26	41	0.8	0.361	9.7	7.216	15.4	0.8	0.8	4.5	996	145	686.897	Yes	Yes	Yes	Yes	No	1	1	14	4.5	Q4	84.9637	II
52841	Female	80	Non-Hispanic White	2	80	11285.4	1.94	High School or some College	153	47	31.37	49	29	33	0.98	2.269	5.6	5.162	15.7	0.8	2.4	4.5	19.1	89	21.4607	Yes	Yes	No	No	No	1	1	66	1.5	Q4	54.4801	III
52883	Male	73	Non-Hispanic Black	1	84	3089.63	1.81	High School or some College	156	83	24.05	36	17	18	1.06	1.298	8.3	8.937	12.4	0.3	0.6	5.3	982	125	785.6	Yes	Yes	Yes	Yes	No	1	0	76	2.65	Q4	80.2938	II
52907	Female	40	Mexican American	3	86	2875.59	1.91	High School or some College	145	97	52.58	40	38	43	0.68	1.931	6.9	7.327	12.5	0.5	2.6	4	81.3	132	61.5909	Yes	Yes	Yes	No	No	0	0	125	0.769231	Q2	109.415	I
52931	Male	70	Non-Hispanic White	2	76	9664.43	5	College or Above	140	67	34.25	44	20	23	1.31	0.756	5.5	5.495	16.8	0.9	2.2	5	1.9	56	3.39286	Yes	Yes	No	Yes	No	0	0	131	2.04545	Q4	54.7728	III
52971	Male	80	Non-Hispanic White	1	81	6428.71	3.6	High School or some College	178	73	27	39	19	27	1.64	1.648	5.8	5.829	13.4	0.6	2.1	3.4	14.6	89	16.4045	Yes	Yes	No	Yes	No	1	0	81	0.971429	Q2	38.9128	III
53011	Male	80	Non-Hispanic White	1	85	5526.38	4.26	High School or some College	132	68	22.35	44	18	28	1.16	1.377	5.3	5.329	15.5	0.6	1.9	3.7	6	134	4.47761	No	No	No	No	No	0	0	110	1.16842	Q3	59.1437	III
53055	Male	41	Non-Hispanic Black	2	87	6728.89	2.68	High School or some College	147	87	39.87	41	50	32	0.79	3.839	11.8	14.766	15	0.6	3.5	3.8	69.2	228	30.3509	Yes	Yes	Yes	Yes	No	1	0	27	0.651429	Q1	129.268	I
53075	Female	72	Non-Hispanic White	2	79	11955.6	5	High School or some College	137	37	37.34	39	11	19	2.03	1.671	5.6	4.829	11.1	0.6	2.9	2.7	1.4	54	2.59259	Yes	Yes	No	No	No	0	0	119	0.558621	Q1	23.8932	IV
53095	Female	52	Non-Hispanic White	1	77	5806.84	0.05	<High School	115	69	33.52	42	13	19	0.58	2.089	5.6	5.162	12.2	0.4	1.6	3.4	78.1	84	92.9762	Yes	Yes	No	Yes	No	0	0	125	0.85	Q2	105.973	I
53114	Male	66	Mexican American	1	88	2223.62	0.75	<High School	125	39	26.97	42	42	39	4.9	1.908	6.4	5.607	14.7	0.5	2.8	2.6	1041	63	1652.38	Yes	Yes	Yes	No	Yes	0	0	113	0.464286	Q1	11.4315	V
53117	Female	36	Non-Hispanic White	1	76	14483.4	4.31	College or Above	80	51	16.62	41	14	22	0.69	0.677	5.2	4.996	11.9	0.4	1.5	3.3	37.2	102	36.4706	No	Yes	No	No	No	0	0	120	0.88	Q2	111.994	I
53155	Female	23	Non-Hispanic White	3	86	0	5	High School or some College	108	72	22.07	41	27	26	0.83	2.608	4.9	5.44	12.7	0.4	2.2	2.8	35	81	43.2099	No	Yes	No	Yes	No	0	0	125	0.509091	Q1	99.3934	I
53169	Male	73	Non-Hispanic White	1	76	8811.85	2.73	High School or some College	101	58	24.04	36	13	23	1.45	0.711	5.1	6.939	10	0.1	0.4	1.1	55.8	137	40.7299	No	Yes	No	Yes	No	1	0	44	0.275	Q1	47.4351	III
53171	Female	65	Non-Hispanic Black	2	78	5272.87	2.17	High School or some College	165	71	29.85	37	13	17	0.49	0.576	6.5	7.272	13.1	0.4	1.5	4.2	56.5	42	134.524	Yes	No	Yes	No	No	0	0	122	1.12	Q3	118.499	I
53191	Male	59	Non-Hispanic White	1	77	22006.4	5	College or Above	130	89	28.23	43	42	29	1.27	2.947	6	6.328	15.9	0.7	1.9	4.5	17.4	36	48.3333	Yes	Yes	No	No	No	0	0	125	1.65789	Q4	61.4335	II
53201	Female	44	Mexican American	1	75	5789.93	0.51	<High School	124	70	52.86	36	24	16	0.54	1.287	11.5	17.93	15.4	0.7	1.9	7.2	99	73	135.616	No	No	Yes	Yes	No	0	0	121	2.65263	Q4	114.766	I
53219	Male	80	Non-Hispanic White	2	81	6042.64	1.68	High School or some College	155	53	24.18	41	21	26	1.25	1.106	6	5.051	14	0.6	1.7	4.2	42	164	25.6098	Yes	Yes	Yes	Yes	No	1	0	96	1.48235	Q4	54.0349	III
53269	Male	67	Other Hispanic	2	82	2489.61	0.98	High School or some College	114	65	39.3	42	14	21	1.28	2.935	6.4	6.273	15.4	1.1	4	4	9.2	155	5.93548	Yes	Yes	No	Yes	No	0	0	127	1.1	Q3	57.5282	III
53282	Male	65	Non-Hispanic Black	1	84	2685.3	1.99	<High School	124	59	40.12	37	11	15	1.24	0.914	5.9	5.551	16.2	0.7	2.3	5.3	1595	210	759.524	Yes	Yes	No	Yes	No	0	0	131	1.61304	Q4	70.2645	II
53291	Female	52	Non-Hispanic White	1	76	0	1.85	College or Above	107	64	29.55	42	15	18	0.91	1.095	5.3	5.273	13.6	0.7	1.9	9.9	309	39	792.308	No	Yes	No	No	No	0	0	121	3.64737	Q4	72.5388	II
53294	Male	74	Other Race	2	85	2779.03	1.01	<High School	131	60	25.21	41	43	35	1.1	1.784	8.4	9.27	15.7	0.5	1.5	3.8	49.4	90	54.8889	Yes	No	Yes	No	No	0	0	109	1.26667	Q3	65.7808	II
53316	Female	52	Non-Hispanic White	1	83	8325.39	0.91	<High School	146	71	41.75	38	29	24	1.19	2.224	6	6.106	15.4	0.8	2.4	7	1250	141	886.525	Yes	Yes	No	Yes	No	0	0	111	2.33333	Q4	52.4463	III
53353	Male	74	Non-Hispanic White	2	78	9890.29	1.75	High School or some College	103	58	35.29	40	17	22	0.86	0.971	5.5	5.718	14.8	0.9	1.3	5.4	38.9	75	51.8667	No	Yes	No	Yes	No	1	0	38	3.73846	Q4	85.4237	II
53361	Female	61	Mexican American	1	88	1397.5	0.45	<High School	225	100	25.09	50	25	33	0.7	1.039	5	5.218	14.3	0.2	1	2	31.4	67	46.8657	Yes	No	No	No	No	0	0	113	0.4	Q1	93.5128	I
53372	Male	61	Non-Hispanic Black	2	79	3674.03	3.09	College or Above	137	63	44.92	35	15	19	1.48	1.197	6.2	6.606	11.7	0.3	2.1	2.1	11.2	301	3.72093	No	No	Yes	Yes	No	0	0	118	0.3	Q1	58.3498	III
53427	Male	53	Non-Hispanic White	1	79	20301.7	5	College or Above	127	91	27.12	49	30	30	1.36	0.813	5.1	5.495	16.8	0.4	1	1.8	8.7	222	3.91892	Yes	Yes	No	Yes	No	0	0	124	0.72	Q2	58.9875	III
53502	Female	80	Non-Hispanic White	2	88	7120.21	2.03	<High School	128	72	27.55	43	19	28	0.62	1.739	6	5.995	12.6	0.5	2.2	3.8	38	90	42.2222	Yes	Yes	No	Yes	No	1	0	68	0.863636	Q2	85.1623	II
53580	Male	60	Non-Hispanic Black	1	79	2958.21	1.39	<High School	151	77	48.79	38	56	54	0.74	1.264	5.9	6.051	15.9	0.5	2.2	4.5	955	173	552.023	Yes	Yes	Yes	Yes	No	1	1	44	1.02273	Q3	116.198	I
53585	Female	43	Non-Hispanic White	2	83	17557.6	1.78	College or Above	115	63	21.78	42	19	17	0.69	0.734	4.6	4.829	13.8	0.4	1.1	4.9	35	93	37.6344	No	Yes	No	No	No	0	0	115	1.78182	Q4	106.62	I
53701	Female	63	Non-Hispanic Black	1	78	3523.2	4.08	High School or some College	135	75	28.94	41	24	27	0.73	0.768	6.4	7.216	11.5	0.5	2.5	1.4	58.3	104	56.0577	Yes	Yes	Yes	No	No	0	0	124	0.28	Q1	101.583	I
53714	Male	61	Non-Hispanic Black	2	80	3736.08	2.27	High School or some College	113	61	46.26	41	13	15	1.61	1.174	5.3	5.662	7.5	0.4	1.7	3.9	5.3	128	4.14062	Yes	Yes	Yes	No	No	0	0	123	0.917647	Q2	52.7028	III
53746	Female	38	Other Race	2	85	16949.6	4.65	High School or some College	129	82	40.69	40	73	134	0.53	1.773	11.4	14.322	12.9	0.4	2.2	4.5	33.8	90	37.5556	Yes	No	Yes	No	No	0	0	109	0.818182	Q2	120.445	I
53756	Male	75	Non-Hispanic White	2	76	9168.13	1.24	<High School	122	66	28.26	45	23	33	1.07	2.224	6.3	6.439	14.7	0.4	1.7	3.2	135	184	73.3696	Yes	Yes	No	Yes	No	1	0	107	0.752941	Q2	67.5409	II
53773	Male	51	Non-Hispanic White	2	78	0	0.75	High School or some College	106	77	45.91	39	61	59	1.2	1.942	5.5	7.827	15	0.6	1.8	4.7	4320	186	2322.58	Yes	No	Yes	Yes	No	1	0	112	1.56667	Q4	69.5953	II
53775	Female	79	Non-Hispanic White	1	77	6179.38	0.05	High School or some College	143	58	36.21	38	19	26	1.22	2.043	7.2	11.046	12.2	0.2	1.3	6	6.3	173	3.64162	Yes	No	Yes	Yes	No	1	1	105	0.923077	Q2	42.099	III
53782	Male	80	Non-Hispanic White	3	86	4237.53	4.8	High School or some College	125	43	29.46	43	14	19	1.44	0.711	6.2	6.328	13.7	0.6	1.5	4	6.9	84	8.21429	No	Yes	No	Yes	No	1	0	77	1.6	Q4	45.5384	III
53824	Female	74	Other Race	2	85	5465.76	1.01	<High School	163	61	28.08	39	19	28	0.7	1.016	5.7	5.218	12.3	0.4	1.4	2.8	9.8	22	44.5455	Yes	No	No	No	No	0	0	109	0.8	Q2	85.3515	II
53832	Male	80	Non-Hispanic White	1	77	5027.15	3.43	College or Above	143	56	27.95	41	13	17	1.17	0.96	5.5	5.607	14.5	1	1.7	6.2	13.9	202	6.88119	Yes	Yes	No	Yes	No	0	0	125	3.64706	Q4	58.5331	III
53842	Female	80	Non-Hispanic White	2	88	7120.21	3.6	High School or some College	134	49	33.02	34	55	132	1.3	1.874	6	6.828	14.4	1.1	2.3	7.3	10.6	167	6.34731	Yes	Yes	No	Yes	No	1	1	75	3.4913	Q4	38.7144	III
53864	Male	72	Non-Hispanic White	2	80	11642.3	0.54	<High School	170	73	29.88	40	18	19	1.2	1.174	5.8	6.217	14.1	0.8	1.9	5.2	347	117	296.581	Yes	Yes	No	Yes	No	1	0	24	2.18947	Q4	60.0501	II
53891	Female	23	Other Hispanic	2	76	4774.61	5	College or Above	103	60	19.03	44	17	24	0.72	0.869	5.2	4.94	12.9	0.6	1.4	3.2	61.3	115	53.3043	No	Yes	No	No	No	0	0	123	1.37143	Q3	118.034	I
53920	Female	72	Non-Hispanic Black	2	87	0	0.97	High School or some College	137	76	25.51	39	55	59	1.77	1.411	5.3	8.549	14.4	0.5	2.1	4.5	21.3	49	43.4694	Yes	No	Yes	No	No	1	0	22	1.07143	Q3	32.6829	III
53940	Female	80	Non-Hispanic White	2	77	9402.85	1.3	<High School	127	62	21.37	42	11	27	0.62	0.723	5.5	4.94	14.1	0.6	1.5	3.1	28.4	72	39.4444	No	Yes	No	Yes	No	1	0	106	1.24	Q3	85.1623	II
54021	Female	46	Non-Hispanic White	2	75	6392.44	0.86	<High School	124	61	22.51	47	39	50	0.75	4.99	10.1	12.046	15.1	0.3	4.3	9.3	74	151	49.0066	No	No	Yes	Yes	No	0	0	132	0.648837	Q1	95.5888	I
54024	Male	80	Non-Hispanic White	2	88	5406.73	4.37	College or Above	123	54	20.01	43	34	37	1.16	1.479	5.2	4.885	13.4	0.4	1.3	3.6	159.5	129	123.643	No	Yes	No	No	No	0	0	112	1.10769	Q3	59.1437	III
54073	Female	80	Non-Hispanic White	1	77	9338.44	2.16	High School or some College	128	61	32.21	41	21	24	1.44	1.592	6.4	6.828	13.1	0.6	1.2	4.4	7.3	98	7.44898	Yes	No	Yes	No	No	0	0	125	2.2	Q4	34.2113	III
54077	Female	71	Non-Hispanic White	1	77	9204.59	4.63	College or Above	155	70	29.64	47	22	25	0.99	1.445	5.7	6.273	13.8	0.4	1.1	3.5	12.5	17	73.5294	Yes	Yes	No	No	No	0	0	125	1.27273	Q3	57.3276	III
54137	Male	55	Non-Hispanic White	1	77	22011.5	5	High School or some College	122	70	30.56	46	37	21	0.79	1.4	5.5	5.495	16.2	0.7	2.7	5	45.3	137	33.0657	No	Yes	No	Yes	No	0	0	124	1.2963	Q3	101.087	I
54164	Female	36	Non-Hispanic Black	1	80	5614.54	0.54	<High School	113	80	48.97	41	29	31	0.71	0.914	5.7	5.94	12	0.7	2.2	5.1	218.5	239	91.4226	No	Yes	No	Yes	No	0	0	123	1.62273	Q4	126.992	I
54197	Female	80	Mexican American	2	85	2972.05	2.08	<High School	145	81	24.54	45	34	31	0.61	4.697	5.7	6.273	14.2	0.5	2	5.8	921	112	822.321	Yes	No	No	No	No	1	0	77	1.45	Q3	85.6191	II
54232	Female	80	Non-Hispanic White	1	76	8796.99	3.32	High School or some College	113	59	26.88	41	15	22	1.4	1.05	5.7	7.216	13.3	0.4	1	3.3	25.4	97	26.1856	Yes	Yes	Yes	No	No	0	0	119	1.32	Q3	35.3966	III
54245	Male	65	Non-Hispanic Black	1	78	2748.38	2.75	College or Above	144	67	30.81	43	53	47	0.89	0.869	5.4	5.551	17.3	0.4	1.7	1.5	1283	135	950.37	Yes	Yes	No	No	No	1	1	15	0.352941	Q1	103.992	I
54277	Female	28	Non-Hispanic White	2	80	7192.94	0.3	High School or some College	101	64	26.62	44	20	26	0.73	0.779	5.2	4.552	12.9	0.5	1.9	3.8	96.7	148	65.3378	No	Yes	No	Yes	No	0	0	123	1	Q3	112.076	I
54303	Female	56	Non-Hispanic White	2	75	7073.47	0.57	<High School	125	63	21.56	42	23	21	0.79	0.655	5.3	5.329	12.3	0.5	1.6	3	21.8	45	48.4444	No	Yes	No	No	No	0	0	133	0.9375	Q2	83.6791	II
54317	Male	64	Non-Hispanic White	2	81	15833.9	5	High School or some College	147	76	25.09	43	21	26	1.34	1.535	5.6	5.551	14.5	0.5	2	2.9	6.2	74	8.37838	Yes	Yes	No	No	No	0	0	128	0.725	Q2	55.5879	III
54348	Male	80	Non-Hispanic White	1	80	5058.92	2.26	High School or some College	153	53	26.68	34	17	21	9.38	2.123	5.3	5.662	11.6	0.5	1.6	3.2	56	53	105.66	Yes	Yes	No	Yes	Yes	1	1	25	1	Q3	4.72547	V
54351	Female	80	Non-Hispanic White	2	79	9132.13	1.39	High School or some College	166	51	22.76	42	23	22	1.07	1.389	5.3	5.384	12.7	0.4	1.3	3.1	21	71	29.5775	Yes	No	No	No	No	0	0	119	0.953846	Q2	48.9898	III
54485	Female	31	Non-Hispanic Black	1	79	8078.73	0.11	College or Above	121	61	24.36	38	15	15	0.74	1.569	5.5	5.107	12.5	0.4	1.7	5	270	138	195.652	No	Yes	No	No	No	0	0	124	1.17647	Q3	125.112	I
54523	Female	68	Mexican American	1	81	1695.08	2.22	College or Above	121	63	27.77	36	19	22	0.62	0.7	6.8	8.049	12.6	0.4	1.9	2.4	39.5	101	39.1089	No	Yes	Yes	No	No	0	0	110	0.505263	Q1	92.6523	I
54532	Female	61	Non-Hispanic White	2	75	19977.1	5	High School or some College	123	72	27.31	44	18	21	0.71	1.377	6.3	6.328	15	0.7	2.5	4.7	19.7	39	50.5128	No	Yes	No	No	No	0	0	134	1.316	Q3	91.9228	I
54542	Male	49	Other Race	2	83	23824.9	1.81	High School or some College	131	85	22.28	40	17	26	1.47	1.129	5.8	5.829	15.5	0.4	2.5	3.2	336	117	287.179	No	Yes	No	No	No	0	0	115	0.512	Q1	55.2236	III
54551	Male	47	Mexican American	1	87	6392.36	3.5	High School or some College	143	87	41.63	47	42	30	0.75	2.168	7.8	11.546	14.3	0.3	1.6	2.7	100.5	130	77.3077	Yes	Yes	Yes	No	No	0	0	116	0.50625	Q1	109.239	I
54560	Female	72	Non-Hispanic White	1	80	9337.42	2.13	<High School	109	65	26.73	45	13	18	1.21	1.614	6.1	6.495	13.9	0.5	1.6	5.8	3.3	63	5.2381	No	No	Yes	No	No	0	0	122	1.8125	Q4	44.6631	III
54589	Male	75	Non-Hispanic White	1	75	11080.4	1.58	<High School	125	57	31.8	40	26	25	2.11	2.258	5.7	6.439	15.2	0.9	2.3	3.9	2.4	87	2.75862	No	No	No	Yes	No	0	0	119	1.52609	Q4	29.719	IV
54607	Male	70	Mexican American	1	75	3367.53	1.2	<High School	142	67	34.32	40	25	23	1	1.039	6.4	6.273	14.1	0.4	2.5	3.1	130.5	258	50.5814	Yes	Yes	No	Yes	No	0	0	120	0.496	Q1	75.9182	II
54622	Female	70	Non-Hispanic White	1	76	9160.72	5	High School or some College	97	45	53.78	37	21	22	1.35	1.31	5.9	5.829	11.9	0.5	1.5	2.9	36.9	87	42.4138	Yes	Yes	No	Yes	No	1	0	107	0.966667	Q2	39.6793	III
54633	Female	80	Non-Hispanic White	1	77	8264.4	2.2	High School or some College	145	63	28.06	30	10	25	2.11	2.179	5.5	5.495	13.2	0.8	6.4	2.5	412	48	858.333	Yes	Yes	No	Yes	No	1	0	29	0.3125	Q1	21.5562	IV
54637	Female	80	Non-Hispanic White	2	83	8237.38	1.17	High School or some College	177	61	22.44	42	10	22	1.31	1.603	5.6	5.051	13.1	0.5	1.6	5	18.4	196	9.38776	Yes	No	No	No	No	0	0	128	1.5625	Q4	38.3574	III
54645	Male	59	Non-Hispanic White	1	76	5536.89	3.43	High School or some College	126	74	33.67	44	41	37	1.3	2.981	5.7	5.829	15	0.5	1.6	6.2	79.6	157	50.7006	Yes	Yes	No	No	No	0	0	121	1.9375	Q4	59.7237	III
54725	Male	62	Non-Hispanic White	2	79	17319.6	2.95	High School or some College	130	77	31.69	44	26	26	0.77	12.385	5.5	6.939	17.3	0.7	2.5	3.9	38.5	116	33.1897	Yes	Yes	Yes	Yes	No	0	0	119	1.092	Q3	97.2565	I
54738	Male	67	Non-Hispanic White	2	81	0	5	High School or some College	152	51	35.77	40	35	30	1.22	2.947	7.4	12.712	12.9	0.4	2.2	5.2	3850	298	1291.95	Yes	Yes	Yes	Yes	No	0	0	127	0.945455	Q2	60.9662	II
54769	Male	64	Non-Hispanic White	2	76	4872.65	1.59	College or Above	143	81	32.23	41	34	40	1.36	2.405	7.7	8.715	15.8	0.9	2.4	4.5	16.3	173	9.42197	Yes	Yes	Yes	Yes	No	1	0	103	1.6875	Q4	54.6011	III
54776	Male	80	Non-Hispanic Black	2	81	0	4.46	High School or some College	133	38	23.62	37	14	19	1.37	0.666	5.8	4.441	12.9	0.6	1.6	3	6	69	8.69565	Yes	Yes	No	No	No	0	0	128	1.125	Q3	56.0566	III
54812	Female	63	Non-Hispanic White	2	79	6694.54	1.12	High School or some College	113	57	37.46	40	19	29	1.27	3.082	5.5	5.662	14.3	0.6	2.9	4.2	7	88	7.95455	No	Yes	No	Yes	No	0	0	119	0.868966	Q2	44.874	III
54839	Male	80	Non-Hispanic White	2	81	5937.88	4.12	College or Above	155	64	22.46	40	16	31	2	1.31	6	5.94	12.9	0.7	2.1	2.8	3.7	108	3.42593	Yes	Yes	No	No	No	1	0	55	0.933333	Q2	30.6121	III
54866	Male	67	Other Race	1	83	16505	1.03	<High School	114	72	31.6	46	20	28	0.94	1.727	6.7	8.215	14.6	0.6	1.3	3	42.5	124	34.2742	Yes	Yes	Yes	Yes	No	0	0	111	1.38462	Q3	83.5577	II
54908	Female	62	Non-Hispanic Black	1	79	5832.08	0.41	<High School	130	71	28.01	41	19	19	1.3	2.427	5.9	5.384	13.2	0.7	2	3	0.7	12	5.83333	Yes	Yes	No	Yes	No	0	0	124	1.05	Q3	50.9178	III
54974	Male	80	Non-Hispanic White	2	76	0	2.13	High School or some College	125	61	27.59	41	10	16	2.21	1.773	6	4.552	13.9	0.6	1.5	6.3	30.8	90	34.2222	Yes	Yes	No	Yes	No	1	0	80	2.52	Q4	27.1311	IV
54983	Male	80	Non-Hispanic White	1	82	7609.43	1.48	<High School	138	65	23.84	38	19	23	2.07	1.073	5.2	5.718	12.3	1	1.7	7.3	20.9	81	25.8025	Yes	Yes	No	Yes	No	1	0	4	4.29412	Q4	29.365	IV
54993	Female	70	Mexican American	1	75	3538.93	0.84	<High School	168	57	26.91	42	19	17	1.44	3.263	8.1	8.438	11.9	0.5	1.9	3	128.5	57	225.439	Yes	No	Yes	No	No	0	0	121	0.789474	Q2	36.701	III
55018	Male	67	Non-Hispanic White	2	85	15484.3	4.12	High School or some College	153	73	23.61	43	32	35	1.01	1.321	5.3	5.218	16	0.7	2.6	2.4	33.8	95	35.5789	Yes	Yes	No	No	No	0	0	109	0.646154	Q1	76.6079	II
55079	Male	50	Other Hispanic	2	79	3622.1	3.69	College or Above	131	76	35.4	42	17	18	1.52	0.96	4.9	5.384	16.4	0.3	1.5	2.5	13.9	222	6.26126	No	Yes	No	No	No	0	0	119	0.5	Q1	52.6638	III
55138	Female	44	Non-Hispanic Black	1	78	6442.61	3.69	College or Above	125	74	27.84	39	17	21	0.91	0.881	5.4	5.551	12.7	0.3	2.4	2.5	21.2	67	31.6418	No	Yes	No	No	No	0	0	113	0.3125	Q1	88.9323	II
55152	Female	80	Non-Hispanic White	2	77	9771.83	1.92	<High School	117	60	29.5	43	25	23	1.21	1.366	6.1	5.829	13.1	0.5	2	2.9	4	101	3.9604	Yes	Yes	No	No	No	1	0	92	0.725	Q2	42.2224	III
55174	Female	70	Non-Hispanic Black	3	86	3967.1	2.06	<High School	135	59	36.13	43	15	14	1.86	1.581	7.6	8.271	11.2	0.4	1.5	4.2	135.6	122	111.148	Yes	Yes	Yes	Yes	No	0	0	125	1.12	Q3	31.2162	III
55179	Female	80	Non-Hispanic White	2	76	9216.44	5	High School or some College	107	49	24.24	41	25	33	1.15	1.795	5.6	4.774	14.2	0.6	2.3	2.5	6.2	91	6.81319	Yes	Yes	No	No	No	0	0	130	0.652174	Q1	44.9	III
55180	Male	62	Non-Hispanic Black	1	83	4102.77	5	College or Above	159	75	34.99	42	36	36	1.45	1.287	6.6	11.269	14.3	0.4	2.5	2.7	2.7	109	2.47706	Yes	No	Yes	Yes	No	0	0	111	0.432	Q1	59.3938	III
55194	Female	75	Non-Hispanic White	2	76	10002	5	High School or some College	101	12	42.75	36	24	28	2.26	1.084	5.8	4.885	10.9	0.5	2.7	2.8	0.9	55	1.63636	Yes	No	No	No	No	0	0	113	0.518519	Q1	20.5479	IV
55208	Male	48	Mexican American	1	88	4590.22	2.12	<High School	193	103	22.71	49	28	23	0.89	3.308	7.7	9.048	15.2	0.3	1.3	3.3	45.3	82	55.2439	Yes	Yes	Yes	No	No	1	0	61	0.761538	Q2	101.106	I
55224	Male	33	Other Race	1	82	3776.49	1.69	High School or some College	116	85	34.43	38	22	25	1.38	3.455	10	19.095	15	0.5	2.3	7.4	3860	115	3356.52	Yes	Yes	Yes	No	No	0	0	129	1.6087	Q4	66.6975	II
55234	Female	48	Mexican American	1	86	4755.51	1.22	<High School	114	73	36.41	36	25	25	0.53	2.156	10.9	14.766	8.9	0.5	1.6	3.8	82	124	66.129	No	No	Yes	No	No	0	0	129	1.1875	Q3	112.275	I
55259	Female	77	Non-Hispanic White	1	82	5016.36	1.39	<High School	106	55	34.51	38	14	27	1.14	1.231	5.2	5.051	11.4	0.7	1.7	2.2	7.3	67	10.8955	Yes	Yes	No	No	No	1	0	99	0.905882	Q2	46.343	III
55272	Male	66	Other Race	2	88	13869.9	5	College or Above	129	52	44.41	40	42	36	1.1	0.892	6.8	6.439	14.7	0.7	1.6	5	192	161	119.255	Yes	Yes	Yes	No	No	0	0	112	2.1875	Q4	69.5833	II
55280	Male	80	Non-Hispanic White	1	84	2980.81	1.72	<High School	122	69	24.76	44	10	23	1.36	2.687	4.9	5.273	14.4	0.6	1	5.2	38.5	121	31.8182	No	No	No	Yes	No	1	0	14	3.12	Q4	48.7966	III
55292	Male	71	Non-Hispanic White	2	80	9181.95	1.73	High School or some College	176	89	39.17	44	20	22	0.91	1.885	5.9	6.217	16.3	0.3	1.9	4	55	127	43.3071	Yes	Yes	Yes	No	No	0	0	123	0.631579	Q1	84.4917	II
55303	Female	71	Non-Hispanic White	2	80	10913.2	1.78	<High School	123	33	44.14	38	22	52	1.41	0.994	5.6	5.051	10.1	0.3	1.1	1.9	28.2	56	50.3571	Yes	No	Yes	No	No	1	0	69	0.518182	Q1	37.3836	III
55310	Female	36	Non-Hispanic White	1	79	16142.3	1.85	College or Above	107	65	19.91	47	13	18	0.53	0.734	5.3	4.496	14.1	0.5	1.5	4.1	20.8	49	42.449	No	No	No	No	No	0	0	124	1.36667	Q3	122.149	I
55333	Female	31	Non-Hispanic Black	2	84	5786.66	0.05	High School or some College	139	76	20.71	45	62	171	0.73	1.637	4.9	3.053	10.2	0.4	2.2	2	164.6	246	66.9106	Yes	Yes	No	Yes	No	0	0	118	0.363636	Q1	127.187	I
55395	Female	73	Non-Hispanic White	2	76	10331.1	5	High School or some College	151	46	31.25	44	22	30	0.95	0.971	7.5	7.438	13.6	0.5	0.7	3.9	7.8	141	5.53191	Yes	Yes	Yes	No	No	0	0	131	2.78571	Q4	59.418	III
55413	Male	71	Non-Hispanic White	1	79	7131.87	3.08	High School or some College	139	60	29.53	38	22	24	1.44	1.287	6.5	7.993	15.3	0.8	2.2	2.2	23.7	124	19.1129	No	Yes	Yes	No	No	0	0	124	0.8	Q2	48.5104	III
55486	Male	22	Mexican American	1	75	7523.19	0.51	<High School	133	73	28.03	41	23	19	0.82	1.084	5.4	5.44	15.4	0.4	1.4	4.7	344	190	181.053	No	Yes	No	Yes	No	0	0	120	1.34286	Q3	125.522	I
55496	Male	80	Non-Hispanic White	1	79	6247.85	5	College or Above	105	49	33.88	39	8	19	1.21	0.768	6.4	6.828	13.3	0.5	1.3	4	109.7	106	103.491	Yes	Yes	No	No	No	1	0	36	1.53846	Q4	56.2019	III
55544	Female	80	Non-Hispanic White	1	77	8264.4	4.92	High School or some College	163	64	26.95	38	14	22	1.1	2.473	5.6	5.273	11.9	0.4	1.8	3.7	35.8	81	44.1975	Yes	Yes	No	No	No	1	1	54	0.822222	Q2	47.3791	III
55555	Male	58	Non-Hispanic Black	1	78	4945.99	1.44	<High School	115	59	35.86	39	32	27	1.16	0.813	6.9	5.051	10.9	0.4	1.3	2.2	136	269	50.5576	Yes	Yes	Yes	No	No	0	0	114	0.676923	Q2	80.0034	II
55572	Female	80	Non-Hispanic White	1	84	0	1.39	High School or some College	147	39	25.48	41	18	23	1.65	1.332	5.8	8.66	11.6	0.5	2.1	4	18.9	98	19.2857	Yes	Yes	Yes	Yes	No	1	1	85	0.952381	Q2	29.0197	IV
55698	Male	80	Non-Hispanic Black	2	75	0	1.55	<High School	153	36	31.58	37	18	21	1.75	1.4	6.6	10.214	12.7	0.6	1.7	2.9	20.5	60	34.1667	Yes	Yes	Yes	Yes	No	0	0	132	1.02353	Q3	41.6954	III
55750	Female	54	Non-Hispanic White	1	84	20127.8	5	High School or some College	118	61	27.87	45	36	31	1.17	1.852	5.4	5.329	14.1	0.6	2.1	4.3	1.6	34	4.70588	Yes	Yes	No	Yes	No	0	0	131	1.22857	Q3	52.7853	III
55759	Female	80	Mexican American	1	75	4050.71	0.09	<High School	159	55	31.83	42	23	24	0.7	1.626	7.9	14.488	12.3	1.9	3.4	3.9	236	42	561.905	Yes	Yes	Yes	Yes	No	1	0	12	2.17941	Q4	81.8289	II
55779	Female	59	Mexican American	2	88	0	1.2	<High School	121	72	27.91	44	15	24	0.76	1.637	5.4	3.941	13.3	0.3	1.5	2.5	132	163	80.9816	Yes	Yes	No	No	No	0	0	112	0.5	Q1	85.8603	II
55798	Female	80	Non-Hispanic White	1	77	9715.35	4.62	High School or some College	138	66	26.66	47	24	28	0.91	1.027	6.6	6.772	14.7	0.6	2.4	4.3	4.3	50	8.6	Yes	Yes	Yes	No	No	0	0	125	1.075	Q3	59.5867	III
55813	Male	45	Non-Hispanic White	2	75	6901.97	1.31	High School or some College	114	65	23.81	47	24	23	1.19	1.908	5.3	6.328	16.5	0.7	2.1	5	284.5	280	101.607	No	Yes	No	Yes	No	0	0	132	1.66667	Q4	73.3294	II
55844	Female	52	Non-Hispanic White	1	80	4711.46	0.42	High School or some College	129	69	23.53	44	41	55	0.67	0.485	5	6.162	14.6	0.7	1.6	2.5	62.7	114	55	Yes	Yes	No	Yes	No	1	0	38	1.09375	Q3	101.062	I
55932	Female	46	Other Race	2	78	22422.8	4.54	College or Above	90	60	21.27	41	14	22	0.63	0.485	5.6	5.551	13.1	0.6	1.9	4.5	22.4	71	31.5493	No	No	No	No	No	0	0	122	1.42105	Q3	107.569	I
55965	Female	63	Non-Hispanic Black	1	82	4829.55	1.62	High School or some College	124	79	25.63	49	16	22	0.6	1.298	6	8.104	13.7	0.4	1.9	4.5	43.5	48	90.625	Yes	Yes	Yes	No	No	0	0	129	0.947368	Q2	112.429	I
55993	Female	73	Non-Hispanic White	1	85	11323.2	4.26	High School or some College	128	59	22.48	44	21	24	1.06	2.721	5.5	5.662	15.6	0.7	1.9	2.9	2.5	40	6.25	Yes	No	No	No	No	0	0	111	1.06842	Q3	52.0464	III
55998	Female	80	Non-Hispanic White	1	88	7449.18	1.75	High School or some College	145	52	22.4	42	14	25	1.06	0.914	5.8	4.607	11.1	0.4	1.2	2.8	7.1	62	11.4516	Yes	Yes	No	No	No	0	0	113	0.933333	Q2	49.5491	III
56053	Male	32	Non-Hispanic White	1	78	19833.3	5	College or Above	129	81	24.75	46	22	26	0.91	1.705	5.4	4.607	15.5	0.6	2.1	2.8	61.4	111	55.3153	No	Yes	No	No	No	0	0	113	0.8	Q2	111.12	I
56060	Male	80	Non-Hispanic White	1	81	5264.79	1.69	<High School	165	68	27.35	37	27	37	1.32	2.314	5.2	5.495	12.5	0.6	1.1	6.6	6.2	77	8.05195	Yes	Yes	No	Yes	No	1	1	57	3.6	Q4	50.59	III
56072	Male	74	Non-Hispanic Black	2	83	4734.53	2.04	College or Above	103	55	30.81	42	14	17	2.06	1.027	6.2	5.829	14.6	0.5	0.9	3	9.9	50	19.8	Yes	Yes	No	Yes	No	1	1	43	1.66667	Q4	35.7076	III
56160	Female	80	Mexican American	1	81	2963.9	1.34	<High School	151	73	27.95	45	14	23	0.86	1.253	5.8	5.162	13.1	0.5	1.5	3	80.9	134	60.3731	Yes	No	No	No	No	0	0	109	1	Q3	63.8001	II
56163	Male	61	Mexican American	1	88	1626.16	0.45	<High School	169	61	27.69	41	16	16	1.04	1.806	10.1	16.653	15.1	0.4	2.1	3.8	803	100	803	Yes	Yes	Yes	No	No	0	0	113	0.72381	Q2	77.1275	II
56215	Male	36	Non-Hispanic White	1	77	5894.07	0.9	High School or some College	117	73	22.33	48	49	40	0.83	1.084	5.4	5.829	15.4	0.4	1.8	4.3	117	129	90.6977	No	Yes	No	Yes	No	0	0	125	0.955556	Q2	113.2	I
56260	Female	45	Non-Hispanic Black	2	84	7600.35	0.99	High School or some College	109	77	32.47	41	24	23	0.88	1.479	5.3	5.107	13.1	0.6	1.9	8.4	29.4	55	53.4545	No	No	No	No	No	0	0	118	2.65263	Q4	91.9624	I
56276	Female	65	Mexican American	1	75	1572.43	1.2	<High School	143	51	27.92	37	10	14	1.4	1.682	6.1	5.773	11.4	0.4	2.6	4.3	108.5	109	99.5413	Yes	No	Yes	No	No	1	0	19	0.661538	Q2	39.3299	III
56308	Female	43	Mexican American	2	86	0	0.44	<High School	117	62	32.5	36	19	23	0.54	1.434	4	4.552	8.2	0.5	2.8	3.1	26.5	81	32.716	No	Yes	No	No	No	0	0	116	0.553571	Q1	115.575	I
56318	Female	80	Non-Hispanic White	2	75	10665.7	1.9	High School or some College	109	49	17.81	47	26	31	1.42	1.219	6	5.607	14.9	0.5	0.9	5.1	52.9	83	63.7349	Yes	No	No	No	No	1	0	89	2.83333	Q4	34.7947	III
56348	Male	80	Non-Hispanic White	2	77	5916.09	4.62	College or Above	108	69	22.61	43	21	27	1.22	0.869	5.9	5.162	13.6	0.5	1.2	1.9	8.4	108	7.77778	No	Yes	No	No	No	0	0	118	0.791667	Q2	55.6454	III
56365	Female	58	Other Hispanic	1	88	2406.33	4.64	High School or some College	111	65	24.35	36	46	34	0.74	1.027	6.3	5.662	11.6	0.7	1	4.7	53.5	52	102.885	No	Yes	No	Yes	No	0	0	113	3.29	Q4	89.2988	II
56472	Female	32	Mexican American	2	85	4885.41	0.98	<High School	111	52	29.29	39	16	16	0.66	0.756	5.3	5.218	13.6	0.3	1.5	2.5	82.7	78	106.026	No	No	No	No	No	0	0	109	0.5	Q1	116.883	I
56500	Male	80	Non-Hispanic White	1	77	3270.88	0.89	<High School	158	81	30.12	45	25	32	1.74	1.219	7.1	7.771	14.4	0.5	1.2	4.7	121.9	135	90.2963	Yes	Yes	Yes	Yes	No	1	1	75	1.95833	Q4	36.2255	III
56570	Female	52	Mexican American	3	86	1930.94	0.74	<High School	118	76	30.38	45	24	29	1.1	1.219	5.7	5.884	13	0.5	1.7	7	14.4	110	13.0909	Yes	Yes	No	No	No	0	0	125	2.05882	Q4	57.6777	III
56573	Male	74	Non-Hispanic White	2	80	3427.56	1.29	High School or some College	139	52	27.3	44	21	25	1.05	1.513	5.9	5.273	16.6	0.9	1.9	4.9	41.9	137	30.5839	Yes	Yes	No	Yes	No	1	0	47	2.32105	Q4	69.5865	II
56577	Female	80	Non-Hispanic White	1	81	9519.66	3.09	High School or some College	138	71	22.92	42	18	24	1.05	1.039	5.3	5.273	11.3	0.3	1.6	4.9	11.9	97	12.268	No	No	No	No	No	1	1	68	0.91875	Q2	50.1202	III
56599	Male	70	Other Hispanic	1	75	3677.68	2.75	<High School	137	75	31.91	44	37	23	1.15	3.026	9	12.934	15.2	0.8	2.4	7.6	2650	162	1635.8	Yes	Yes	Yes	No	No	0	0	121	2.53333	Q4	64.1153	II
56602	Female	51	Non-Hispanic Black	2	84	6738.71	1.72	High School or some College	128	72	28.62	36	135	296	0.5	0.813	5.3	5.662	15.7	0.4	1.7	1.2	37.8	26	145.385	Yes	Yes	No	Yes	No	0	0	119	0.282353	Q1	129.879	I
56627	Female	80	Non-Hispanic White	1	82	10000.9	1.58	<High School	123	59	28.69	46	20	21	1.44	3.489	5.9	7.327	13.6	0.4	1.1	4.4	2.4	83	2.89157	Yes	Yes	Yes	No	No	1	0	81	1.6	Q4	34.2113	III
56634	Female	77	Non-Hispanic White	2	76	4920.77	1.37	High School or some College	155	51	28.44	41	16	24	0.99	0.813	5.4	4.718	11.9	0.5	1.4	6.3	20.6	83	24.8193	Yes	No	No	No	No	0	0	131	2.25	Q4	54.9616	III
56652	Male	62	Mexican American	1	75	2252.02	0.66	<High School	145	91	27.47	45	23	29	1.93	2.247	7.2	7.938	14.3	0.5	1.3	3.7	48.1	88	54.6591	Yes	Yes	Yes	Yes	No	0	0	120	1.42308	Q3	36.2671	III
56710	Female	71	Non-Hispanic White	3	86	8072.83	2.75	High School or some College	149	74	26.54	43	16	23	1	0.644	5.6	5.829	14.3	0.6	1.6	2.9	5	66	7.57576	Yes	Yes	No	Yes	No	1	0	41	1.0875	Q3	56.6353	III
56764	Female	78	Non-Hispanic Black	1	84	4171.24	0.75	<High School	136	63	25.91	38	12	18	1.35	1.682	6	5.551	8.1	0.5	1.7	3	6.5	119	5.46218	Yes	Yes	No	No	No	1	1	112	0.882353	Q2	43.4752	III
56766	Female	75	Non-Hispanic White	2	81	5358.26	2.61	High School or some College	169	60	37.48	41	39	35	0.84	1.581	7.6	9.27	14	0.3	1.3	3.4	291	142	204.93	Yes	No	Yes	Yes	No	1	1	81	0.784615	Q2	67.9877	II
56784	Male	72	Non-Hispanic White	1	76	7923.79	5	College or Above	131	59	31.11	46	25	26	0.77	0.7	5.4	6.384	16.3	0.5	1.3	3.1	133.5	166	80.4217	Yes	Yes	No	Yes	No	0	0	119	1.19231	Q3	90.659	I
56791	Male	56	Non-Hispanic Black	2	87	5481.54	1.02	High School or some College	131	74	30.02	43	43	39	1.63	0.994	5.8	5.995	14.7	0.7	1.2	3.6	8.8	232	3.7931	Yes	Yes	No	No	No	1	1	73	2.1	Q4	53.778	III
56812	Male	80	Non-Hispanic White	1	80	2934.64	1.03	<High School	134	59	33.38	37	39	52	1.41	1.389	5.8	6.106	12.2	0.2	1.2	2.4	11.2	109	10.2752	Yes	Yes	Yes	Yes	No	1	0	40	0.4	Q1	46.7124	III
56824	Male	66	Non-Hispanic Black	2	75	3252.83	5	High School or some College	132	79	33.76	44	25	22	1.7	1.174	6.3	9.825	14.3	0.4	2.4	3.6	23.1	304	7.59868	Yes	No	Yes	Yes	No	0	0	133	0.6	Q1	47.6452	III
56827	Male	53	Other Hispanic	1	75	5105.01	0.88	<High School	129	72	40.4	31	52	38	1.3	2.811	10.4	10.658	14.1	0.4	2.7	4.2	2830	59	4796.61	Yes	Yes	Yes	Yes	No	1	0	12	0.622222	Q1	62.2947	II
56835	Female	60	Non-Hispanic Black	1	83	5601.82	1.51	High School or some College	127	86	28.76	40	34	48	0.97	1.219	6	5.773	14.5	1	3.4	2.9	37.6	89	42.2472	Yes	Yes	No	Yes	No	0	0	111	0.852941	Q2	73.5736	II
56837	Male	76	Non-Hispanic White	1	76	7872.66	5	College or Above	100	59	27.85	45	20	22	0.85	1.016	6.8	7.938	16	0.8	1.9	10.1	91	92	98.913	No	Yes	Yes	No	No	1	1	115	4.25263	Q4	84.6378	II
56869	Male	80	Non-Hispanic White	2	83	0	1.17	<High School	151	59	27.04	36	8	17	1.54	1.603	7.3	3.886	13.4	0.6	1.3	5.6	50.8	101	50.297	Yes	Yes	Yes	Yes	No	1	0	17	2.58462	Q4	41.988	III
56877	Female	72	Non-Hispanic White	2	75	0	0.65	High School or some College	129	48	45.93	41	19	21	1.14	2.484	7.2	7.105	15.4	0.6	1.3	3.7	21.7	59	36.7797	Yes	Yes	Yes	Yes	No	1	1	79	1.70769	Q4	47.9997	III
56878	Female	73	Non-Hispanic White	1	76	8644.5	4.46	College or Above	107	57	27.59	41	22	22	1.14	0.948	5.4	5.718	12.3	0.4	2	3.8	21	70	30	Yes	Yes	No	No	No	0	0	119	0.76	Q2	47.6637	III
56891	Female	80	Mexican American	1	75	3713.15	1.39	<High School	107	39	17.68	42	17	30	0.53	0.881	6.3	5.607	12.9	0.7	2.8	3.7	27.5	75	36.6667	No	Yes	Yes	No	No	1	0	74	0.925	Q2	89.6721	II
56922	Female	80	Non-Hispanic White	2	81	0	2.31	<High School	147	73	23.3	36	13	20	1.28	0.711	5.9	5.94	11.6	0.6	1.8	4.6	5.1	84	6.07143	Yes	Yes	No	No	No	1	0	55	1.53333	Q4	39.447	III
56938	Male	45	Non-Hispanic White	1	83	23707.6	3.51	High School or some College	121	71	42.97	42	42	32	0.93	1.716	5.8	6.162	15.9	1.3	2.1	7.3	171.5	328	52.2866	Yes	Yes	No	No	No	1	0	117	4.51905	Q4	98.7913	I
56955	Female	80	Non-Hispanic White	1	80	7504.6	3.14	<High School	131	65	26.78	39	18	22	0.92	2.145	5.7	5.607	14.3	0.5	1.8	3.7	20.3	107	18.972	Yes	Yes	No	No	No	0	0	123	1.02778	Q3	58.8045	III
56960	Male	66	Mexican American	1	85	2120.01	3.49	High School or some College	119	59	24.65	47	16	17	0.77	1.016	10.2	11.046	12.9	0.4	1.6	3	94.5	144	65.625	No	Yes	Yes	Yes	No	0	0	111	0.75	Q2	94.5617	I
56964	Female	74	Mexican American	1	75	2903.29	1.04	<High School	135	53	40.14	38	41	42	0.89	1.66	7	6.939	12.7	0.5	2	8.5	19.1	26	73.4615	Yes	No	Yes	No	No	1	0	82	2.125	Q4	63.8443	II
56983	Male	39	Non-Hispanic White	2	87	23085	5	High School or some College	152	110	27.2	44	43	29	1.07	1.795	4.6	5.773	16.2	0.3	1	3	251.5	94	267.553	Yes	Yes	No	No	No	0	0	116	0.9	Q2	86.9749	II
56988	Female	63	Non-Hispanic White	1	83	20356.1	2.31	High School or some College	162	84	40.47	37	18	21	0.9	2.145	7.3	5.162	13.2	0.6	1.8	6.6	73	58	125.862	Yes	Yes	Yes	No	No	1	1	84	2.2	Q4	68.0478	II
57050	Male	78	Other Hispanic	2	77	3180.73	4.37	College or Above	147	69	31.74	42	31	32	1.34	1.344	6.3	6.994	12.7	0.3	1.3	2.7	4.5	134	3.35821	Yes	Yes	Yes	Yes	No	0	0	117	0.623077	Q1	50.3814	III
57062	Male	71	Mexican American	1	75	3648.31	0.65	<High School	121	71	30.98	45	23	21	1.07	2.935	7.4	11.602	16.3	0.3	2	4.2	42.1	74	56.8919	No	Yes	Yes	No	No	1	0	95	0.63	Q1	69.4656	II
57063	Female	78	Non-Hispanic Black	2	80	5708.11	2.16	<High School	158	71	30.17	42	18	29	1.25	1.332	6.1	4.94	12.7	0.5	2.7	1.9	14.6	204	7.15686	Yes	Yes	No	No	No	0	0	123	0.351852	Q1	47.7146	III
57106	Female	80	Non-Hispanic White	1	80	5687.07	1.65	<High School	138	57	30.42	41	26	28	0.98	3.364	6.1	5.829	12.7	0.8	2.5	3.3	7.3	85	8.58824	Yes	Yes	No	No	No	0	0	122	1.056	Q3	54.4801	III
57146	Male	80	Non-Hispanic White	2	78	3416.87	2.77	<High School	115	59	28	42	25	26	1.37	1.355	6.1	7.105	14.4	0.8	4.1	6.1	179	158	113.291	No	No	Yes	Yes	No	1	0	23	1.19024	Q3	48.3663	III
57238	Male	80	Non-Hispanic White	2	76	5862.22	3.09	High School or some College	141	56	33.2	40	23	27	1.29	0.926	5.8	6.217	14.7	0.9	0.7	5.4	7.2	91	7.91209	Yes	Yes	No	No	No	1	1	41	6.94286	Q4	52.0158	III
57330	Female	69	Mexican American	1	75	1976.66	0.39	<High School	135	49	35.63	40	12	16	1.14	1.084	7.4	9.104	11.8	0.3	0.9	4.9	216	66	327.273	Yes	No	Yes	No	No	0	0	121	1.63333	Q4	49.022	III
57332	Female	80	Non-Hispanic Black	2	81	0	1.33	High School or some College	137	59	28.63	36	32	34	1.17	0.824	9.2	15.709	11.2	0.3	1.4	3.5	47.6	148	32.1622	Yes	Yes	Yes	Yes	No	1	0	58	0.75	Q2	50.9656	III
57358	Male	65	Non-Hispanic White	2	86	14009.9	1.72	High School or some College	117	59	24.37	39	21	26	0.96	1.163	6.9	8.327	11.8	0.7	1.6	3.7	101.5	180	56.3889	No	Yes	Yes	Yes	No	0	0	116	1.61875	Q4	82.6102	II
57404	Female	24	Non-Hispanic White	1	79	6349.48	0	High School or some College	92	56	19.64	41	16	16	0.55	0.723	5	5.051	13.3	0.5	1.6	4.9	210	66	318.182	No	Yes	No	Yes	No	0	0	124	1.53125	Q4	131.282	I
57475	Male	52	Mexican American	1	75	4325.01	0.39	<High School	120	77	28.13	41	20	19	0.83	1.4	8.7	8.215	14.9	0.5	1.4	5.4	196.5	168	116.964	Yes	Yes	Yes	No	No	0	0	119	1.92857	Q4	101.166	I
57489	Male	58	Non-Hispanic White	1	80	14048.7	2.13	High School or some College	127	75	28.59	39	35	37	1.06	1.231	6.4	7.438	16.3	0.7	3.7	5.2	25.5	51	50	No	Yes	Yes	Yes	No	0	0	122	0.983784	Q3	76.9768	II
57498	Female	31	Non-Hispanic Black	2	78	10072.2	1.47	High School or some College	90	54	32.22	40	44	37	0.93	1.152	5.9	5.773	12.9	0.5	2.5	2	72.2	171	42.2222	No	No	No	No	No	0	0	122	0.4	Q1	94.9084	I
57499	Female	80	Non-Hispanic White	2	76	0	2.13	High School or some College	136	49	30.17	39	11	20	1.05	2.145	6.6	6.661	13.5	0.6	2	5.8	1.2	26	4.61538	Yes	No	Yes	No	No	0	0	130	1.74	Q4	50.1202	III
57512	Female	55	Mexican American	2	87	3285.47	1.69	<High School	135	65	30.83	40	24	19	0.7	1.513	7.4	5.94	12.7	0.5	2.6	4.2	37.1	43	86.2791	Yes	Yes	Yes	No	No	0	0	116	0.807692	Q2	97.5384	I
57518	Female	50	Non-Hispanic Black	2	84	6403.49	1.78	High School or some College	137	103	67.71	38	28	43	0.81	1.061	6.1	8.271	15	0.6	3.3	1.4	657	232	283.19	Yes	Yes	Yes	No	No	0	0	119	0.254545	Q1	98.1472	I
57555	Male	71	Non-Hispanic White	2	75	3116.95	1	<High School	97	59	30.63	39	21	16	1.28	2.01	5.2	5.051	15.6	0.6	2.5	6.2	4.3	95	4.52632	Yes	Yes	No	No	No	0	0	131	1.488	Q4	55.9343	III
57573	Female	74	Other Race	2	85	5353.12	1.01	High School or some College	153	67	26	44	19	33	0.82	2.134	6.5	6.328	14.1	0.4	2.3	1.4	44.3	36	123.056	Yes	No	Yes	Yes	No	0	0	109	0.243478	Q1	70.491	II
57601	Male	41	Non-Hispanic Black	1	82	6697.27	5	College or Above	155	109	32.36	44	29	20	1.26	0.79	5.4	5.829	16.5	0.6	2	4	68.7	160	42.9375	Yes	Yes	No	No	No	0	0	129	1.2	Q3	81.5742	II
57669	Male	77	Other Hispanic	2	87	3247.12	1.85	College or Above	124	60	34.89	42	22	27	1.18	0.813	5.8	5.495	12.9	0.4	2.1	3	1.3	48	2.70833	Yes	No	No	No	No	1	1	110	0.571429	Q1	59.1678	III
57697	Female	80	Non-Hispanic White	1	81	11910.1	5	High School or some College	121	55	23.73	48	16	35	1.98	0.779	5.9	6.162	15.4	0.5	1.2	2.2	14.2	73	19.4521	Yes	Yes	No	No	No	1	1	119	0.916667	Q2	23.2789	IV
57699	Male	80	Non-Hispanic White	2	76	6141.66	1.02	High School or some College	131	62	20.36	48	11	19	1.49	0.914	5.2	5.607	11.4	0.4	1.4	5.6	46.8	54	86.6667	Yes	Yes	No	Yes	No	1	1	15	1.6	Q4	43.6974	III
57724	Female	27	Other Hispanic	1	75	7645.58	0.66	High School or some College	119	63	40.55	44	17	19	0.58	1.626	5.4	5.773	13.8	0.2	2	4	394.5	166	237.651	No	No	No	No	No	0	0	121	0.4	Q1	126.318	I
57729	Female	58	Non-Hispanic White	2	76	5048.57	0.85	High School or some College	149	54	46.27	46	20	26	1.04	2.89	5.8	5.551	15.2	0.5	2.1	5.3	2.1	86	2.44186	Yes	Yes	No	No	No	0	0	131	1.2619	Q3	59.1771	III
57734	Male	69	Non-Hispanic Black	1	78	2799.37	1.2	<High School	131	77	28.52	45	18	22	1.06	0.892	5.5	6.273	12.7	0.5	2.3	3.5	93.5	112	83.4821	Yes	Yes	No	No	No	0	0	113	0.76087	Q2	82.5819	II
57774	Female	45	Non-Hispanic White	2	80	21093.7	1.81	High School or some College	112	83	34.45	44	19	18	0.65	0.971	4.8	5.107	14.5	0.4	2.3	3.8	53.2	143	37.2028	No	No	No	Yes	No	0	0	123	0.66087	Q2	107.219	I
57802	Male	76	Non-Hispanic White	1	77	8870.7	2.75	College or Above	129	57	23.48	42	32	35	1.26	1.163	8.9	11.269	16.3	0.7	1	6.1	6.2	65	9.53846	Yes	Yes	Yes	No	No	0	0	123	4.27	Q4	55.0419	III
57914	Female	79	Non-Hispanic White	2	76	8671.04	2.4	High School or some College	142	63	20.92	40	13	23	1.03	0.881	5.6	5.551	12.5	0.5	1.3	5.2	23.2	130	17.8462	Yes	Yes	No	No	No	0	0	113	2	Q4	51.6608	III
57992	Female	74	Non-Hispanic White	2	75	5979.98	0.11	<High School	165	22	30.45	45	9	27	1.44	0.892	6.3	4.718	10.9	0.5	0.9	4.5	49.4	66	74.8485	Yes	Yes	Yes	Yes	No	1	1	26	2.5	Q4	35.6841	III
58023	Female	48	Non-Hispanic White	2	80	21529.6	5	High School or some College	126	83	21.89	39	27	41	0.73	0.497	5.3	5.107	15.2	0.5	1.1	6.5	24.8	33	75.1515	Yes	No	No	No	No	0	0	123	2.95455	Q4	97.3861	I
58045	Male	68	Mexican American	1	81	2407.15	2.13	<High School	120	69	32.62	41	16	17	1.27	1.073	6.7	7.105	13.9	0.4	1.4	6.8	45.5	204	22.3039	No	Yes	Yes	No	No	1	0	55	1.94286	Q4	57.6698	III
58047	Female	76	Non-Hispanic White	3	86	0	4.8	<High School	135	49	38.66	36	21	21	1.05	2.123	8.3	15.543	14.4	0.2	2	8.4	4.5	66	6.81818	Yes	Yes	Yes	Yes	No	0	0	125	0.84	Q2	51.5484	III
58132	Female	33	Other Race	1	85	4469.64	1.75	College or Above	109	60	32.54	42	17	21	0.71	0.734	4.9	4.552	12.7	0.4	1.7	3.2	31.6	76	41.5789	No	No	No	No	No	0	0	111	0.752941	Q2	111.904	I
58135	Female	70	Non-Hispanic White	1	75	14204.2	1.58	High School or some College	141	59	36.35	44	22	21	0.72	3.703	7.2	9.77	15.3	0.4	2.5	4.6	97.4	61	159.672	Yes	No	Yes	Yes	No	0	0	121	0.736	Q2	84.8443	II
58151	Male	64	Non-Hispanic White	1	88	5278.3	0.76	<High School	145	75	26.65	43	16	21	1.02	0.881	5.5	6.273	13.6	0.3	1.4	5.7	157.5	42	375	Yes	Yes	No	Yes	No	0	0	113	1.22143	Q3	77.313	II
58152	Male	75	Non-Hispanic White	1	81	9289.5	5	College or Above	131	71	25.1	41	19	24	1.17	0.632	5.4	4.885	15.2	0.5	0.9	4	84.5	270	31.2963	Yes	Yes	No	Yes	No	0	0	110	2.22222	Q4	60.6255	II
58194	Male	46	Non-Hispanic Black	2	81	7175.47	0	High School or some College	122	68	22.22	46	59	196	0.9	1.219	5.6	5.218	15.9	0.5	2	1.5	398	380	104.737	No	Yes	No	Yes	No	0	0	128	0.375	Q1	118.295	I
58197	Male	80	Non-Hispanic White	1	76	3226.7	1.92	<High School	98	64	23.67	36	13	20	1.76	3.342	5.7	5.718	15	1.1	0.9	4.9	2110	94	2244.68	Yes	No	No	No	No	1	0	12	5.98889	Q4	35.7284	III
58233	Female	22	Mexican American	1	76	4071.17	0.37	<High School	95	72	42.48	39	27	25	0.61	1.106	5.2	5.995	12.9	0.5	2.6	6.7	209	161	129.814	No	No	No	No	No	1	1	94	1.28846	Q3	128.681	I
58272	Male	41	Non-Hispanic Black	1	80	4169.77	0.54	High School or some College	124	75	27.92	38	21	23	1.01	0.79	5.6	5.773	13.1	0.7	1.7	9.4	23.3	74	31.4865	Yes	Yes	No	No	No	0	0	122	3.87059	Q4	106.58	I
58296	Female	69	Non-Hispanic White	2	80	5102.12	1.92	<High School	139	63	45.12	39	43	30	0.99	1.66	6.1	7.05	12.6	0.6	2.4	3.6	4.3	105	4.09524	Yes	Yes	Yes	Yes	No	0	0	123	0.9	Q2	58.1387	III
58308	Female	25	Mexican American	1	82	4742.82	0	High School or some College	100	54	34.45	42	33	25	0.74	1.75	5.4	5.273	13.9	0.3	2.3	3.6	62.8	175	35.8857	No	Yes	No	No	No	0	0	129	0.469565	Q1	112.595	I
58321	Female	61	Mexican American	2	75	1449.78	0.88	<High School	125	59	31.22	40	19	20	0.4	1.637	9.9	3.719	13.1	0.4	1.7	2.6	290	104	278.846	No	No	Yes	No	No	0	0	132	0.611765	Q1	112.417	I
58350	Female	59	Non-Hispanic White	1	82	23035.1	2.2	<High School	136	80	35.73	43	47	31	0.79	2.36	5.7	6.939	14.4	0.4	2.9	2.8	99.8	142	70.2817	No	Yes	No	Yes	No	0	0	129	0.386207	Q1	81.9341	II
58385	Male	30	Non-Hispanic White	1	79	4814.18	4.71	<High School	135	71	35.18	36	36	27	1.42	0.937	8.1	12.212	15.3	0.5	2.1	4.8	681	120	567.5	Yes	Yes	Yes	No	No	0	0	124	1.14286	Q3	65.805	II
58392	Female	80	Non-Hispanic White	1	76	8728.78	1.85	High School or some College	149	63	28.48	44	17	21	1.14	1.637	5.5	6.162	14.8	0.7	1.9	3.8	7.3	83	8.79518	Yes	Yes	No	No	No	1	0	40	1.4	Q3	45.3766	III
58393	Female	80	Non-Hispanic White	2	81	0	2.2	High School or some College	136	40	24.01	38	17	25	0.91	1.321	6.1	8.049	13.7	0.5	2.6	3.5	3.2	72	4.44444	Yes	No	Yes	No	No	1	0	34	0.673077	Q2	59.5867	III
58405	Male	61	Mexican American	1	84	1449.43	4.46	College or Above	102	47	33.98	42	15	20	0.72	1.027	7.8	8.604	15.2	1	2.5	8.4	155.2	82	189.268	No	Yes	Yes	Yes	No	0	0	131	3.36	Q4	100.682	I
58413	Male	74	Mexican American	1	81	3744.21	2.27	College or Above	156	78	27.66	43	15	19	1.02	1.49	5.8	6.328	13.2	0.6	1.9	3.1	30	34	88.2353	Yes	Yes	No	No	No	0	0	110	0.978947	Q3	72.0684	II
58440	Female	74	Non-Hispanic White	1	82	10027.5	3.09	High School or some College	129	66	23.38	42	18	21	1.14	2.495	5.9	5.551	15.1	0.6	2.5	4.9	3.9	28	13.9286	Yes	Yes	No	Yes	No	0	0	129	1.176	Q3	47.33	III
58442	Female	59	Non-Hispanic White	1	77	5706.23	0.6	High School or some College	223	132	31.34	42	25	29	1.02	5.543	9.1	9.936	13.7	0.6	2.1	4.9	126	23	547.826	Yes	Yes	Yes	Yes	No	0	0	124	1.4	Q3	60.1587	II
58444	Female	54	Non-Hispanic Black	2	83	8784.57	1.78	<High School	115	78	46.11	39	19	17	1.19	0.745	6.8	6.606	13.9	0.3	1.4	2.7	1.9	134	1.41791	Yes	No	Yes	No	No	1	0	75	0.578571	Q1	59.9373	III
58446	Female	80	Non-Hispanic White	1	84	5301.13	1.29	High School or some College	119	41	26.13	40	21	30	1.04	1.197	5.8	5.495	14.1	0.5	1.6	3.7	17.8	154	11.5584	No	Yes	No	No	No	0	0	131	1.15625	Q3	50.7034	III
58454	Female	68	Other Hispanic	1	86	1659.01	1.94	High School or some College	149	67	27.84	40	18	20	1.12	1.581	6.2	6.939	11.7	0.6	2.8	4	722.5	160	451.562	Yes	Yes	Yes	No	No	0	0	129	0.857143	Q2	50.4353	III
58527	Female	80	Non-Hispanic White	2	76	9715.35	1.11	High School or some College	145	69	18.65	44	14	28	1.02	0.892	5.5	4.552	12.9	0.3	1.2	2.8	5.6	103	5.43689	Yes	No	No	No	No	1	0	57	0.7	Q2	51.9078	III
58539	Female	80	Mexican American	2	88	2334.75	1.85	High School or some College	125	41	29.54	43	13	16	1.13	1.073	5.4	6.661	12.9	0.5	1.8	6.5	20	252	7.93651	Yes	Yes	No	No	No	0	0	113	1.80556	Q4	45.8626	III
58560	Male	51	Other Hispanic	2	77	3664.09	2.36	High School or some College	143	85	26.48	44	39	27	0.72	0.948	5.7	6.051	14.8	0.5	1.8	3.7	162.5	117	138.889	Yes	Yes	No	No	No	0	0	118	1.02778	Q3	108.009	I
58563	Female	74	Non-Hispanic White	1	76	8751.28	1.66	High School or some College	129	63	26.66	41	14	19	0.55	1.434	6	6.106	13.7	0.4	1.3	2.1	30.9	103	30	Yes	Yes	No	No	No	0	0	121	0.646154	Q1	92.3994	I
58567	Male	67	Non-Hispanic White	1	82	5126.77	0.82	High School or some College	145	76	28.98	44	18	22	0.85	1.694	6	6.162	16.2	0.6	1.3	3.5	99.1	136	72.8676	Yes	Yes	No	Yes	No	1	0	62	1.61538	Q4	90.1615	I
58590	Male	71	Non-Hispanic White	2	76	0	1.13	<High School	101	51	29.03	40	15	22	1.15	1.795	6.8	8.104	12.6	0.4	1.4	7.6	2032	191	1063.87	Yes	Yes	Yes	Yes	No	0	0	130	2.17143	Q4	63.6665	II
58592	Male	71	Non-Hispanic Black	2	87	3786.15	2.77	High School or some College	144	78	30.52	42	31	29	1.84	1.603	5.6	5.162	14.5	0.4	1.3	1.7	15.1	165	9.15152	Yes	Yes	No	No	No	1	1	84	0.523077	Q1	41.8036	III
58702	Female	76	Non-Hispanic White	2	81	8626.94	4.12	High School or some College	135	43	23.07	37	15	25	1.03	1.716	5.6	5.051	13.7	0.5	1.7	3	3.7	67	5.52239	Yes	Yes	No	Yes	No	0	0	128	0.882353	Q2	52.761	III
58704	Female	47	Mexican American	1	87	5309.14	0.61	<High School	125	73	35.91	42	15	15	0.64	1.445	5.5	5.884	13.3	0.5	2.2	3.6	27.2	55	49.4545	No	No	No	Yes	No	0	0	111	0.818182	Q2	106.264	I
58708	Male	72	Mexican American	1	75	4247.63	0.84	<High School	111	69	24.91	42	14	19	1.46	1.535	5.8	5.273	15.3	0.4	1.7	4.6	15	221	6.78733	No	Yes	No	Yes	No	1	1	113	1.08235	Q3	47.3742	III
58712	Female	80	Non-Hispanic White	2	86	8080.87	0.76	High School or some College	137	78	26.85	43	29	28	0.65	0.926	5.4	4.94	14.9	0.4	1.1	4	22.5	30	75	Yes	Yes	No	No	No	1	0	52	1.45455	Q3	83.8485	II
58719	Male	75	Non-Hispanic White	1	77	0	4.8	College or Above	129	67	28.2	38	14	18	1.19	1.818	5.7	6.162	11.6	0.8	1.7	5.3	152.5	68	224.265	Yes	Yes	No	Yes	No	1	1	105	2.49412	Q4	59.3958	III
58752	Female	80	Non-Hispanic White	2	76	6935.63	1.16	High School or some College	131	44	24.61	43	14	20	0.97	1.389	5.8	5.44	13.3	0.7	1.5	2.7	4.6	74	6.21622	Yes	Yes	No	No	No	0	0	131	1.26	Q3	55.1599	III
58783	Female	22	Non-Hispanic Black	1	85	6792.45	1.64	High School or some College	101	59	23.65	42	14	19	0.9	0.429	5.4	4.663	13.9	0.4	2.7	3.3	188	238	78.9916	No	No	No	No	No	0	0	111	0.488889	Q1	105.191	I
58792	Male	27	Mexican American	2	88	0	2.06	High School or some College	145	65	32.08	43	126	51	0.89	2.382	5.7	9.659	15.9	0.4	2	4	576	135	426.667	Yes	Yes	Yes	No	No	0	0	124	0.8	Q2	117.177	I
58798	Female	69	Non-Hispanic Black	1	78	3496.78	1.63	High School or some College	143	75	25.62	44	12	18	1.16	1.05	6.6	7.216	12.9	0.5	2.7	2.2	5.7	44	12.9545	Yes	Yes	Yes	No	No	0	0	114	0.407407	Q1	55.6343	III
58834	Female	80	Non-Hispanic White	2	76	8552.78	5	High School or some College	141	48	20.37	36	9	17	0.94	0.632	5.5	4.885	12.5	0.6	1.5	4	7.5	122	6.14754	Yes	No	No	No	No	1	1	98	1.6	Q4	57.2953	III
58860	Female	53	Non-Hispanic White	2	83	27353.1	1.11	High School or some College	107	67	33.13	34	18	27	1.14	1.332	5.2	5.607	12.4	0.3	2	3.1	9.5	164	5.79268	Yes	Yes	No	No	No	0	0	115	0.465	Q1	54.8533	III
58869	Male	51	Mexican American	1	76	2847.33	2.7	High School or some College	150	105	25.79	41	26	20	0.78	2.484	5.2	5.273	15.3	0.4	1.4	4.8	109.5	89	123.034	Yes	No	No	No	No	0	0	119	1.37143	Q3	104.514	I
58889	Male	57	Non-Hispanic Black	1	89	3964.92	0.28	High School or some College	125	85	17.93	43	12	36	0.85	0.734	5.4	4.385	15.3	0.5	1	3.5	67.5	85	79.4118	No	Yes	No	Yes	No	0	0	117	1.75	Q4	112.102	I
58909	Female	75	Non-Hispanic White	2	78	10597	5	College or Above	113	68	30.8	39	17	22	1.19	1.276	5.7	5.329	12.2	0.3	1.3	2.6	2.6	103	2.52427	No	Yes	No	Yes	No	0	0	122	0.6	Q1	44.6219	III
58935	Female	61	Non-Hispanic White	2	81	5195.68	0.76	<High School	107	63	35.06	39	18	19	1.6	2.992	5.5	5.884	11.2	0.6	3	7.6	1.1	41	2.68293	Yes	Yes	Yes	Yes	No	0	0	128	1.52	Q4	34.4202	III
58965	Female	48	Non-Hispanic White	1	83	23041.2	0.91	<High School	113	69	16.38	42	18	27	1	1.163	5.8	5.884	16.2	0.6	2.3	5	12.8	27	47.4074	No	Yes	No	Yes	No	0	0	111	1.30435	Q3	66.5663	II
58972	Male	42	Mexican American	1	84	4421.15	1.72	<High School	151	85	20.33	41	78	152	0.91	0.7	5.2	4.607	15.1	0.5	1.1	2.5	59.9	185	32.3784	Yes	Yes	No	Yes	No	0	0	131	1.13636	Q3	103.582	I
58978	Female	41	Non-Hispanic White	2	80	4669.15	1.15	High School or some College	141	81	39.06	39	38	48	0.56	2.597	8.8	13.6	14.3	0.5	2.2	6.3	86.9	109	79.7248	Yes	No	Yes	Yes	No	0	0	123	1.43182	Q3	115.816	I
58998	Female	80	Non-Hispanic White	2	81	8347.45	3.85	High School or some College	145	60	27.09	42	18	27	0.97	2.168	6.1	4.663	13.8	0.7	2.1	3.8	25.3	88	28.75	Yes	Yes	Yes	No	No	1	0	100	1.26667	Q3	55.1599	III
59102	Female	72	Mexican American	1	75	2903.29	0.84	<High School	147	69	25.05	36	10	17	0.66	0.971	7.4	8.438	13.8	0.3	1.4	5.8	11.7	38	30.7895	Yes	No	Yes	No	No	1	0	2	1.24286	Q3	88.2511	II
59111	Female	80	Non-Hispanic White	2	79	10152.7	1.11	High School or some College	119	0	26.01	46	15	23	1.3	1.614	5.7	5.773	12.6	0.4	4.3	4	5.7	91	6.26374	Yes	Yes	Yes	No	No	1	0	34	0.372093	Q1	38.7144	III
59120	Female	80	Non-Hispanic White	2	76	6935.63	1.39	High School or some College	122	69	29.76	40	26	35	0.99	1.603	6	5.662	15.1	0.6	2.6	3.3	31.7	53	59.8113	Yes	No	No	No	No	0	0	131	0.761538	Q2	53.8155	III
59151	Male	80	Non-Hispanic White	1	80	5589.61	1.37	<High School	150	73	29.87	45	17	26	1.17	1.626	5.7	6.384	14.6	0.7	1.5	5.4	31	85	36.4706	Yes	No	No	No	No	1	0	74	2.52	Q4	58.5331	III
59165	Female	43	Mexican American	1	89	3272.36	1.36	High School or some College	101	65	22.12	42	12	15	0.75	1.061	5.2	4.774	11.9	0.4	1.6	3.5	421	15	2806.67	No	Yes	No	No	No	0	0	117	0.875	Q2	97.6245	I
59199	Male	80	Other Hispanic	1	78	2702.97	0.08	High School or some College	135	61	22.94	41	20	26	1.24	2.461	6.2	6.328	11	1.1	2.7	5.6	108.6	83	130.843	No	Yes	No	No	No	1	0	30	2.28148	Q4	54.5621	III
59211	Female	63	Non-Hispanic Black	2	87	3892.45	2.75	High School or some College	154	91	29.72	39	14	18	0.69	1.908	5.5	5.107	14.5	0.4	1.6	3.9	144	93	154.839	Yes	Yes	No	Yes	No	0	0	116	0.975	Q2	107.376	I
59223	Male	71	Non-Hispanic Black	2	81	4319.45	1.37	<High School	143	78	23.96	42	44	32	0.91	0.677	8.1	9.992	13.8	0.5	1	1.5	89.9	146	61.5753	Yes	Yes	Yes	No	No	1	0	65	0.75	Q2	97.9258	I
59230	Female	67	Non-Hispanic White	2	76	15954.4	2.4	High School or some College	136	55	24.22	41	14	27	0.74	0.802	5.3	5.551	12.7	0.4	1.5	2.7	30.1	63	47.7778	Yes	Yes	No	Yes	No	0	0	130	0.72	Q2	83.828	II
59232	Male	70	Non-Hispanic White	2	76	9168.13	1.72	<High School	121	63	26.6	40	21	21	1.23	0.881	5.7	5.94	15.8	0.5	0.8	5.3	3.7	130	2.84615	Yes	Yes	No	Yes	No	0	0	130	3.3125	Q4	59.1086	III
59332	Female	80	Other Hispanic	2	82	3743.88	0.82	<High School	175	67	27.99	42	17	28	1.11	1.377	5.6	4.94	12.4	0.8	3.1	2.6	70	50	140	Yes	No	No	No	No	0	0	127	0.670968	Q2	46.8635	III
59499	Male	67	Non-Hispanic White	1	86	14269.2	3.69	College or Above	114	75	24.73	43	30	28	1.24	0.519	5.5	5.551	14	0.5	1.7	2.6	4.3	184	2.33696	No	Yes	No	No	No	0	0	129	0.764706	Q2	59.7793	III
59510	Female	32	Non-Hispanic White	1	79	15052.3	4.54	College or Above	117	77	25.69	45	15	16	0.66	0.858	5.2	5.551	14.3	0.4	1.6	4.3	49.9	99	50.404	No	Yes	No	No	No	0	0	124	1.075	Q3	116.883	I
59514	Female	41	Non-Hispanic White	2	81	3582.74	0.3	<High School	138	93	51.3	37	22	33	0.81	4.121	6.6	7.161	13.1	0.4	2.4	3.3	161	157	102.548	Yes	Yes	Yes	Yes	No	0	0	128	0.55	Q1	90.2093	I
59546	Male	49	Mexican American	1	76	4713.26	2.7	High School or some College	144	91	34.23	38	34	36	0.76	2.653	5.2	5.495	13.3	0.7	1.2	7	160.3	63	254.444	Yes	Yes	No	No	No	0	0	121	4.08333	Q4	107.13	I
59564	Male	23	Mexican American	2	86	6242.08	0.74	High School or some College	111	67	26.85	44	45	29	0.71	3.071	5.7	5.551	16.3	0.6	2.7	6.4	32.8	82	40	No	Yes	No	No	No	0	0	116	1.42222	Q3	132.245	I
59578	Female	80	Non-Hispanic White	2	76	6707.7	1.02	High School or some College	163	61	22.42	41	17	30	1.27	1.106	6	7.05	13.2	0.3	1.7	2.9	15.7	121	12.9752	Yes	No	Yes	No	No	1	0	42	0.511765	Q1	39.8228	III
59591	Female	76	Non-Hispanic Black	2	75	4779.3	1.58	High School or some College	146	57	39.53	38	47	49	1.3	1.005	6.5	4.163	12.3	0.6	2.1	2	14.6	197	7.41117	Yes	Yes	Yes	No	No	0	0	132	0.571429	Q1	46.1487	III
59612	Male	69	Other Hispanic	2	77	1861.69	0.93	High School or some College	132	71	31.62	46	20	28	1.3	4.019	6.2	5.995	12	0.7	1.9	5.1	11.2	98	11.4286	Yes	Yes	Yes	Yes	No	0	0	118	1.87895	Q4	55.6723	III
59622	Female	60	Mexican American	1	76	2030.39	2.7	High School or some College	139	77	26.65	43	23	27	0.54	2.45	5.6	4.829	13.5	0.5	1.8	3.2	92.3	160	57.6875	Yes	Yes	No	No	No	0	0	121	0.888889	Q2	102.566	I
59626	Male	80	Other Race	1	88	6828.96	2.62	<High School	129	45	23.41	48	24	27	1.19	1.016	6.5	5.773	14.7	0.8	1.5	12.8	15	107	14.0187	Yes	No	Yes	No	No	1	1	72	6.82667	Q4	57.3458	III
59638	Male	40	Mexican American	1	75	8268.78	0.98	High School or some College	105	77	27.22	38	74	43	1	1.321	5.7	5.94	15.6	0.6	1.6	3.9	30.2	99	30.5051	No	Yes	No	Yes	No	0	0	121	1.4625	Q4	93.7278	I
59659	Male	80	Non-Hispanic White	2	75	5027.15	4.12	College or Above	160	96	30.63	41	22	28	1.1	0.994	5.9	5.94	15	0.4	1.1	3	70.2	99	70.9091	Yes	Yes	No	Yes	No	1	0	92	1.09091	Q3	63.0659	II
59692	Male	65	Non-Hispanic White	2	77	15179.5	1.66	High School or some College	104	55	26.44	42	20	23	1.36	1.298	6	4.774	14.5	0.4	0.8	4.9	5.1	96	5.3125	No	Yes	Yes	Yes	No	1	1	44	2.45	Q4	54.2189	III
59739	Female	76	Mexican American	1	88	2740.41	1.75	High School or some College	160	45	23.98	41	15	20	0.83	0.824	6.9	8.771	11.8	1	2.6	7.3	437.5	25	1750	Yes	No	Yes	No	No	0	0	112	2.80769	Q4	68.4964	II
59796	Male	40	Non-Hispanic White	1	80	3461.7	1.02	<High School	136	77	44.96	43	28	19	0.69	5.013	6.4	6.328	14.4	0.7	2.7	8.8	31	66	46.9697	Yes	Yes	No	Yes	No	0	0	122	2.28148	Q4	118.745	I
59803	Female	77	Non-Hispanic White	2	81	9910.53	2.31	High School or some College	122	41	34.65	37	23	31	1.07	1.061	5.2	6.495	15.4	0.8	1.9	5.4	3.8	52	7.30769	Yes	Yes	No	No	No	1	0	84	2.27368	Q4	50.0331	III
59826	Female	67	Non-Hispanic White	1	76	12394	4.31	High School or some College	119	69	20.5	42	21	33	0.84	0.711	5.7	5.995	13.8	0.5	1.3	4	29.9	88	33.9773	No	No	No	No	No	0	0	119	1.53846	Q4	71.9178	II
59931	Female	78	Non-Hispanic White	1	77	8671.04	1.33	High School or some College	130	53	31.6	45	48	54	0.8	1.061	5.5	6.495	13.3	0.5	1.4	2.7	19	52	36.5385	Yes	Yes	No	Yes	No	0	0	124	0.964286	Q2	70.6148	II
59950	Male	80	Non-Hispanic White	2	81	0	3.26	<High School	115	65	32.79	42	19	25	1.16	1.75	5.6	5.051	15	0.6	2	4.1	8.8	38	23.1579	Yes	No	No	Yes	No	0	0	128	1.23	Q3	59.1437	III
59968	Female	72	Non-Hispanic White	1	76	8644.5	2.4	College or Above	126	65	23.12	40	18	20	1.15	1.558	5.4	5.107	14.4	0.6	2.1	2.5	4.9	121	4.04959	Yes	Yes	No	Yes	No	1	0	45	0.714286	Q2	47.4955	III
59988	Female	24	Non-Hispanic White	2	80	7192.94	0.61	High School or some College	103	75	46.45	38	24	21	0.56	1.31	5.3	5.273	13.1	0.4	2.1	3.7	24.8	75	33.0667	No	Yes	No	Yes	No	0	0	123	0.704762	Q2	130.507	I
60014	Male	80	Non-Hispanic White	2	82	8058.12	4.1	High School or some College	140	103	24.79	36	21	25	1.68	0.914	5.2	5.162	16.5	0.7	1.4	4	39.2	92	42.6087	Yes	Yes	No	Yes	No	1	0	32	2	Q4	37.7954	III
60057	Female	61	Other Race	1	82	5811.76	1.69	High School or some College	109	78	39.37	41	19	28	1.02	1.185	5.8	5.495	14	0.4	2.3	3.3	11.8	90	13.1111	Yes	Yes	No	Yes	No	0	0	129	0.573913	Q1	59.3194	III
60085	Female	29	Non-Hispanic White	2	80	7213.54	0.75	<High School	104	65	16.03	39	9	17	0.73	2.066	5.4	5.162	14.6	0.4	1.9	3.9	91.6	61	150.164	No	No	No	Yes	No	0	0	122	0.821053	Q2	111.291	I
60094	Female	78	Non-Hispanic White	1	87	7205.69	1.37	<High School	134	68	31.05	44	11	16	1.11	2.089	5.4	5.94	12.6	0.8	1.6	2.9	51.7	167	30.9581	Yes	No	Yes	No	No	1	1	79	1.45	Q3	47.5266	III
60111	Male	60	Mexican American	1	81	2884.77	2.77	High School or some College	121	56	27.98	39	18	31	1.42	1.818	5.8	5.44	9.7	0.8	2.9	83.1	9.6	93	10.3226	Yes	Yes	No	No	No	1	0	20	22.9241	Q4	53.3012	III
60124	Male	54	Non-Hispanic Black	2	87	5232.72	3.32	College or Above	149	89	26.79	38	25	23	1.37	1.129	11.8	15.931	13.6	0.4	1.6	3.6	1245	130	957.692	Yes	Yes	Yes	No	No	0	0	115	0.9	Q2	67.2893	II
60198	Female	61	Other Hispanic	1	75	2258.32	3.43	High School or some College	153	83	38.81	41	18	18	0.68	1.581	6.7	8.271	13.8	0.4	1.8	3	129.9	140	92.7857	Yes	Yes	Yes	No	No	0	0	121	0.666667	Q2	94.4089	I
60215	Male	80	Non-Hispanic White	1	76	3121.03	1.1	High School or some College	127	63	22.33	43	13	21	1.4	0.644	5.6	5.329	12.8	0.6	3.3	3.6	3.2	66	4.84848	Yes	Yes	No	Yes	No	1	0	93	0.654545	Q1	47.1161	III
60264	Male	73	Non-Hispanic White	2	80	11444.7	5	High School or some College	107	59	25.17	42	25	29	1.23	0.598	5.9	5.44	15.6	0.4	1.6	4.3	12.6	245	5.14286	No	Yes	No	No	No	0	0	123	1.075	Q3	57.876	III
60274	Female	62	Non-Hispanic White	2	78	18685.6	1.37	<High School	109	45	35.55	31	13	21	1.04	1.005	6.8	5.44	11.1	0.5	3.2	6.6	0.9	50	1.8	Yes	Yes	Yes	Yes	No	1	0	102	1.03125	Q3	57.5374	III
60283	Female	80	Non-Hispanic White	2	81	9263.57	1.68	High School or some College	156	73	23.06	43	12	20	0.73	1.039	5.4	5.329	15.4	0.4	2.7	3.4	39.6	46	86.087	Yes	Yes	No	No	No	1	1	55	0.503704	Q1	77.7809	II
60296	Female	47	Non-Hispanic White	1	83	22403	5	College or Above	125	72	32.54	43	22	28	0.7	1.626	5.6	6.217	12.7	0.6	2.4	2.8	144.3	122	118.279	Yes	Yes	No	No	No	0	0	111	0.7	Q2	103.177	I
60316	Male	80	Other Hispanic	2	85	0	2.2	High School or some College	157	73	28.38	37	14	23	1.24	1.953	6	7.327	12.8	1	1.7	7.8	63.2	92	68.6957	Yes	Yes	Yes	No	No	1	0	7	4.58824	Q4	54.5621	III
60331	Male	76	Non-Hispanic White	2	78	9273.56	5	College or Above	141	68	23.27	44	19	26	1.46	0.723	5.7	5.94	14.9	0.5	1.1	4.1	6.1	184	3.31522	Yes	Yes	No	No	No	0	0	121	1.86364	Q4	46.0616	III
60361	Female	74	Non-Hispanic White	2	84	9613.33	1.31	High School or some College	140	79	27.04	39	17	21	1.99	2.371	5.2	6.328	12.4	0.2	1.1	4.5	1725	58	2974.14	Yes	Yes	No	Yes	No	1	0	70	0.818182	Q2	24.1336	IV
60429	Male	40	Other Hispanic	2	77	5989.42	5	High School or some College	159	83	36.75	44	26	25	0.81	1.152	5.2	5.273	14.7	0.3	2	1.8	60	163	36.8098	Yes	Yes	No	No	No	0	0	118	0.27	Q1	111.172	I
60442	Female	35	Non-Hispanic White	1	86	5084.79	2.88	College or Above	103	64	37.34	37	19	19	0.6	1.524	5.3	5.829	13.1	0.6	1.7	3.9	181.5	85	213.529	No	Yes	No	Yes	No	0	0	130	1.37647	Q3	118.091	I
60444	Female	80	Mexican American	1	82	3091.54	3	<High School	196	69	22.15	40	63	55	2.38	1.603	6.2	7.771	12.8	0.9	1.8	6.6	850	23	3695.65	Yes	No	Yes	No	No	1	0	62	3.3	Q4	18.6358	IV
60513	Male	62	Non-Hispanic White	1	75	0	2.06	College or Above	139	71	24.73	42	68	57	0.81	1.174	5.4	4.885	13.3	0.6	1.9	4.1	101	167	60.479	Yes	No	No	Yes	No	1	0	16	1.29474	Q3	95.253	I
60598	Male	80	Non-Hispanic White	1	77	5691.38	2.96	High School or some College	129	55	32.94	44	32	31	1.1	1.253	5.4	6.939	17.5	0.8	1.9	6.7	157	137	114.599	Yes	No	No	No	No	1	1	77	2.82105	Q4	63.0659	II
60601	Male	51	Other Hispanic	2	86	3095.7	4.54	College or Above	126	83	32.15	46	73	79	0.8	3.556	9.1	10.269	16.3	0.4	1.7	3.5	32	87	36.7816	Yes	Yes	Yes	Yes	No	1	0	96	0.823529	Q2	103.432	I
60628	Male	60	Mexican American	1	81	2340.14	4.46	College or Above	183	111	40.33	45	57	41	0.95	1.389	5.8	6.495	16.7	0.5	1.7	4.2	738	74	997.297	Yes	Yes	No	Yes	No	0	0	109	1.23529	Q3	86.6534	II
60638	Male	67	Non-Hispanic White	1	80	4410.7	1.34	High School or some College	134	85	34.43	42	20	20	0.69	1.513	6.2	6.661	15.8	0.8	2.6	4.9	86	149	57.7181	Yes	Yes	No	Yes	No	1	1	81	1.50769	Q4	98.2303	I
60697	Female	21	Non-Hispanic White	2	86	18887.6	3.4	High School or some College	91	53	16.78	47	17	18	0.69	0.621	5.1	4.996	14.3	0.4	3.1	2.6	388.5	244	159.221	No	Yes	No	No	No	0	0	115	0.335484	Q1	124.439	I
60737	Male	80	Non-Hispanic White	2	76	3512.99	1.11	High School or some College	147	59	20.25	42	12	34	1.32	0.892	5.8	5.495	12.7	0.7	1.8	5.1	94	96	97.9167	Yes	Yes	No	No	No	1	0	5	1.98333	Q4	50.59	III
60799	Male	76	Non-Hispanic White	1	79	9441.86	5	High School or some College	121	74	35.92	38	33	29	1.2	2.405	7	7.938	17	0.8	2.4	5.1	283	229	123.581	Yes	Yes	Yes	Yes	No	0	0	124	1.7	Q4	58.3863	III
60812	Female	74	Non-Hispanic White	1	86	5470.76	0.8	<High School	200	74	25.57	41	225	47	0.82	2.642	5.8	5.551	14.7	0.5	2.1	3.6	161.5	54	299.074	Yes	No	No	No	No	0	0	129	0.857143	Q2	70.491	II
60896	Male	60	Non-Hispanic Black	2	80	3900.8	5	High School or some College	133	79	32.25	40	19	22	1.56	5.532	5.8	7.605	14.1	0.2	1.2	4	35.4	232	15.2586	Yes	Yes	Yes	Yes	No	0	0	123	0.666667	Q2	55.1377	III
60899	Female	64	Non-Hispanic White	1	77	15645.3	5	College or Above	104	75	31.44	42	18	21	1.02	0.824	5.9	5.718	13.9	0.4	1.3	3.2	39.2	87	45.0575	Yes	No	No	No	No	0	0	126	0.984615	Q3	58.0824	III
60948	Male	68	Non-Hispanic Black	1	82	2935.81	4.26	High School or some College	107	69	30.22	42	21	21	1.56	0.926	7.9	4.496	14.7	0.5	1.9	4.1	5.1	133	3.83459	Yes	Yes	Yes	Yes	No	0	0	129	1.07895	Q3	52.1246	III
60951	Male	24	Mexican American	1	81	6066.14	0.92	<High School	127	89	27.92	47	26	21	0.56	1.061	10.8	16.098	15.6	0.5	2.7	4.6	129	211	61.1374	No	Yes	Yes	Yes	No	0	0	110	0.851852	Q2	144.774	I
60957	Female	41	Other Hispanic	2	85	4507.98	2.72	<High School	130	71	26.23	42	9	20	0.72	0.982	5.4	4.996	11.8	0.4	2	2.2	98	112	87.5	No	Yes	No	No	No	0	0	109	0.44	Q1	104.015	I
60970	Male	31	Other Race	1	84	5200.75	1.37	College or Above	118	77	34.28	45	54	32	0.91	1.016	4.9	6.273	14.8	0.3	1.6	2.8	57.8	155	37.2903	No	Yes	No	No	No	0	0	131	0.525	Q1	111.904	I
60975	Male	80	Non-Hispanic White	2	81	5675.14	3.43	High School or some College	161	55	30.23	39	15	20	2.05	1.118	7	7.05	12.8	0.8	2.3	3.6	271.2	124	218.71	Yes	Yes	Yes	No	No	0	0	127	1.25217	Q3	29.7117	IV
60977	Female	67	Non-Hispanic White	1	84	14860.9	1.58	College or Above	105	71	42.27	39	17	18	0.99	2.71	5.9	7.272	13.4	0.4	1.6	5.7	4.5	75	6	No	No	Yes	No	No	1	0	89	1.425	Q3	58.9613	III
61001	Male	41	Non-Hispanic White	2	80	5463.34	1.2	High School or some College	118	71	23.87	46	23	24	0.92	1.445	5.5	6.328	15.5	0.9	3.1	7.9	5.1	17	30	No	Yes	No	Yes	No	0	0	123	2.29355	Q4	102.943	I
61006	Male	75	Non-Hispanic White	1	82	8617.57	3.5	High School or some College	133	71	28.69	45	32	22	1.29	1.423	5.8	6.328	16.4	0.6	2.7	3.2	13.3	215	6.18605	Yes	Yes	Yes	Yes	No	0	0	129	0.711111	Q2	53.8752	III
61009	Male	80	Non-Hispanic White	2	76	5909.61	3.43	<High School	139	68	33.22	40	36	40	1.4	1.479	6	5.884	15.8	0.7	1.4	3.3	11.2	144	7.77778	Yes	Yes	No	No	No	0	0	130	1.65	Q4	47.1161	III
61053	Male	78	Non-Hispanic Black	1	84	4077.4	0.75	<High School	173	93	29.95	39	15	23	1.57	1.332	7.7	7.383	13.7	0.5	1.2	2.6	43.4	124	35	Yes	No	Yes	No	No	1	0	23	1.08333	Q3	48.2148	III
61063	Female	71	Other Race	2	85	5353.12	1.01	High School or some College	141	54	22.88	42	22	28	1.15	1.061	7.6	6.994	11.9	0.3	2	3.2	4	36	11.1111	Yes	No	Yes	No	No	0	0	109	0.48	Q1	47.8303	III
61090	Female	28	Mexican American	1	87	5572.57	2.04	<High School	112	70	20.97	43	14	16	0.48	0.531	5.2	4.885	12.9	0.3	1.9	2.6	8.8	27	32.5926	No	Yes	No	No	No	0	0	116	0.410526	Q1	133.492	I
61123	Male	80	Non-Hispanic White	2	81	5937.88	2.2	High School or some College	113	65	30.82	41	18	19	1.84	1.298	6.1	6.384	11.6	0.7	1.9	3.6	26	221	11.7647	No	Yes	Yes	Yes	No	1	0	60	1.32632	Q3	33.8589	III
61132	Female	46	Non-Hispanic Black	2	83	9078.41	4.12	College or Above	143	93	84.87	40	14	18	1.23	0.79	5.8	5.94	12.7	0.4	2.3	4.3	1810	180	1005.56	Yes	No	No	No	No	0	0	114	0.747826	Q2	60.9178	II
61189	Female	37	Mexican American	1	87	5404.26	0.66	<High School	99	60	23.39	40	30	29	0.74	1.039	5.6	5.162	11.9	0.4	1.6	4.7	37.6	114	32.9825	No	No	No	No	No	0	0	117	1.175	Q3	103.493	I
61194	Female	80	Non-Hispanic White	1	76	7819.57	0.42	<High School	121	51	35.41	42	17	24	1.18	1.479	6.1	6.55	12.7	0.7	2.4	4.7	38.9	110	35.3636	Yes	Yes	No	No	No	1	1	29	1.37083	Q3	43.5236	III
61204	Male	80	Non-Hispanic White	1	77	5909.61	2.06	<High School	149	91	19.53	40	33	39	0.96	0.948	6.8	7.105	15.4	0.7	1.2	2.5	87.5	63	138.889	Yes	Yes	Yes	Yes	No	1	0	26	1.45833	Q4	74.3485	II
61342	Female	38	Non-Hispanic White	2	80	5071.81	0.89	High School or some College	143	92	37.81	40	63	48	0.49	15.546	5.8	18.485	14.7	0.3	3	3.9	295	100	295	Yes	Yes	Yes	No	No	0	0	123	0.39	Q1	123.595	I
61356	Female	73	Non-Hispanic White	1	81	9546.97	1.57	High School or some College	143	38	34.47	39	14	24	1.73	1.219	6.1	5.718	9.1	0.4	1.2	6.7	15.3	76	20.1316	Yes	No	No	No	No	0	0	110	2.23333	Q4	28.7864	IV
61377	Female	73	Non-Hispanic Black	1	89	0	0.68	<High School	109	37	36.92	40	13	29	1.1	1.152	7.3	10.214	10.8	0.4	1.7	4.5	52.2	175	29.8286	Yes	No	Yes	Yes	No	1	1	94	1.05882	Q3	57.68	III
61382	Male	79	Non-Hispanic Black	2	75	4878.63	1.58	<High School	112	54	40.6	38	17	18	1.42	1.14	4.7	5.773	11.6	0.4	1.8	2.9	71	142	50	Yes	Yes	Yes	No	No	1	1	69	0.644444	Q1	54.0575	III
61411	Male	72	Non-Hispanic White	2	75	3373.04	1.24	High School or some College	123	65	22.49	45	22	30	1.21	0.824	5.5	5.162	15.1	0.5	1.2	2.4	4.1	49	8.36735	Yes	Yes	No	Yes	No	1	0	77	1	Q3	59.4507	III
61414	Male	74	Non-Hispanic White	1	79	8725.23	5	College or Above	113	59	30.37	41	26	14	1.17	1.818	5.9	7.494	13.8	0.8	1.8	3.2	126	118	106.78	Yes	Yes	Yes	Yes	No	0	0	124	1.42222	Q3	61.0529	II
61499	Female	55	Mexican American	1	81	3270.77	2.31	<High School	130	81	30.24	43	21	27	0.66	1.321	5.5	5.773	13.3	0.3	2	3	119	146	81.5068	Yes	Yes	No	Yes	No	0	0	109	0.45	Q1	99.445	I
61514	Male	80	Non-Hispanic White	1	80	5589.61	3.09	<High School	130	61	21.47	45	17	16	2.32	0.948	5.9	6.273	14.7	0.7	1.3	5.7	44	96	45.8333	Yes	Yes	No	Yes	No	1	0	102	3.06923	Q4	25.5837	IV
61550	Male	62	Non-Hispanic White	1	80	4371.75	1.02	<High School	100	59	50.49	39	21	28	2.01	1.377	7.1	4.552	13.1	0.3	1.1	2.5	39.8	127	31.3386	Yes	Yes	Yes	No	No	1	1	72	0.681818	Q2	34.5293	III
61561	Female	76	Non-Hispanic White	2	77	10823.9	4.8	High School or some College	109	53	25.75	40	12	21	0.97	1.298	7.1	7.771	14.3	0.4	2.1	3.7	8.1	129	6.27907	Yes	Yes	Yes	Yes	No	0	0	118	0.704762	Q2	56.7318	III
61603	Male	80	Non-Hispanic White	2	77	7640.22	1.92	<High School	135	49	28.72	45	25	25	1.36	1.264	6.6	9.936	10.3	0.3	1.2	5.1	4.6	58	7.93103	Yes	Yes	Yes	Yes	No	1	0	29	1.275	Q3	48.7966	III
61612	Female	77	Other Hispanic	1	78	2192.91	0.58	<High School	144	79	23.21	42	12	17	0.61	1.423	5.7	5.718	13.1	0.4	2.3	3.1	7	18	38.8889	Yes	No	No	No	No	0	0	112	0.53913	Q1	87.4425	II
61652	Female	80	Non-Hispanic Black	2	80	5278.38	2.27	High School or some College	103	49	30.29	38	11	19	3.4	1.411	6.7	8.438	11	0.5	1	4.9	3.2	84	3.80952	Yes	No	Yes	No	No	1	0	24	2.45	Q4	14.0332	V
61680	Female	61	Non-Hispanic Black	2	75	4820.24	2.31	High School or some College	201	91	26.1	39	51	36	0.88	0.79	5.5	4.774	12.6	0.6	2.8	1.3	100.1	252	39.7222	Yes	No	No	No	No	0	0	133	0.278571	Q1	82.1861	II
61683	Female	74	Non-Hispanic White	2	80	6624.09	1.02	High School or some College	135	60	25.08	43	17	21	0.65	3.048	5.5	5.995	13.7	0.7	2.4	5.7	28.5	28	101.786	Yes	Yes	No	Yes	No	1	0	24	1.6625	Q4	87.4581	II
61686	Male	58	Non-Hispanic White	1	76	17670.8	5	High School or some College	121	74	23.25	47	16	21	1.18	1.389	5.6	7.771	18.1	0.5	2.1	8.5	1018.5	190	536.053	No	Yes	Yes	Yes	No	0	0	120	2.02381	Q4	67.616	II
61696	Female	62	Mexican American	2	87	1750.02	1.94	High School or some College	129	57	25.22	42	20	27	1.27	2.043	6	5.495	10.6	0.6	1.9	3.5	115.1	86	133.837	Yes	No	Yes	No	No	0	0	116	1.10526	Q3	45.1903	III
61707	Female	80	Non-Hispanic White	2	79	10416.5	2.31	<High School	120	41	34.36	41	20	25	1.27	1.479	6.3	6.051	12	0.7	1.8	4.9	9.7	91	10.6593	Yes	No	No	No	No	0	0	119	1.90556	Q4	39.8228	III
61716	Male	68	Other Hispanic	2	82	2664.43	4.74	<High School	127	82	27.36	46	50	46	0.79	0.926	5.4	5.995	15.4	0.4	0.8	6.1	119	332	35.8434	No	Yes	No	Yes	No	0	0	127	3.05	Q4	92.265	I
61765	Female	30	Non-Hispanic White	2	81	5600.87	1.18	<High School	115	59	39.29	39	14	16	0.7	3.026	5.5	4.663	14.4	0.5	2.7	6.6	47	136	34.5588	No	Yes	No	Yes	No	0	0	128	1.22222	Q3	116.264	I
61809	Male	80	Other Hispanic	1	82	3378.69	0.82	High School or some College	107	61	29.39	45	16	24	1.65	1.264	6	6.439	12.1	0.7	1.9	3.2	7.6	135	5.62963	Yes	Yes	Yes	No	No	0	0	128	1.17895	Q3	38.6278	III
61866	Female	74	Non-Hispanic White	2	77	9613.33	2.4	High School or some College	109	50	33.33	39	12	19	1.07	1.829	5.6	5.829	12.9	0.5	2.4	3.7	10.4	73	14.2466	Yes	No	No	No	No	0	0	117	0.770833	Q2	51.0987	III
61873	Female	57	Mexican American	2	86	3701.42	0.6	High School or some College	113	69	34.98	43	68	49	0.48	1.073	6.6	8.271	13.8	0.4	1.8	4.3	53.5	156	34.2949	Yes	Yes	Yes	Yes	No	0	0	116	0.955556	Q2	108.889	I
61874	Male	66	Non-Hispanic Black	2	75	3781.57	1.06	High School or some College	146	73	33.47	45	17	21	1.52	2.969	5.9	5.495	14	0.5	3.5	5	3.4	132	2.57576	Yes	Yes	No	Yes	No	0	0	133	0.714286	Q2	54.5486	III
61880	Female	60	Other Hispanic	1	78	1339.7	0.55	<High School	127	67	37.74	41	16	16	0.5	2.653	6.8	10.991	13.1	0.4	2.2	3.9	19.6	62	31.6129	Yes	Yes	Yes	No	No	0	0	113	0.709091	Q2	105.196	I
61907	Female	53	Non-Hispanic White	2	80	5465.98	0.3	High School or some College	121	61	33.93	43	85	121	0.55	8.095	5.4	6.661	13.1	0.5	2.3	2.4	170	133	127.82	No	No	No	No	No	0	0	122	0.521739	Q1	107.087	I
61951	Female	80	Other Hispanic	2	78	3102.46	0.91	<High School	142	59	33.24	35	14	20	1.03	1.118	6	5.495	12.5	0.4	1.8	2	8.5	94	9.04255	Yes	No	No	Yes	No	1	0	65	0.444444	Q1	51.2991	III
61962	Male	80	Other Hispanic	2	89	3014.94	2.77	High School or some College	155	24	27.14	44	13	23	1.4	1.219	5.5	7.938	13.7	0.4	1.2	2.5	1.5	32	4.6875	Yes	Yes	Yes	Yes	No	1	0	50	0.833333	Q2	47.1161	III
61964	Female	80	Non-Hispanic White	2	80	11285.4	1.55	High School or some College	154	68	19.15	46	24	31	0.73	1.253	5.7	5.384	13.3	0.5	2.5	2.3	30.5	52	58.6538	Yes	No	No	No	No	1	1	75	0.46	Q1	77.7809	II
61998	Male	26	Other Race	2	84	7995.29	4.12	High School or some College	154	99	22.29	43	19	15	10.98	1.648	5.3	4.552	12.2	0.5	0.9	3.4	437.3	21	2082.38	Yes	No	No	No	Yes	0	0	119	1.88889	Q4	5.70809	V
62045	Female	75	Non-Hispanic White	1	79	10776.6	5	High School or some College	149	82	21.49	45	22	21	0.99	2.19	5.3	5.662	12.7	0.4	1.3	3.6	5.6	68	8.23529	Yes	Yes	No	No	No	0	0	123	1.10769	Q3	55.7392	III
62058	Female	76	Non-Hispanic White	1	85	6197.64	1.17	College or Above	119	57	35.86	39	19	23	1.37	1.727	8.5	8.993	12.3	0.8	3.4	2.3	53.2	217	24.5161	No	No	Yes	No	No	1	1	106	0.541176	Q1	37.3713	III
62064	Female	77	Non-Hispanic White	1	83	6107.78	1.8	High School or some College	139	75	26.95	42	16	18	1.04	3.556	5.7	4.996	13.6	0.4	2.7	3.1	6.1	106	5.75472	Yes	Yes	No	No	No	0	0	111	0.459259	Q1	51.7832	III
62117	Female	72	Non-Hispanic Black	2	87	4249.19	1.02	High School or some College	111	63	29.11	38	14	19	2.18	1.874	7.9	8.549	12.4	0.5	3	3	4.4	82	5.36585	Yes	Yes	Yes	Yes	No	1	0	83	0.5	Q1	25.4054	IV
62158	Male	75	Non-Hispanic Black	2	81	3870.33	0.82	<High School	118	43	28.37	40	15	20	1.34	0.723	5.4	5.44	13.7	0.3	1.8	4.1	9.1	206	4.41748	Yes	Yes	No	No	No	0	0	128	0.683333	Q2	59.6356	III
62202	Male	36	Mexican American	1	102	8526.46	2.83	<High School	137	61	24.7	48	38	31	0.68	2.055	5.9	5.218	14.6	0.3	1.5	4.4	87	140	62.1429	No	Yes	No	No	No	0	0	101	0.88	Q2	122.864	I
62217	Female	77	Mexican American	2	98	3809.96	0.97	<High School	133	56	30.6	38	22	27	0.92	1.208	7	9.881	12.2	0.5	1.1	6.6	253	135	187.407	Yes	No	Yes	No	No	1	1	79	3	Q4	60.0569	II
62248	Male	65	Other Race	1	93	2172.83	1.2	<High School	131	69	26.6	47	15	25	1.09	3.681	6.1	5.884	14	0.6	2.1	2.4	15.1	48	31.4583	Yes	No	No	Yes	No	0	0	88	0.685714	Q2	70.8518	II
62265	Male	52	Non-Hispanic White	2	95	4391.63	1.13	High School or some College	129	67	31.4	42	27	17	0.9	2.518	11.1	14.322	16.5	0.7	2.8	6.2	99	82	120.732	No	Yes	Yes	Yes	No	0	0	92	1.55	Q4	97.8543	I
62266	Male	64	Non-Hispanic White	2	91	0	1.79	College or Above	97	63	16.6	37	17	18	6.18	1.027	5.1	5.107	8.5	0.5	1.3	5.3	105	61	172.131	No	Yes	No	Yes	No	0	0	105	2.03846	Q4	8.75679	V
62295	Female	69	Other Hispanic	2	90	3635.74	0.79	<High School	141	77	32.7	46	28	37	0.92	3.229	6	6.939	13.7	0.6	1.6	5.7	1060	129	821.705	Yes	Yes	No	No	No	1	1	49	2.1375	Q4	63.5286	II
62308	Female	78	Non-Hispanic White	1	97	19852.6	2.64	High School or some College	110	48	24.6	44	20	24	1.14	1.998	6.3	5.218	12.4	0.3	2.2	1.6	13.2	127	10.3937	No	Yes	No	No	No	0	0	96	0.218182	Q1	46.0186	III
62309	Female	47	Mexican American	3	92	9678.36	0.46	<High School	120	84	34	46	28	28	0.54	1.05	11.2	12.379	16.4	0.4	2.9	3.1	90	155	58.0645	Yes	Yes	Yes	No	No	0	0	101	0.427586	Q1	112.373	I
62366	Male	80	Non-Hispanic White	1	98	8900.13	1.65	High School or some College	181	90	21.7	40	12	18	1.29	0.847	5.7	7.494	11.6	0.4	0.8	5.3	1209	37	3267.57	Yes	Yes	Yes	No	No	1	1	53	2.65	Q4	52.0158	III
62377	Female	78	Non-Hispanic White	1	95	9497.63	1.24	<High School	155	67	24.7	45	16	23	1.01	1.219	6	6.717	10.4	0.5	1.7	4.3	6.4	64	10	Yes	Yes	No	Yes	No	1	0	49	1.26471	Q3	53.273	III
62378	Female	68	Other Hispanic	1	96	3323.83	4.66	<High School	126	61	33.2	36	12	15	2.3	0.858	5.9	4.441	9.7	0.5	1	4.1	12.1	82	14.7561	Yes	Yes	No	No	No	0	0	101	2.05	Q4	21.1305	IV
62409	Female	80	Non-Hispanic White	1	94	0	1.16	High School or some College	187	53	30.5	40	14	29	0.89	1.185	5.4	4.052	12.8	0.7	0.8	5.6	45	23	195.652	Yes	Yes	No	Yes	No	1	0	17	4.9	Q4	61.2094	II
62413	Male	65	Non-Hispanic White	1	101	31573.3	1.6	High School or some College	137	55	40	42	18	27	1.37	1.908	5.8	3.886	14.9	0.6	1.4	4.1	19.2	220	8.72727	Yes	Yes	Yes	Yes	No	1	1	77	1.75714	Q4	53.7408	III
62418	Male	80	Non-Hispanic White	1	101	11131.1	1.98	<High School	161	67	23.5	43	9	16	2.87	2.393	5.5	6.217	15.9	0.8	2.5	8.2	300	94	319.149	Yes	Yes	No	Yes	No	1	0	17	2.624	Q4	19.7815	IV
62539	Male	60	Non-Hispanic Black	2	101	3148.62	0.92	<High School	144	85	31.9	41	24	29	1.26	0.655	6.6	6.439	17.2	0.7	1.5	2.6	126.5	225	56.2222	Yes	Yes	Yes	Yes	No	0	0	109	1.21333	Q3	71.382	II
62573	Female	48	Non-Hispanic White	1	95	7141.3	1.1	High School or some College	107	69	29.6	46	30	27	1.13	0.813	5.6	4.718	12.6	0.6	1.6	4.3	10.6	173	6.12717	No	No	No	Yes	No	0	0	102	1.6125	Q4	57.4226	III
62585	Female	80	Non-Hispanic Black	1	95	6162.62	0.98	High School or some College	112	61	34.3	39	15	24	0.66	1.468	5.8	4.885	14.9	0.3	1.7	1.5	60	119	50.4202	Yes	No	No	No	No	1	1	24	0.264706	Q1	96.6936	I
62601	Male	65	Non-Hispanic Black	2	97	2813.78	5	High School or some College	132	69	26.1	42	10	22	1.69	1.005	5.9	5.218	13.6	0.6	2.5	6.2	26.3	229	11.4847	No	Yes	No	Yes	No	0	0	88	1.488	Q4	48.3246	III
62602	Female	80	Non-Hispanic White	1	95	14387.4	4.59	High School or some College	138	63	25.8	34	17	23	1.13	1.332	5.6	5.273	13.9	0.5	1.9	4.6	4.5	182	2.47253	No	Yes	No	No	No	0	0	102	1.21053	Q3	45.8626	III
62619	Male	80	Non-Hispanic White	2	96	6830.21	3.21	College or Above	149	70	24.9	42	17	22	0.85	1.4	6.2	5.94	14	0.6	2.5	3.8	25.7	37	69.4595	Yes	Yes	No	Yes	No	1	0	65	0.912	Q2	82.2927	II
62727	Female	80	Non-Hispanic White	1	95	10610.9	1.65	High School or some College	220	65	30.8	40	17	21	1.23	1.468	5.9	7.327	12.2	0.5	1.5	3.7	1708	52	3284.62	Yes	Yes	Yes	Yes	No	1	0	37	1.23333	Q3	41.3938	III
62750	Female	45	Other Race	2	94	5962.6	0.68	High School or some College	125	79	20.3	48	19	25	0.59	1.773	5.4	5.329	14.6	0.3	1.6	3.9	27.8	16	173.75	Yes	No	No	No	No	0	0	107	0.73125	Q2	110.69	I
62768	Female	38	Mexican American	1	95	11431.5	0.68	High School or some College	127	86	32.2	37	37	30	0.49	1.106	5.7	5.051	11.5	0.9	2	6.5	195	201	97.0149	Yes	No	No	No	No	0	0	102	2.925	Q4	123.595	I
62771	Male	30	Non-Hispanic Black	2	99	8539.45	0.75	<High School	125	65	27.4	39	15	20	1.15	0.553	4.4	4.552	13.1	0.4	2.1	2.8	200	187	106.952	No	Yes	No	Yes	No	0	0	97	0.533333	Q1	98.4182	I
62809	Female	51	Non-Hispanic White	1	96	6776.15	0.23	High School or some College	107	75	21	45	103	64	0.49	1.185	5.4	6.051	19.6	1.1	2.3	7.1	315	275	114.545	No	Yes	No	Yes	No	0	0	100	3.39565	Q4	112.808	I
62811	Female	40	Non-Hispanic Black	2	99	4855.82	2.69	College or Above	99	58	37	38	14	17	1.31	0.858	5.3	5.44	12.5	0.4	2.3	4.5	33.5	532	6.29699	No	Yes	No	No	No	0	0	97	0.782609	Q2	58.8793	III
62851	Male	27	Non-Hispanic White	2	91	27053.6	1.39	<High School	118	65	24	49	26	30	0.84	1.558	5.1	4.552	17.2	0.5	1.9	2.7	230	259	88.8031	No	Yes	No	Yes	No	0	0	106	0.710526	Q2	119.995	I
62861	Female	80	Non-Hispanic White	1	95	16216.5	1.88	High School or some College	139	71	18.4	44	18	23	0.7	0.689	7.3	8.715	15.2	0.6	0.9	7.6	16.4	49	33.4694	Yes	Yes	Yes	Yes	No	1	0	81	5.06667	Q4	81.8289	II
62864	Female	57	Non-Hispanic White	1	94	7577.81	0.32	High School or some College	129	80	29.9	41	49	39	1.6	3.963	6.9	5.773	15	0.6	1.7	4.4	3.9	45	8.66667	No	Yes	Yes	Yes	No	1	0	15	1.55294	Q4	35.4011	III
62883	Female	80	Non-Hispanic White	1	101	0	2.31	High School or some College	138	64	25.1	40	28	40	0.98	1.027	6.1	5.162	13.5	0.8	1.4	4	36.2	143	25.3147	Yes	Yes	No	Yes	No	1	1	62	2.28571	Q4	54.4801	III
62982	Female	66	Non-Hispanic White	1	97	13215.4	1.16	High School or some College	123	89	33.6	43	33	33	1.05	1.784	6.5	5.718	10.9	0.6	1.4	2.6	24.2	78	31.0256	Yes	Yes	Yes	Yes	No	0	0	96	1.11429	Q3	55.2997	III
63036	Female	74	Other Race	1	93	3494.15	0.55	<High School	119	80	35.3	40	19	38	1.3	1.253	7.6	5.773	14	0.6	2.6	5.5	1084	61	1777.05	Yes	No	Yes	No	No	0	0	87	1.26923	Q3	40.381	III
63064	Male	61	Non-Hispanic Black	2	95	2284	1.07	<High School	158	83	18.7	45	23	30	0.77	0.835	5.6	5.829	13.7	0.4	1.4	3	23.1	62	37.2581	Yes	Yes	No	Yes	No	0	0	92	0.857143	Q2	113.515	I
63081	Male	62	Other Race	3	90	5205.82	2.51	High School or some College	107	61	25.3	41	15	16	0.92	0.881	5.5	5.773	16	0.5	2.8	3.3	74	234	31.6239	No	Yes	No	Yes	No	0	0	92	0.589286	Q1	88.8244	II
63082	Female	59	Non-Hispanic White	1	101	48791.5	0.82	<High School	117	67	22.1	40	20	24	1.18	0.926	5.9	5.051	10.6	0.6	1.5	5.5	2.3	56	4.10714	Yes	Yes	No	Yes	No	0	0	96	2.2	Q4	50.4418	III
63083	Female	71	Non-Hispanic White	1	98	17592.5	3.58	High School or some College	131	77	34.3	43	59	48	0.67	2.168	5.4	5.829	12.5	0.3	1.2	4.7	41	101	40.5941	Yes	Yes	No	No	No	0	0	95	1.175	Q3	88.4346	II
63124	Female	54	Other Race	1	102	4288.31	2.39	College or Above	135	75	23.1	50	44	34	0.82	2.913	7.4	7.993	13	0.5	2.8	4.2	36	73	49.3151	Yes	No	Yes	No	No	0	0	101	0.75	Q2	81.1239	II
63145	Male	50	Non-Hispanic Black	3	90	4280.99	0.87	High School or some College	135	83	19.6	40	16	25	1.4	1.039	6.2	7.05	12.7	0.6	1.9	4.3	4400	160	2750	Yes	Yes	Yes	Yes	No	0	0	93	1.35789	Q3	67.4179	II
63188	Female	60	Non-Hispanic Black	1	100	3378.19	1.17	High School or some College	115	73	54.2	42	32	26	0.97	1.219	6	7.216	12.5	0.7	1.7	4.9	435	257	169.261	Yes	Yes	Yes	No	No	1	1	86	2.01765	Q4	73.5736	II
63203	Female	80	Non-Hispanic White	1	101	8753.81	0.9	<High School	165	65	27.8	40	15	19	1.75	4.731	8	12.046	12.4	0.5	3.3	2.6	78.9	166	47.5301	Yes	No	Yes	No	No	0	0	97	0.393939	Q1	27.027	IV
63236	Male	80	Other Hispanic	2	98	3614.96	1.1	High School or some College	137	63	29.4	41	25	21	1.13	1.298	5.9	6.439	15.9	0.7	1.4	3.5	320	90	355.556	Yes	Yes	Yes	No	No	1	0	39	1.75	Q4	61.0473	II
63285	Female	80	Non-Hispanic White	2	95	12302.8	1.16	High School or some College	151	67	26.2	45	13	20	0.91	1.095	5.5	5.495	12.6	0.5	1	3.8	34.2	100	34.2	Yes	No	No	Yes	No	0	0	92	1.9	Q4	59.5867	III
63312	Male	74	Non-Hispanic White	3	91	17055.5	2.92	High School or some College	106	60	23.5	43	15	26	0.92	1.332	6	5.829	13.9	0.7	2	8.2	93.5	204	45.8333	No	Yes	No	Yes	No	1	1	78	2.87	Q4	81.6438	II
63345	Female	68	Non-Hispanic Black	1	99	4798.07	1.84	High School or some College	139	93	21.5	39	20	22	1.16	0.689	5.4	4.996	11.2	0.7	1.9	4.5	3.2	73	4.38356	Yes	Yes	No	No	No	0	0	92	1.65789	Q4	56.0264	III
63352	Male	64	Non-Hispanic White	1	94	0	5	High School or some College	137	88	22.9	40	136	125	0.86	1.05	10.9	11.324	15.9	0.4	1.5	2.9	22.8	49	46.5306	Yes	Yes	Yes	Yes	No	0	0	91	0.773333	Q2	91.6402	I
63360	Female	80	Non-Hispanic White	2	93	0	2.17	<High School	115	64	15.7	32	9	20	1.26	1.084	5.4	5.495	12.2	1.5	2.6	10.8	15.3	113	13.5398	Yes	No	No	No	No	1	0	6	6.23077	Q4	40.2052	III
63377	Female	39	Non-Hispanic Black	1	96	8813.9	5	High School or some College	173	85	37.5	35	33	29	3.46	2.8	7.3	16.153	9.9	0.5	3	2.7	1410	63	2238.1	Yes	Yes	Yes	No	No	0	0	100	0.45	Q1	18.3253	IV
63400	Female	21	Non-Hispanic Black	2	90	4058.65	1.46	College or Above	119	67	28.6	42	19	26	0.9	0.7	5.2	4.996	12.6	0.6	1.5	2.5	31	70	44.2857	No	Yes	No	No	No	0	0	88	1	Q3	105.932	I
63436	Female	80	Non-Hispanic White	2	95	8132.73	5	<High School	169	71	21.2	44	17	36	0.71	0.723	5.9	5.051	13.2	0.4	1.7	3.6	171	25	684	Yes	No	No	No	No	1	1	4	0.847059	Q2	80.4376	II
63439	Male	51	Other Hispanic	2	93	6117.06	3.4	High School or some College	117	77	32.3	47	29	29	1.12	1.705	5.1	4.718	16.4	0.5	1.5	6	454	77	589.61	Yes	Yes	No	No	No	0	0	103	2	Q4	75.6494	II
63456	Male	80	Mexican American	1	98	3396.09	5	High School or some College	116	68	19.6	38	12	22	1.47	1.185	6	4.94	11.8	0.8	2	5.6	17.4	57	30.5263	No	Yes	No	Yes	No	1	0	82	2.24	Q4	44.4172	III
63473	Male	80	Non-Hispanic White	1	101	8187.62	2.31	<High School	159	70	20.8	40	23	31	1.34	0.914	6.7	8.882	13.5	0.5	1	2.4	51.6	97	53.1959	Yes	No	Yes	Yes	No	1	0	62	1.2	Q3	49.6785	III
63474	Male	74	Non-Hispanic White	2	91	0	1.89	High School or some College	121	81	31.8	40	12	16	1.26	2.168	8	15.432	15.4	0.6	1.1	2.8	2.9	155	1.87097	Yes	Yes	Yes	No	No	1	0	89	1.52727	Q4	55.8206	III
63498	Female	70	Non-Hispanic Black	2	98	5865.92	3.01	High School or some College	131	53	30.1	44	27	32	1.13	4.629	9.8	12.656	12.4	0.4	2	3.2	50	222	22.5225	Yes	Yes	Yes	Yes	No	0	0	104	0.64	Q1	57.0229	III
63502	Male	73	Non-Hispanic White	1	98	2850.76	1.59	<High School	125	71	33.5	40	17	21	1.2	1.095	6.3	6.217	13.3	0.8	1.3	5.3	84.2	179	47.0391	Yes	No	Yes	Yes	No	1	1	73	3.26154	Q4	59.6298	III
63579	Male	63	Non-Hispanic White	1	94	27697.8	2.41	High School or some College	142	73	24.3	40	13	18	7.46	0.779	8.1	10.047	9.7	0.3	1	2.6	225	115	195.652	Yes	No	Yes	No	Yes	1	0	26	0.78	Q2	7.0236	V
63609	Male	66	Other Race	2	103	5600.89	1.2	<High School	117	63	26.7	42	16	21	1.32	1.185	5.3	5.94	13.8	0.8	1.4	6.1	2.7	94	2.87234	No	Yes	No	Yes	No	1	0	31	3.48571	Q4	55.8181	III
63625	Female	23	Mexican American	3	92	13584	0.4	High School or some College	107	73	22.5	43	12	22	0.56	0.497	5.7	5.273	12.7	0.4	1.6	3.2	305	227	134.361	No	Yes	No	No	No	0	0	101	0.8	Q2	131.427	I
63632	Female	80	Non-Hispanic White	1	95	16028.7	2.72	High School or some College	177	90	24.3	44	25	42	0.93	0.881	5.8	6.495	14.3	0.4	1.2	2.8	1040	113	920.354	Yes	Yes	No	No	No	1	1	55	0.933333	Q2	58.0409	III
63633	Male	48	Non-Hispanic Black	2	99	2867.51	4.9	College or Above	167	92	30.6	41	31	25	1.22	0.79	10.2	17.597	13.3	0.4	1.6	3.9	322.5	129	250	Yes	Yes	Yes	No	No	0	0	97	0.975	Q2	80.7489	II
63638	Female	47	Non-Hispanic White	1	92	33165.2	3.4	College or Above	117	71	35	41	18	19	0.65	1.05	5	4.496	12.5	0.5	1.7	3.5	33.2	98	33.8776	No	Yes	No	Yes	No	1	0	43	1.02941	Q3	105.723	I
63659	Male	80	Non-Hispanic White	1	95	8427.34	5	High School or some College	118	57	29.7	39	13	19	1.63	1.106	6	5.495	11.1	0.7	0.9	4.7	3.2	57	5.61404	Yes	Yes	No	Yes	No	1	1	66	3.65556	Q4	39.2016	III
63665	Male	56	Other Hispanic	2	93	5968.02	2.91	High School or some College	137	88	29.6	46	32	26	0.96	1.942	5.6	6.162	17.8	0.6	2.6	2.8	305	80	381.25	No	Yes	Yes	No	No	0	0	104	0.646154	Q1	88.0015	II
63700	Male	40	Non-Hispanic Black	1	96	4592.32	2.19	High School or some College	145	97	31.9	42	16	16	1.21	0.768	10.5	3.941	15.6	0.5	1.8	5.6	190	234	81.1966	Yes	Yes	Yes	No	No	0	0	100	1.55556	Q4	86.2709	II
63708	Male	63	Other Race	2	102	3469.15	1.72	College or Above	139	69	30.9	41	20	23	0.88	0.802	6.2	6.217	12.2	0.4	1.3	4.9	140.3	150	93.5333	Yes	Yes	Yes	Yes	No	0	0	99	1.50769	Q4	91.4183	I
63723	Female	62	Mexican American	3	92	3702.36	1.56	<High School	95	68	32.1	45	21	22	1.04	2.145	6.4	8.382	12.7	0.4	1.6	3.3	27.2	88	30.9091	Yes	No	Yes	No	No	0	0	101	0.825	Q2	57.5374	III
63765	Male	80	Non-Hispanic White	2	98	6720.16	4.64	<High School	83	37	23.8	41	13	10	1.98	1.118	5.3	5.94	9.9	2.9	34.8	3.8	8.1	22	36.8182	Yes	Yes	No	Yes	No	1	0	9	0.316667	Q1	30.9863	III
63799	Male	69	Other Race	3	91	2647.26	1.12	High School or some College	207	91	27.2	46	19	30	1.08	1.05	5.8	5.495	16.7	0.5	2.7	3.2	1890	104	1817.31	Yes	Yes	No	No	No	1	1	91	0.592593	Q1	69.6606	II
63813	Male	67	Non-Hispanic Black	1	93	1725.87	1.38	College or Above	160	74	24.3	45	14	19	0.8	0.519	6.7	8.66	13.6	0.3	1.6	2.8	18.4	38	48.4211	Yes	No	Yes	No	No	0	0	88	0.525	Q1	107.134	I
63845	Male	43	Non-Hispanic White	1	94	6908.24	1.21	High School or some College	147	85	31.9	47	44	25	0.88	1.039	5.5	7.605	15.1	0.5	2.1	3	52	143	36.3636	Yes	Yes	Yes	No	No	0	0	91	0.714286	Q2	105.208	I
63856	Female	20	Non-Hispanic Black	1	98	0	0.13	High School or some College	95	77	18.7	43	14	22	0.7	0.734	5.3	4.718	14.1	0.4	2.3	3.2	18.5	35	52.8571	No	Yes	No	No	No	0	0	95	0.556522	Q1	144.556	I
63877	Female	20	Non-Hispanic Black	2	101	9235.1	0.32	High School or some College	101	42	17.7	46	15	21	0.66	0.339	4.9	4.718	12.7	0.5	2.2	5	98.6	192	51.3542	No	Yes	No	No	No	0	0	109	1.13636	Q3	147.381	I
63879	Male	76	Non-Hispanic White	1	99	10480.1	3.31	College or Above	148	51	23.6	42	115	111	1.8	1.152	7.2	8.493	13.1	0.7	0.8	7.9	325	96	338.542	Yes	Yes	Yes	Yes	No	1	0	92	6.9125	Q4	35.7616	III
63890	Female	60	Other Hispanic	2	90	2884.26	0.68	<High School	140	87	38.7	40	25	21	0.74	0.508	5.6	5.273	13.7	0.5	2.2	2.9	63.8	106	60.1887	Yes	No	No	Yes	No	0	0	88	0.659091	Q1	88.053	II
63924	Female	29	Non-Hispanic Black	2	96	4544.13	0.57	High School or some College	99	56	41.9	38	15	18	0.94	2.326	5.6	5.273	10.9	0.4	2.1	3.2	154.5	481	32.1206	No	Yes	No	Yes	No	0	0	89	0.609524	Q1	95.0146	I
63982	Female	69	Non-Hispanic White	1	101	9475.44	2.31	High School or some College	121	58	32.7	43	25	24	1.69	2.777	5.3	5.718	15.1	0.4	3.1	3.4	5.1	118	4.32203	Yes	Yes	No	Yes	No	0	0	97	0.43871	Q1	30.456	III
63992	Male	44	Non-Hispanic White	2	95	4447.48	0.4	High School or some College	130	77	40	42	25	31	0.92	2.721	7.3	8.993	12.4	0.4	1.7	2.7	68	203	33.4975	Yes	Yes	Yes	No	No	0	0	92	0.635294	Q1	100.797	I
64034	Female	62	Mexican American	2	96	3396.22	0.68	<High School	126	63	27.1	38	19	16	0.9	1.626	10.1	5.884	12.2	0.3	2	3.2	613	76	806.579	No	No	Yes	No	No	0	0	90	0.48	Q1	68.5275	II
64036	Male	69	Non-Hispanic White	1	98	6999.2	1.93	High School or some College	150	67	30.3	40	13	22	1.27	1.603	7.4	6.106	16.2	0.8	1.4	11.1	50	80	62.5	Yes	Yes	Yes	Yes	No	1	0	66	6.34286	Q4	57.2661	III
64046	Female	39	Non-Hispanic Black	2	91	9130.89	0.81	<High School	109	77	31.8	43	25	21	0.74	2.224	5.7	4.885	13.1	0.5	1.2	3.4	655	95	689.474	Yes	Yes	No	Yes	No	1	0	38	1.41667	Q3	118.275	I
64055	Female	59	Non-Hispanic Black	1	96	3871.11	1.02	High School or some College	134	56	39.1	45	23	24	0.73	2.721	6.3	6.55	15.8	0.2	1.2	3.1	96	217	44.2396	No	Yes	Yes	No	No	0	0	101	0.516667	Q1	104.477	I
64089	Female	54	Other Race	1	96	4209.96	5	College or Above	135	81	32.8	39	17	18	1.11	0.519	5.4	5.995	15.2	0.3	1.5	3.7	8.9	176	5.05682	No	Yes	No	No	No	0	0	100	0.74	Q2	56.2541	III
64113	Female	80	Non-Hispanic White	1	95	8416.17	0.96	High School or some College	133	63	30.6	43	12	17	0.72	2.111	6.3	7.605	14.4	0.3	1.7	3.3	6.3	19	33.1579	Yes	Yes	Yes	No	No	0	0	101	0.582353	Q1	79.0889	II
64127	Female	69	Other Race	2	102	4895.49	1.68	High School or some College	110	51	30.1	38	25	24	1.04	1.366	7.8	9.659	10.6	0.4	1.9	5.6	22.4	162	13.8272	Yes	No	Yes	No	No	0	0	99	1.17895	Q3	54.7766	III
64159	Male	75	Mexican American	1	101	3343.93	0.51	<High School	148	78	23.9	42	11	22	0.68	0.96	5.6	6.051	14.7	0.7	1.9	5.8	96.3	113	85.2212	Yes	No	No	Yes	No	1	0	21	2.13684	Q4	93.4212	I
64231	Male	68	Other Hispanic	2	98	2148.22	2.1	<High School	95	63	35.8	39	32	22	1.39	1.264	10.8	14.044	12.9	0.3	0.8	3.4	23.2	194	11.9588	Yes	Yes	Yes	Yes	No	1	0	94	1.275	Q3	51.7062	III
64270	Female	47	Other Race	1	101	7335.81	1.15	High School or some College	101	67	42	41	30	24	0.81	1.942	6	5.051	15.5	0.5	1.9	4.5	69.2	114	60.7018	Yes	Yes	No	Yes	No	0	0	97	1.18421	Q3	86.4862	II
64326	Male	29	Non-Hispanic White	2	92	24210.6	5	College or Above	99	65	18.8	50	20	29	0.93	0.508	5.9	5.162	15.1	0.4	1.7	2.5	90.8	190	47.7895	No	Yes	No	No	No	0	0	85	0.588235	Q1	110.543	I
64381	Female	61	Non-Hispanic White	2	94	34398.4	5	College or Above	117	75	24	42	20	25	0.68	0.813	5.7	4.774	13.1	0.3	1.5	2.5	20.8	48	43.3333	No	Yes	No	No	No	0	0	107	0.5	Q1	94.4089	I
64459	Female	55	Non-Hispanic White	2	95	0	4.49	High School or some College	112	53	43.6	37	14	12	1.66	0.881	9.9	9.215	12.9	0.4	1.6	4.2	23.3	72	32.3611	Yes	No	Yes	No	No	0	0	92	1.05	Q3	34.3391	III
64497	Male	60	Non-Hispanic White	1	94	6211.47	1.39	<High School	144	94	32.7	46	38	30	1.49	3.206	6	6.384	15.9	0.6	1.6	3.2	9.2	147	6.2585	Yes	Yes	Yes	Yes	No	0	0	89	1.2	Q3	50.2888	III
64536	Female	75	Non-Hispanic White	1	101	15518.7	5	<High School	143	68	28.1	43	25	26	0.71	1.535	5.6	7.05	14.4	0.5	1.7	4	36.9	100	36.9	Yes	No	Yes	No	No	1	1	65	1.17647	Q3	83.313	II
64559	Female	70	Non-Hispanic White	1	95	18073.6	2.45	High School or some College	128	69	39.4	42	14	21	1.02	2.145	8.6	11.269	13.7	0.5	1.8	11.8	16.8	154	10.9091	Yes	Yes	Yes	Yes	No	1	0	75	3.27778	Q4	55.6853	III
64646	Male	80	Non-Hispanic White	1	91	8612.87	2.68	High School or some College	143	57	25.8	47	33	38	1.08	1.434	5.5	5.551	13.9	0.8	1.9	7.1	29.2	38	76.8421	Yes	Yes	No	Yes	No	0	0	94	2.98947	Q4	64.4806	II
64721	Male	56	Non-Hispanic Black	2	100	3962.79	1.08	<High School	105	53	31.4	42	20	20	0.83	1.242	9.1	13.711	14.4	0.5	3.1	5.2	235	381	61.6798	Yes	Yes	Yes	Yes	No	0	0	99	0.83871	Q2	114.002	I
64756	Male	72	Other Hispanic	2	93	3290.72	3.04	High School or some College	119	61	28	46	14	18	1.36	2.506	5	5.829	14.9	0.5	2.3	4.5	15.2	155	9.80645	Yes	Yes	No	No	No	0	0	104	0.978261	Q3	51.6173	III
64805	Male	38	Non-Hispanic Black	2	101	6489.8	0.73	<High School	155	108	48	40	36	33	0.91	1.027	6.1	6.439	14.6	0.3	1.4	3.4	90	202	44.5545	Yes	No	No	No	No	0	0	109	0.728571	Q2	123.473	I
64930	Male	74	Non-Hispanic White	2	97	3681.17	1.29	High School or some College	147	72	27.9	42	18	25	1.34	7.688	6.3	7.771	11.7	0.3	1.4	3.5	527.5	116	454.741	Yes	Yes	Yes	Yes	No	1	0	57	0.75	Q2	51.8171	III
64931	Female	59	Non-Hispanic Black	2	102	7760.85	2.04	High School or some College	132	60	23.2	39	74	48	6.29	3.59	6.3	6.772	13	0.6	0.8	5.5	994	110	903.636	Yes	Yes	Yes	Yes	Yes	1	0	99	4.125	Q4	7.73056	V
64976	Male	69	Non-Hispanic Black	2	100	0	2.33	High School or some College	117	70	26.6	44	39	28	1.62	1.626	7.6	8.715	13.1	0.4	1.1	1.7	11.2	144	7.77778	Yes	Yes	Yes	No	No	1	1	86	0.618182	Q1	49.4511	III
65032	Female	76	Non-Hispanic White	2	95	19876.2	1.95	High School or some College	119	79	25.8	44	16	25	0.98	1.242	5.4	5.662	13.5	0.4	1.4	3.6	38.2	142	26.9014	No	Yes	No	Yes	No	0	0	92	1.02857	Q3	56.0326	III
65051	Female	80	Other Hispanic	2	90	0	0.92	<High School	162	54	27.2	40	11	18	1.72	1.118	6	5.218	14.1	0.6	1.1	4.7	28.7	83	34.5783	Yes	No	No	No	No	1	0	53	2.56364	Q4	27.5979	IV
65188	Female	59	Other Race	1	93	4983.34	5	High School or some College	120	70	25.7	38	21	20	1.03	4.618	9.6	12.157	11.2	0.8	1.9	7	51.8	116	44.6552	Yes	No	Yes	No	No	0	0	88	2.94737	Q4	59.4533	III
65220	Male	80	Non-Hispanic Black	2	98	0	1.1	<High School	89	50	26.6	39	37	39	1.86	1.389	6	12.157	14.5	0.4	1.2	6.5	9.4	156	6.02564	Yes	No	Yes	No	No	1	0	83	2.16667	Q4	38.7329	III
65243	Female	35	Mexican American	3	92	13030.3	3.77	High School or some College	108	65	28	42	24	25	0.69	1.468	5.3	5.44	13.7	0.6	2.1	5	83	147	56.4626	No	Yes	No	No	No	0	0	101	1.42857	Q3	112.784	I
65280	Male	62	Mexican American	3	92	4001.59	0	High School or some College	110	70	32.2	41	21	19	0.88	3.647	12.4	18.485	15.2	0.4	2.2	5.5	285	67	425.373	Yes	No	Yes	Yes	No	0	0	101	1	Q3	92.0627	I
65296	Male	80	Non-Hispanic White	2	94	11195.5	3.97	College or Above	198	67	26.7	44	15	18	1.92	1.253	5.5	5.218	11.6	0.3	1.6	1.7	25.2	64	39.375	Yes	No	No	Yes	No	1	0	41	0.31875	Q1	32.1608	III
65326	Female	44	Other Race	1	102	3107.26	0.92	<High School	93	71	31.3	41	39	28	0.53	1.197	5.8	8.493	13.6	0.5	1.4	2.7	80	128	62.5	Yes	No	Yes	No	No	0	0	87	0.964286	Q2	115.474	I
65334	Female	60	Other Hispanic	2	91	4467.01	0.75	<High School	169	69	34.4	40	15	19	0.78	2.314	7.8	6.162	13.1	0.6	2.3	3.2	1150	148	777.027	Yes	No	Yes	No	No	0	0	105	0.834783	Q2	82.6234	II
65339	Male	60	Other Hispanic	2	92	2305.03	5	High School or some College	113	63	37.5	40	22	22	0.97	1.4	5.7	6.273	13.3	0.5	1.8	3.5	78	92	84.7826	No	Yes	No	Yes	No	0	0	85	0.972222	Q2	84.498	II
65374	Female	80	Non-Hispanic White	2	91	9004.84	1.02	<High School	141	66	30.1	39	16	18	0.89	3.026	7	10.047	14.1	0.3	1.2	4.7	25	78	32.0513	Yes	Yes	Yes	Yes	No	1	0	90	1.175	Q3	61.2094	II
65384	Female	72	Other Race	2	102	5468.84	1.68	High School or some College	114	71	22.1	39	19	29	0.55	0.971	6.5	6.439	12.6	0.7	2.1	4.7	25.2	50	50.4	Yes	Yes	Yes	No	No	1	0	52	1.56667	Q4	93.7067	I
65393	Male	78	Non-Hispanic White	1	101	3562.87	1.22	High School or some College	139	51	37.3	44	17	28	1.29	2.484	6	6.495	15.2	10.2	43.7	0.4	12.5	99	12.6263	Yes	Yes	No	No	No	1	0	95	0.0933638	Q1	52.7517	III
65450	Female	49	Mexican American	2	98	8703.42	1.21	<High School	121	78	24.8	44	20	26	0.49	1.016	5.8	6.162	14.1	0.4	1.8	3.9	25.9	64	40.4688	No	No	No	No	No	0	0	104	0.866667	Q2	114.404	I
65458	Male	63	Non-Hispanic White	2	94	37546.1	5	College or Above	121	65	30.2	40	18	26	0.84	3.285	5	5.607	15.4	0.4	1.7	2.6	67	169	39.645	Yes	Yes	No	No	No	0	0	107	0.611765	Q1	93.183	I
65506	Male	50	Mexican American	1	95	6535.87	0.68	<High School	155	78	27.6	43	19	21	0.86	11.053	10.6	18.596	13.5	0.4	2.5	2.4	245	29	844.828	Yes	No	Yes	No	No	0	0	103	0.384	Q1	101.111	I
65549	Male	80	Non-Hispanic White	1	92	2813.95	1.84	High School or some College	138	59	27.4	42	24	29	1.09	0.982	5.8	5.94	15.4	0.8	1.3	6.7	43	73	58.9041	Yes	No	No	No	No	1	1	31	4.12308	Q4	63.7661	II
65589	Male	69	Other Race	3	91	2469.41	1.02	<High School	117	51	29.6	40	16	24	1.25	1.298	5.3	5.829	13.9	0.4	1.7	2.6	13.4	134	10	No	No	No	No	No	0	0	94	0.611765	Q1	58.3757	III
65594	Female	60	Non-Hispanic Black	1	99	3018.32	1.74	High School or some College	178	83	21.9	40	14	24	0.82	2.687	6.1	6.106	14.2	0.7	2.8	3.2	55.7	178	31.2921	Yes	Yes	Yes	Yes	No	1	1	70	0.8	Q2	90.1421	I
65645	Male	80	Non-Hispanic White	2	91	9419.55	1.61	College or Above	131	63	24.1	43	27	23	1.15	1.524	5.9	7.161	13.1	0.7	1.6	3.5	7.8	80	9.75	No	Yes	Yes	No	No	0	0	106	1.53125	Q4	59.766	III
65660	Female	73	Non-Hispanic White	1	97	11952.8	0.75	<High School	126	73	51.8	39	18	17	0.75	1.964	5.8	5.107	13.9	0.4	2.7	3	32.2	81	39.7531	Yes	Yes	No	Yes	No	1	0	32	0.444444	Q1	79.0745	II
65669	Male	47	Non-Hispanic White	1	95	36325.4	4.41	High School or some College	139	96	40.1	46	37	33	0.73	1.874	7.1	9.048	15.2	0.7	1.7	5.3	25	76	32.8947	Yes	Yes	Yes	Yes	No	0	0	94	2.18235	Q4	110.459	I
65672	Female	22	Other Race	2	101	10361.7	0.92	High School or some College	124	61	23.5	47	13	17	0.74	0.723	5.4	5.384	13.8	0.4	2.6	2.8	114.5	115	99.5652	No	Yes	No	No	No	0	0	105	0.430769	Q1	114.993	I
65675	Male	66	Mexican American	1	102	2389.85	4.42	High School or some College	110	75	44.8	43	29	28	1.2	2.01	6.3	6.495	16.2	0.4	1.7	5.1	710	108	657.407	No	Yes	No	Yes	No	0	0	87	1.2	Q3	62.6352	II
65705	Female	63	Mexican American	1	92	3901.65	0.99	<High School	155	58	35.2	35	15	22	3.36	1.795	6.9	2.609	13.2	0.5	1.6	4.3	1200	94	1276.6	Yes	No	Yes	No	No	0	0	105	1.34375	Q3	13.8404	V
65712	Male	75	Other Hispanic	2	90	3101.24	2.24	High School or some College	104	49	36	40	13	25	1.4	1.355	5.8	6.051	12.3	0.5	1.6	4.2	713.5	237	301.055	Yes	Yes	No	Yes	No	1	0	35	1.3125	Q3	48.8004	III
65757	Female	45	Non-Hispanic White	2	97	5172.21	1.45	High School or some College	116	85	35.8	42	20	17	0.61	1.581	5.5	5.162	13.3	0.5	2.3	6.5	19.1	55	34.7273	Yes	Yes	No	Yes	No	0	0	88	1.41304	Q3	109.483	I
65758	Female	67	Other Race	1	93	3463.92	0.65	<High School	170	77	24.3	45	44	49	0.51	1.185	7.1	7.993	13.4	0.5	2.4	2.2	9.8	30	32.6667	Yes	Yes	Yes	No	No	0	0	97	0.458333	Q1	99.4977	I
65772	Female	80	Non-Hispanic Black	1	92	5288.37	1.31	High School or some College	235	62	30.4	41	19	24	2.24	0.903	8.3	13.878	9.8	0.5	1.7	4.9	1360	90	1511.11	Yes	No	Yes	No	No	0	0	105	1.44118	Q3	23.2415	IV
65850	Male	58	Mexican American	3	92	5499.22	1.56	High School or some College	125	69	25.6	37	38	29	1.07	2.123	11	11.713	14.9	0.6	1.7	5.4	3850	105	3666.67	No	Yes	Yes	No	No	1	1	28	1.90588	Q4	76.1079	II
65854	Male	56	Other Race	3	90	2830.14	3.14	High School or some College	135	73	24.5	43	15	17	1	0.869	5.6	5.551	14.1	0.4	2.3	2.9	80	154	51.9481	Yes	Yes	No	No	No	0	0	93	0.504348	Q1	83.7638	II
65876	Male	36	Non-Hispanic Black	1	102	4848.47	0	High School or some College	131	76	46	42	49	45	0.87	1.671	6.7	5.551	14.3	0.4	3.5	1.7	1510	200	755	Yes	Yes	Yes	Yes	No	0	0	87	0.194286	Q1	128.685	I
65892	Female	80	Non-Hispanic White	1	101	6311.43	0.86	<High School	127	23	28.3	40	16	23	1.23	0.914	5.4	5.718	12.2	0.5	2	2.8	67.4	116	58.1034	Yes	No	No	No	No	0	0	94	0.7	Q2	41.3938	III
65910	Male	36	Other Race	2	100	3281.78	5	College or Above	123	83	31.1	42	21	21	0.87	0.926	6	6.217	11.5	0.5	2.1	2.9	43.8	92	47.6087	No	Yes	No	No	No	0	0	99	0.690476	Q2	111.031	I
65911	Female	76	Non-Hispanic White	3	92	10880	1.59	High School or some College	141	54	35.1	42	22	17	0.85	2.427	9.3	13.156	14	0.4	1	6.6	95	105	90.4762	Yes	Yes	Yes	Yes	No	0	0	101	2.64	Q4	66.5527	II
65978	Male	57	Non-Hispanic White	1	98	32513.8	2.86	High School or some College	135	79	34.4	47	27	21	0.95	1.671	5.4	6.384	17.3	0.5	1.9	4.7	112.8	299	37.7258	No	Yes	No	Yes	No	1	0	72	1.23684	Q3	88.4989	II
66049	Male	73	Other Hispanic	3	90	2716.83	3.04	College or Above	143	71	32.5	41	19	15	1.25	2.529	5.2	5.829	14.6	0.4	1.3	4	45	101	44.5545	Yes	Yes	No	No	No	1	0	44	1.23077	Q3	56.7583	III
66066	Female	80	Non-Hispanic White	1	91	8858.4	5	<High School	140	58	34.8	42	13	21	1.11	1.716	6	5.384	12.9	0.6	1.9	4.6	14.2	75	18.9333	Yes	Yes	Yes	No	No	1	0	80	1.45263	Q3	46.8635	III
66068	Male	76	Other Race	1	103	2022.64	0.65	High School or some College	155	53	21.2	44	15	24	1.31	1.773	8.9	7.66	13.1	0.7	2.2	6.4	310	107	289.72	Yes	Yes	Yes	Yes	No	1	1	61	2.03636	Q4	52.5122	III
66071	Female	65	Non-Hispanic Black	1	90	3338.9	3.85	High School or some College	131	93	34.6	47	26	23	1.23	1.468	6.5	7.383	14	0.4	2.8	3.5	16.2	238	6.80672	Yes	Yes	Yes	Yes	No	0	0	97	0.5	Q1	53.3064	III
66079	Male	54	Non-Hispanic Black	2	101	8158.57	1.65	High School or some College	123	73	33.8	43	22	24	0.75	0.994	5.8	5.94	12.7	0.2	1.4	3.3	63	103	61.165	Yes	Yes	No	Yes	No	0	0	108	0.471429	Q1	120.533	I
66162	Female	60	Other Hispanic	2	93	2900.06	5	College or Above	141	83	30.3	44	22	29	0.61	1.231	5.9	6.883	13.1	0.6	2.3	3.3	33.8	60	56.3333	Yes	Yes	Yes	No	No	0	0	103	0.86087	Q2	98.5339	I
66207	Male	80	Non-Hispanic Black	1	96	2262.03	3.58	<High School	141	45	38.2	39	20	21	0.8	1.694	6.6	6.717	10.6	0.2	1.7	2.2	400	172	232.558	Yes	No	Yes	No	No	0	0	100	0.258824	Q1	97.7836	I
66210	Female	63	Non-Hispanic Black	3	90	2565.28	0.78	<High School	99	57	37.8	43	17	18	1.59	1.231	6.8	5.107	11.4	0.3	2	2.4	22.2	81	27.4074	Yes	Yes	Yes	No	No	0	0	93	0.36	Q1	39.6358	III
66214	Female	70	Non-Hispanic White	1	101	7824.14	1.83	<High School	129	61	16.2	39	9	24	1.01	2.213	5.5	6.162	14.4	0.6	3	6	141	156	90.3846	Yes	Yes	No	Yes	No	1	0	63	1.2	Q3	56.3525	III
66224	Female	80	Non-Hispanic White	2	95	0	0.54	High School or some College	124	69	26.1	39	16	24	0.87	1.084	5.6	5.495	14.1	0.4	1	4.3	140	150	93.3333	No	No	No	No	No	1	1	39	1.72	Q4	62.9146	II
66309	Female	30	Other Race	1	102	7007.99	1.02	<High School	129	63	21.6	40	19	27	0.68	0.869	5.2	4.607	8.9	0.7	1.4	4.1	25.6	47	54.4681	No	Yes	No	Yes	No	0	0	101	2.05	Q4	117.378	I
66311	Male	39	Other Race	2	103	3574.53	5	College or Above	95	65	23	39	15	18	0.67	1.106	6.8	7.383	15.3	0.4	1.7	4.1	325	83	391.566	No	Yes	Yes	Yes	No	0	0	100	0.964706	Q2	121.037	I
66404	Female	35	Non-Hispanic White	1	91	0	2.44	College or Above	113	79	27.8	40	20	24	0.82	1.694	5.4	6.328	12.7	0.3	1.2	3.2	120	42	285.714	No	No	No	No	No	0	0	94	0.8	Q2	92.7071	I
66443	Female	38	Mexican American	3	92	16680.5	1.12	<High School	161	69	34.9	40	26	28	0.4	2.552	5.8	6.828	9.5	0.3	2.3	3	51	39	130.769	Yes	Yes	No	Yes	No	0	0	97	0.391304	Q1	132.129	I
66457	Male	70	Other Hispanic	1	90	4281.45	0.79	<High School	146	87	40.5	40	16	17	1.34	1.4	6.9	6.273	14.4	0.9	2.8	3.3	185.4	130	142.615	Yes	Yes	Yes	No	No	0	0	98	1.06071	Q3	53.2937	III
66504	Male	70	Non-Hispanic White	2	94	13667.7	3.23	High School or some College	149	56	36.1	43	24	26	0.79	1.84	7.4	11.158	16.3	0.5	2.3	5	20.6	50	41.2	Yes	Yes	Yes	Yes	No	1	0	71	1.08696	Q3	90.9778	I
66507	Male	74	Non-Hispanic White	2	94	13534.2	4.59	High School or some College	165	57	31.2	44	34	29	0.89	1.106	5.6	5.107	14.3	0.7	1.6	4.2	37.6	105	35.8095	Yes	Yes	No	No	No	0	0	107	1.8375	Q4	84.2283	II
66518	Female	80	Non-Hispanic Black	2	95	4599.5	1.65	<High School	147	71	32	38	18	24	1.08	0.847	5.7	4.885	14.1	0.6	2.4	2.3	34	186	18.2796	Yes	Yes	No	No	No	0	0	93	0.575	Q1	56.1441	III
66542	Male	63	Non-Hispanic Black	2	96	2249.22	2.7	High School or some College	167	70	35	43	36	38	0.72	0.96	8.9	9.992	11	0.3	2.1	2.2	1475	144	1024.31	Yes	Yes	Yes	Yes	No	1	0	44	0.314286	Q1	115.063	I
66573	Male	63	Mexican American	1	101	1901.44	0.87	<High School	108	69	29.2	37	17	26	1.3	1.727	6	7.216	15.4	0.6	2.1	7	255	123	207.317	No	No	Yes	Yes	No	0	0	96	2	Q4	58.0689	III
[truncated: 1,263 more rows]
